# Supplementary material for: Gene expression profiling via LongSAGE in a non-model plant species: a case study in seeds of Brassica napus
Source: BMC Genomics. 2009 Jul 3;10:295. doi: 10.1186/1471-2164-10-295 (PMC2719671; doi:10.1186/1471-2164-10-295)
Supplement: Additional file 1 — 490 differentially expressed genes between 23 and 35 DAP. Description and normalized counts for 490 loci matched by LongSAGE that were differentially expressed in B. napus seeds at 23 or 35 days after pollination (DAP). [file 1471-2164-10-295-S1.xls]

## Sheet: 490_differentially_expressed_ge
		Counts (normalized, tags per million)
Rank (see Fig. 1)	Gene	23 DAP	35 DAP	Description (TAIR7)
1	AT5G45890	15909.4	5660.25	AT5G45890.1 | Symbols: SAG12 | SAG12 (SENESCENCE-ASSOCIATED GENE 12); AT5G45890.1 | Symbols: SAG12 | SAG12 (SENESCENCE-ASSOCIATED GENE 12); cysteine-type peptidase | chr5:18630527-18631986 FORWARD
2	AT5G50260	6599.47	1965.61	AT5G50260.1 | Symbols: | cysteine proteinase, putative | AT5G50260.1 | Symbols: | cysteine proteinase, putative | chr5:20472831-20474088 FORWARD
3	AT3G48350	6152.86	1820.01	AT3G48350.1 | Symbols: | cysteine proteinase, putative | AT3G48350.1 | Symbols: | cysteine proteinase, putative | chr3:17916737-17918355 FORWARD
4	AT5G38195	5411.04	6404.23	AT5G38195.1 | Symbols: | protease inhibitor/seed storage/lipid transfer AT5G38195.1 | Symbols: | protease inhibitor/seed storage/lipid transfer protein (LTP) family protein | chr5:15264221-15264508 FORWARD
5	AT1G48750	4297.73	5380.61	AT1G48750.1 | Symbols: | protease inhibitor/seed storage/lipid transfer AT1G48750.1 | Symbols: | protease inhibitor/seed storage/lipid transfer protein (LTP) family protein | chr1:18039687-18039971 FORWARD
6	AT3G20210	3225.73	420.935	AT3G20210.1 | Symbols: DELTAVPE, DELTA-VPE | DELTA-VPE (delta vacuolar AT3G20210.1 | Symbols: DELTAVPE, DELTA-VPE | DELTA-VPE (delta vacuolar processing enzyme); cysteine-type endopeptidase | chr3:7052488-7054531 AT3G20210.1 | Symbols: DELTAVPE, DELTA-VPE | DELTA-VPE (delta vacuolar AT3G20210.1 | Symbols: DELTAVPE, DELTA-VPE | DELTA-VPE (delta vacuolar processing enzyme); cysteine-type endopeptid…
7	AT2G12465	2751.78	317.675	AT2G12465.1 | Symbols: LCR50 | LCR50 (Low-molecular-weight cysteine-rich 50) AT2G12465.1 | Symbols: LCR50 | LCR50 (Low-molecular-weight cysteine-rich 50) | chr2:5062607-5062954 REVERSE
8	AT4G32110	2627.99	530.561	AT4G32110.1 | Symbols: | transferase, transferring glycosyl groups | AT4G32110.1 | Symbols: | transferase, transferring glycosyl groups | chr4:15515775-15516414 REVERSE
9	AT5G37474	2473.51	714.768	AT5G37474.1 | Symbols: | Encodes a defensin-like (DEFL) family protein. | AT5G37474.1 | Symbols: | Encodes a defensin-like (DEFL) family protein. | chr5:14892416-14892757 REVERSE
10	AT2G14846	2438.47	285.907	AT2G14846.1 | Symbols: | protease inhibitor/seed storage/lipid transfer AT2G14846.1 | Symbols: | protease inhibitor/seed storage/lipid transfer protein (LTP) family protein | chr2:6389512-6389811 FORWARD
11	AT4G21960	2432.29	1310.41	AT4G21960.1 | Symbols: PRXR1 | PRXR1 (peroxidase 42); peroxidase | AT4G21960.1 | Symbols: PRXR1 | PRXR1 (peroxidase 42); peroxidase | chr4:11646625-11648324 REVERSE
12	AT4G32105	2251.93	486.439	AT4G32105.1 | Symbols: | galactosyltransferase | chr4:15513348-15513964 AT4G32105.1 | Symbols: | galactosyltransferase | chr4:15513348-15513964 REVERSE
13	AT1G58055	2061.26	297.82	AT1G58055.1 | Symbols: | Encodes a defensin-like (DEFL) family protein. | AT1G58055.1 | Symbols: | Encodes a defensin-like (DEFL) family protein. | chr1:21492406-21492729 FORWARD
14	AT1G04645	1999.42	357.384	AT1G04645.1 | Symbols: | self-incompatibility protein-related | AT1G04645.1 | Symbols: | self-incompatibility protein-related | chr1:1293852-1294238 REVERSE
15	AT4G12960	1911.82	251.492	AT4G12960.1 | Symbols: | gamma interferon responsive lysosomal thiol AT4G12960.1 | Symbols: | gamma interferon responsive lysosomal thiol reductase family protein / GILT family protein | chr4:7583298-7584409 AT4G12960.1 | Symbols: | gamma interferon responsive lysosomal thiol AT4G12960.1 | Symbols: | gamma interferon responsive lysosomal thiol reductase family protein / GILT family protein | chr4…
16	AT4G21650	1892.92	1654.56	AT4G21650.1 | Symbols: | subtilase family protein | chr4:11501326-11504668 AT4G21650.1 | Symbols: | subtilase family protein | chr4:11501326-11504668 REVERSE
17	AT4G21630	1841.39	1575.14	AT4G21630.1 | Symbols: | subtilase family protein | chr4:11492260-11495512 AT4G21630.1 | Symbols: | subtilase family protein | chr4:11492260-11495512 REVERSE
18	AT5G55450	1775.63	1537.97	AT5G55450.1 | Symbols: | protease inhibitor/seed storage/lipid transfer AT5G55450.1 | Symbols: | protease inhibitor/seed storage/lipid transfer protein (LTP) family protein | chr5:22484786-22485100 FORWARD
19	AT3G57310	1686.11	206.488	AT3G57310.1 | Symbols: | protease inhibitor/seed storage/lipid transfer AT3G57310.1 | Symbols: | protease inhibitor/seed storage/lipid transfer protein (LTP) family protein | chr3:21219179-21219490 REVERSE
20	AT3G08770	1619.34	136.283	AT3G08770.1 | Symbols: LTP6 | LTP6 (Lipid transfer protein 6); lipid binding AT3G08770.1 | Symbols: LTP6 | LTP6 (Lipid transfer protein 6); lipid binding | chr3:2664355-2664790 REVERSE
21	ATMG00030	1548.57	413.985	ATMG00030.1 | Symbols: ORF107A | Identical to Hypothetical mitochondrial ATMG00030.1 | Symbols: ORF107A | Identical to Hypothetical mitochondrial protein AtMg00030 (ORF107a) [Arabidopsis Thaliana] (GB:P93276); similar to ATMG00030.1 | Symbols: ORF107A | Identical to Hypothetical mitochondrial ATMG00030.1 | Symbols: ORF107A | Identical to Hypothetical mitochondrial protein AtMg00030 (ORF107a) [Ara…
22	AT3G43810	1545.6	972.879	AT3G43810.1 | Symbols: CAM7 | CAM7 (CALMODULIN 7); calcium ion binding | AT3G43810.1 | Symbols: CAM7 | CAM7 (CALMODULIN 7); calcium ion binding | chr3:15675606-15677342 REVERSE
23	AT5G65020	1504.72	198.547	AT5G65020.1 | Symbols: ANNAT2 | ANNAT2 (ANNEXIN ARABIDOPSIS 2); calcium ion AT5G65020.1 | Symbols: ANNAT2 | ANNAT2 (ANNEXIN ARABIDOPSIS 2); calcium ion binding / calcium-dependent phospholipid binding | chr5:25991141-25992780 AT5G65020.1 | Symbols: ANNAT2 | ANNAT2 (ANNEXIN ARABIDOPSIS 2); calcium ion AT5G65020.1 | Symbols: ANNAT2 | ANNAT2 (ANNEXIN ARABIDOPSIS 2); calcium ion binding / calcium-dep…
24	AT2G45960	1476.63	371.723	AT2G45960.1 | Symbols: PIP1B, TMP-A, ATHH2, PIP1;2 | PIP1B (plasma membrane AT2G45960.1 | Symbols: PIP1B, TMP-A, ATHH2, PIP1;2 | PIP1B (plasma membrane intrinsic protein 1;2); water channel | chr2:18917523-18918776 FORWARD
25	AT2G20618	1432.58	39.7093	AT2G20618.1 | Symbols: | Encodes a Plant thionin family protein | AT2G20618.1 | Symbols: | Encodes a Plant thionin family protein | chr2:8896014-8896259 FORWARD
26	AT3G02470	1365.47	719.18	AT3G02470.3 | Symbols: SAMDC | SAMDC (S-ADENOSYLMETHIONINE DECARBOXYLASE) | AT3G02470.3 | Symbols: SAMDC | SAMDC (S-ADENOSYLMETHIONINE DECARBOXYLASE) | chr3:510230-511330 FORWARD
27	AT1G24020	1360.43	39.7093	AT1G24020.1 | Symbols: MLP423 | Bet v I allergen family protein | AT1G24020.1 | Symbols: MLP423 | Bet v I allergen family protein | chr1:8500642-8501447 REVERSE
28	AT1G12780	1288.29	357.384	AT1G12780.1 | Symbols: UGE1 | UGE1 (UDP-D-glucose/UDP-D-galactose 4-epimerase AT1G12780.1 | Symbols: UGE1 | UGE1 (UDP-D-glucose/UDP-D-galactose 4-epimerase 1); UDP-glucose 4-epimerase/ protein dimerization | chr1:4356122-4358118 AT1G12780.1 | Symbols: UGE1 | UGE1 (UDP-D-glucose/UDP-D-galactose 4-epimerase AT1G12780.1 | Symbols: UGE1 | UGE1 (UDP-D-glucose/UDP-D-galactose 4-epimerase 1); UDP-glucos…
29	AT5G13930	1277.98	1469.25	AT5G13930.1 | Symbols: TT4, ATCHS, CHS | CHS (CHALCONE SYNTHASE); AT5G13930.1 | Symbols: TT4, ATCHS, CHS | CHS (CHALCONE SYNTHASE); naringenin-chalcone synthase | chr5:4488764-4490037 FORWARD
30	AT1G57860	1245.34	499.676	AT1G57860.1 | Symbols: | 60S ribosomal protein L21 | chr1:21433699-21434492 AT1G57860.1 | Symbols: | 60S ribosomal protein L21 | chr1:21433699-21434492 REVERSE
31	AT5G53300	1231.6	721.386	AT5G53300.2 | Symbols: UBC10 | UBC10 (ubiquitin-conjugating enzyme 10); AT5G53300.2 | Symbols: UBC10 | UBC10 (ubiquitin-conjugating enzyme 10); ubiquitin-protein ligase | chr5:21650028-21651215 REVERSE
32	AT5G59845	1169.32	520.759	AT5G59845.1 | Symbols: | gibberellin-regulated family protein | AT5G59845.1 | Symbols: | gibberellin-regulated family protein | chr5:24128669-24129034 FORWARD
33	AT3G05020	1154.31	3395.15	AT3G05020.1 | Symbols: ACP, ACP1 | ACP1 (ACYL CARRIER PROTEIN 1) | AT3G05020.1 | Symbols: ACP, ACP1 | ACP1 (ACYL CARRIER PROTEIN 1) | chr3:1391869-1392884 REVERSE
34	AT5G59970	1154.31	456.657	AT5G59970.1 | Symbols: | histone H4 | chr5:24163578-24163889 REVERSE
35	AT5G66460	1144	277.965	AT5G66460.1 | Symbols: | (1-4)-beta-mannan endohydrolase, putative | AT5G66460.1 | Symbols: | (1-4)-beta-mannan endohydrolase, putative | chr5:26556137-26558063 REVERSE
36	AT5G46871	1133.69	675.059	AT5G46871.1 | Symbols: | Encodes a defensin-like (DEFL) family protein. | AT5G46871.1 | Symbols: | Encodes a defensin-like (DEFL) family protein. | chr5:19035328-19035670 FORWARD
37	AT5G61605	1123.39	79.4187	AT5G61605.1 | Symbols: | similar to unknown protein [Arabidopsis thaliana] AT5G61605.1 | Symbols: | similar to unknown protein [Arabidopsis thaliana] (TAIR:AT2G16505.1) | chr5:24785842-24786180 REVERSE
38	AT3G52930	1061.55	953.024	AT3G52930.1 | Symbols: | fructose-bisphosphate aldolase, putative | AT3G52930.1 | Symbols: | fructose-bisphosphate aldolase, putative | chr3:19638361-19639852 REVERSE
39	AT3G61175	1051.24	337.529	AT3G61175.1 | Symbols: LCR52 | LCR52 (Low-molecular-weight cysteine-rich 52) AT3G61175.1 | Symbols: LCR52 | LCR52 (Low-molecular-weight cysteine-rich 52) | chr3:22653958-22654284 REVERSE
40	AT1G13440	984.252	1085.39	AT1G13440.1 | Symbols: GAPC-2 | GAPC-2; glyceraldehyde-3-phosphate AT1G13440.1 | Symbols: GAPC-2 | GAPC-2; glyceraldehyde-3-phosphate dehydrogenase | chr1:4608462-4610491 REVERSE
41	AT3G09390	980.375	1270.27	AT3G09390.1 | Symbols: ATMT-K, ATMT-1, MT2, MT2A | MT2A (METALLOTHIONEIN 2A) AT3G09390.1 | Symbols: ATMT-K, ATMT-1, MT2, MT2A | MT2A (METALLOTHIONEIN 2A) | chr3:2889743-2890194 REVERSE
42	AT5G10980	920.582	506.633	AT5G10980.1 | Symbols: | histone H3 | chr5:3472592-3473350 REVERSE
43	AT3G04400	893.213	1164.81	AT3G04400.1 | Symbols: EMB2171 | EMB2171 (EMBRYO DEFECTIVE 2171); structural AT3G04400.1 | Symbols: EMB2171 | EMB2171 (EMBRYO DEFECTIVE 2171); structural constituent of ribosome | chr3:1167345-1168314 FORWARD
44	AT3G62250	891.495	684.986	AT3G62250.1 | Symbols: UBQ5 | UBQ5 (UBIQUITIN 5); protein binding | AT3G62250.1 | Symbols: UBQ5 | UBQ5 (UBIQUITIN 5); protein binding | chr3:23048113-23048586 FORWARD
45	AT5G47550	878.477	510.126	AT5G47550.1 | Symbols: | cysteine protease inhibitor, putative / cystatin, AT5G47550.1 | Symbols: | cysteine protease inhibitor, putative / cystatin, putative | chr5:19303822-19304190 REVERSE
46	AT3G08690	869.852	281.936	AT3G08690.1 | Symbols: UBC11 | UBC11 (ubiquitin-conjugating enzyme 11); AT3G08690.1 | Symbols: UBC11 | UBC11 (ubiquitin-conjugating enzyme 11); ubiquitin-protein ligase | chr3:2641493-2642495 FORWARD
47	AT1G72290	865.729	39.7093	AT1G72290.1 | Symbols: | trypsin and protease inhibitor family protein / AT1G72290.1 | Symbols: | trypsin and protease inhibitor family protein / Kunitz family protein | chr1:27219514-27220161 FORWARD
48	AT2G34430	864.416	2587.62	AT2G34430.1 | Symbols: LHCB1.4, LHB1B1 | LHB1B1 (Photosystem II light AT2G34430.1 | Symbols: LHCB1.4, LHB1B1 | LHB1B1 (Photosystem II light harvesting complex gene 1.4); chlorophyll binding | chr2:14531897-14532697 AT2G34430.1 | Symbols: LHCB1.4, LHB1B1 | LHB1B1 (Photosystem II light AT2G34430.1 | Symbols: LHCB1.4, LHB1B1 | LHB1B1 (Photosystem II light harvesting complex gene 1.4); chlorophyll bi…
49	AT1G07610	855.423	1072.15	AT1G07610.1 | Symbols: MT1C | MT1C (metallothionein 1C) | AT1G07610.1 | Symbols: MT1C | MT1C (metallothionein 1C) | chr1:2341600-2341862 FORWARD
50	AT2G34420	854.109	2746.45	AT2G34420.1 | Symbols: LHCB1.5, LHB1B2 | LHB1B2 (Photosystem II light AT2G34420.1 | Symbols: LHCB1.5, LHB1B2 | LHB1B2 (Photosystem II light harvesting complex gene 1.5); chlorophyll binding | chr2:14529795-14530592 AT2G34420.1 | Symbols: LHCB1.5, LHB1B2 | LHB1B2 (Photosystem II light AT2G34420.1 | Symbols: LHCB1.5, LHB1B2 | LHB1B2 (Photosystem II light harvesting complex gene 1.5); chlorophyll bi…
51	AT3G60245	840.994	1077.45	AT3G60245.1 | Symbols: | 60S ribosomal protein L37a (RPL37aC) | AT3G60245.1 | Symbols: | 60S ribosomal protein L37a (RPL37aC) | chr3:22279778-22280725 FORWARD
52	AT4G40030	822.787	433.493	AT4G40030.2 | Symbols: | histone H3.2 | chr4:18555834-18556821 REVERSE
53	AT5G02380	815.916	982.806	AT5G02380.1 | Symbols: MT2B | MT2B (METALLOTHIONEIN 2B) | chr5:506753-507162 AT5G02380.1 | Symbols: MT2B | MT2B (METALLOTHIONEIN 2B) | chr5:506753-507162 REVERSE
54	AT1G66580	790.15	423.566	AT1G66580.1 | Symbols: | 60S ribosomal protein L10 (RPL10C) | AT1G66580.1 | Symbols: | 60S ribosomal protein L10 (RPL10C) | chr1:24842871-24844102 FORWARD
55	AT1G29930	781.965	2391.06	AT1G29930.1 | Symbols: AB140, CAB140, LHCB1.3, CAB1 | CAB1 (CHLOROPHYLL A/B AT1G29930.1 | Symbols: AB140, CAB140, LHCB1.3, CAB1 | CAB1 (CHLOROPHYLL A/B BINDING PROTEIN 1); chlorophyll binding | chr1:10478055-10478858 FORWARD
56	AT3G20520	769.537	105.892	AT3G20520.1 | Symbols: | glycerophosphoryl diester phosphodiesterase family AT3G20520.1 | Symbols: | glycerophosphoryl diester phosphodiesterase family protein | chr3:7162851-7165748 FORWARD
57	AT1G08200	757.268	1283.93	AT1G08200.1 | Symbols: AXS2 | AXS2 (UDP-D-APIOSE/UDP-D-XYLOSE SYNTHASE 2) | AT1G08200.1 | Symbols: AXS2 | AXS2 (UDP-D-APIOSE/UDP-D-XYLOSE SYNTHASE 2) | chr1:2574256-2576606 REVERSE
58	AT2G27860	724.877	1283.93	AT2G27860.1 | Symbols: AXS1 | AXS1 (UDP-D-APIOSE/UDP-D-XYLOSE SYNTHASE 1) | AT2G27860.1 | Symbols: AXS1 | AXS1 (UDP-D-APIOSE/UDP-D-XYLOSE SYNTHASE 1) | chr2:11871761-11873920 REVERSE
59	AT5G38430	723.343	2278.69	AT5G38430.1 | Symbols: | ribulose bisphosphate carboxylase small chain 1B / AT5G38430.1 | Symbols: | ribulose bisphosphate carboxylase small chain 1B / RuBisCO small subunit 1B (RBCS-1B) (ATS1B) | chr5:15401580-15402385 REVERSE
60	AT1G10588	711.135	158.837	AT1G10588.1 | Symbols: | Encodes a Gibberellin-regulated GASA/GAST/Snakin AT1G10588.1 | Symbols: | Encodes a Gibberellin-regulated GASA/GAST/Snakin family protein | chr1:3501277-3501656 FORWARD
61	AT2G33830	711.135	277.965	AT2G33830.1 | Symbols: | dormancy/auxin associated family protein | AT2G33830.1 | Symbols: | dormancy/auxin associated family protein | chr2:14316844-14317362 REVERSE
62	AT1G04270	704.557	627.359	AT1G04270.1 | Symbols: RPS15 | RPS15 (RIBOSOMAL PROTEIN S15); structural AT1G04270.1 | Symbols: RPS15 | RPS15 (RIBOSOMAL PROTEIN S15); structural constituent of ribosome | chr1:1141851-1142959 REVERSE
63	AT4G32490	701.031	181.028	AT4G32490.1 | Symbols: | plastocyanin-like domain-containing protein | AT4G32490.1 | Symbols: | plastocyanin-like domain-containing protein | chr4:15678817-15679562 REVERSE
64	AT1G11910	697.393	555.931	AT1G11910.1 | Symbols: | aspartyl protease family protein | AT1G11910.1 | Symbols: | aspartyl protease family protein | chr1:4017117-4019872 REVERSE
65	AT1G79040	689.835	1203.09	AT1G79040.1 | Symbols: PSBR | PSBR (photosystem II subunit R) | AT1G79040.1 | Symbols: PSBR | PSBR (photosystem II subunit R) | chr1:29740978-29741674 FORWARD
66	AT3G57020	680.216	238.256	AT3G57020.1 | Symbols: | strictosidine synthase family protein | AT3G57020.1 | Symbols: | strictosidine synthase family protein | chr3:21109494-21111282 REVERSE
67	AT5G64080	680.216	833.896	AT5G64080.1 | Symbols: | protease inhibitor/seed storage/lipid transfer AT5G64080.1 | Symbols: | protease inhibitor/seed storage/lipid transfer protein (LTP) family protein | chr5:25662701-25663864 REVERSE
68	AT3G27690	658.646	2176.02	AT3G27690.1 | Symbols: LHCB2.3, LHCB2:4 | LHCB2:4 (Photosystem II light AT3G27690.1 | Symbols: LHCB2.3, LHCB2:4 | LHCB2:4 (Photosystem II light harvesting complex gene 2.3); chlorophyll binding | chr3:10257239-10258158 AT3G27690.1 | Symbols: LHCB2.3, LHCB2:4 | LHCB2:4 (Photosystem II light AT3G27690.1 | Symbols: LHCB2.3, LHCB2:4 | LHCB2:4 (Photosystem II light harvesting complex gene 2.3); chloro…
69	AT2G03913	656.168	238.256	AT2G03913.1 | Symbols: | Encodes a defensin-like (DEFL) family protein. | AT2G03913.1 | Symbols: | Encodes a defensin-like (DEFL) family protein. | chr2:1197882-1198246 FORWARD
70	AT2G03931	656.168	238.256	AT2G03931.1 | Symbols: | Encodes a defensin-like (DEFL) family protein. | AT2G03931.1 | Symbols: | Encodes a defensin-like (DEFL) family protein. | chr2:1214425-1214840 FORWARD
71	AT1G49310	645.862	277.965	AT1G49310.1 | Symbols: | unknown protein | chr1:18241665-18241993 REVERSE
72	AT1G52400	643.702	4.53821	AT1G52400.1 | Symbols: BGL1 | BGL1 (BETA-GLUCOSIDASE HOMOLOG 1); hydrolase, AT1G52400.1 | Symbols: BGL1 | BGL1 (BETA-GLUCOSIDASE HOMOLOG 1); hydrolase, hydrolyzing O-glycosyl compounds | chr1:19518919-19521599 FORWARD
73	AT1G60986	638.991	39.7093	AT1G60986.1 | Symbols: SCRL4 | SCRL4 (SCR-Like 4) | chr1:22462737-22463133 AT1G60986.1 | Symbols: SCRL4 | SCRL4 (SCR-Like 4) | chr1:22462737-22463133 FORWARD
74	AT1G71950	638.991	238.256	AT1G71950.1 | Symbols: | identical protein binding / subtilase | AT1G71950.1 | Symbols: | identical protein binding / subtilase | chr1:27084115-27085235 REVERSE
75	AT1G73600	638.991	198.547	AT1G73600.1 | Symbols: | phosphoethanolamine N-methyltransferase 3, putative AT1G73600.1 | Symbols: | phosphoethanolamine N-methyltransferase 3, putative (NMT3) | chr1:27674200-27677061 FORWARD
76	AT4G09465	638.991	19.8547	AT4G09465.1 | Symbols: | similar to glycosyl hydrolase family protein 17 AT4G09465.1 | Symbols: | similar to glycosyl hydrolase family protein 17 [Arabidopsis thaliana] (TAIR:AT4G09090.1); similar to At4g09090 [Medicago AT4G09465.1 | Symbols: | similar to glycosyl hydrolase family protein 17 AT4G09465.1 | Symbols: | similar to glycosyl hydrolase family protein 17 [Arabidopsis thaliana] (TAIR:AT4G…
77	AT2G34480	635.757	935.505	AT2G34480.1 | Symbols: | 60S ribosomal protein L18A (RPL18aB) | AT2G34480.1 | Symbols: | 60S ribosomal protein L18A (RPL18aB) | chr2:14539995-14541240 REVERSE
78	AT4G28365	635.555	178.692	AT4G28365.1 | Symbols: | plastocyanin-like domain-containing protein | AT4G28365.1 | Symbols: | plastocyanin-like domain-containing protein | chr4:14033018-14033694 REVERSE
79	AT5G59320	630.059	1422.92	AT5G59320.1 | Symbols: LTP3 | LTP3 (LIPID TRANSFER PROTEIN 3); lipid binding AT5G59320.1 | Symbols: LTP3 | LTP3 (LIPID TRANSFER PROTEIN 3); lipid binding | chr5:23946277-23946718 FORWARD
80	AT5G43330	618.378	714.768	AT5G43330.1 | Symbols: | malate dehydrogenase, cytosolic, putative | AT5G43330.1 | Symbols: | malate dehydrogenase, cytosolic, putative | chr5:17407780-17409677 FORWARD
81	AT2G20605	608.072	119.128	AT2G20605.1 | Symbols: | Encodes a Plant thionin family protein | AT2G20605.1 | Symbols: | Encodes a Plant thionin family protein | chr2:8883571-8883813 FORWARD
82	AT5G07090	608.072	827.278	AT5G07090.1 | Symbols: | 40S ribosomal protein S4 (RPS4B) | AT5G07090.1 | Symbols: | 40S ribosomal protein S4 (RPS4B) | chr5:2202411-2203806 FORWARD
83	AT5G59310	601.201	1383.21	AT5G59310.1 | Symbols: LTP4 | LTP4 (LIPID TRANSFER PROTEIN 4); lipid binding AT5G59310.1 | Symbols: LTP4 | LTP4 (LIPID TRANSFER PROTEIN 4); lipid binding | chr5:23942522-23942998 REVERSE
84	AT5G08690	600.191	165.845	AT5G08690.1 | Symbols: | ATP synthase beta chain 2, mitochondrial | AT5G08690.1 | Symbols: | ATP synthase beta chain 2, mitochondrial | chr5:2825740-2828353 FORWARD
85	AT5G57350	587.459	615.495	AT5G57350.1 | Symbols: AHA3 | AHA3 (Arabidopsis H(+)-ATPase 3); ATPase | AT5G57350.1 | Symbols: AHA3 | AHA3 (Arabidopsis H(+)-ATPase 3); ATPase | chr5:23248434-23253607 REVERSE
86	AT2G27030	587.116	377.239	AT2G27030.3 | Symbols: ACAM-2, ACAM-5, CAM5, CAM2 | CAM2 (CALMODULIN-2); AT2G27030.3 | Symbols: ACAM-2, ACAM-5, CAM5, CAM2 | CAM2 (CALMODULIN-2); calcium ion binding | chr2:11539147-11541254 FORWARD
87	AT4G12900	584.883	102.582	AT4G12900.1 | Symbols: | gamma interferon responsive lysosomal thiol AT4G12900.1 | Symbols: | gamma interferon responsive lysosomal thiol reductase family protein / GILT family protein | chr4:7548818-7549944 AT4G12900.1 | Symbols: | gamma interferon responsive lysosomal thiol AT4G12900.1 | Symbols: | gamma interferon responsive lysosomal thiol reductase family protein / GILT family protein | chr4…
88	AT3G08610	582.306	261.42	AT3G08610.1 | Symbols: | similar to hypothetical protein AT3G08610.1 | Symbols: | similar to hypothetical protein MtrDRAFT.AC136139g5v1 [Medicago truncatula] (GB:ABE93033.1) | AT3G08610.1 | Symbols: | similar to hypothetical protein AT3G08610.1 | Symbols: | similar to hypothetical protein MtrDRAFT.AC136139g5v1 [Medicago truncatula] (GB:ABE93033.1) | chr3:2616441-2616774 REVERSE
89	AT2G30570	581.817	944.5	AT2G30570.2 | Symbols: PSBW | photosystem II reaction center W (PsbW) AT2G30570.2 | Symbols: PSBW | photosystem II reaction center W (PsbW) protein-related | chr2:13026403-13027130 REVERSE
90	AT4G09090	577.153	19.8547	AT4G09090.1 | Symbols: | glycosyl hydrolase family protein 17 | AT4G09090.1 | Symbols: | glycosyl hydrolase family protein 17 | chr4:5807317-5807667 REVERSE
91	AT1G15757	566.847	79.4187	AT1G15757.1 | Symbols: | Encodes a defensin-like (DEFL) family protein. | AT1G15757.1 | Symbols: | Encodes a defensin-like (DEFL) family protein. | chr1:5424237-5424571 REVERSE
92	AT3G04920	566.847	357.384	AT3G04920.1 | Symbols: | 40S ribosomal protein S24 (RPS24A) | AT3G04920.1 | Symbols: | 40S ribosomal protein S24 (RPS24A) | chr3:1360995-1362071 FORWARD
93	AT3G11510	566.847	754.477	AT3G11510.1 | Symbols: | 40S ribosomal protein S14 (RPS14B) | AT3G11510.1 | Symbols: | 40S ribosomal protein S14 (RPS14B) | chr3:3623763-3624872 REVERSE
94	AT1G75390	556.54	595.64	AT1G75390.1 | Symbols: ATBZIP44 | bZIP transcription factor family protein | AT1G75390.1 | Symbols: ATBZIP44 | bZIP transcription factor family protein | chr1:28295885-28296406 FORWARD
95	AT3G12390	556.54	476.512	AT3G12390.1 | Symbols: | nascent polypeptide associated complex alpha chain AT3G12390.1 | Symbols: | nascent polypeptide associated complex alpha chain protein, putative / alpha-NAC, putative | chr3:3942351-3943602 FORWARD
96	AT4G30064	556.54	79.4187	AT4G30064.1 | Symbols: LCR61 | LCR61 (Low-molecular-weight cysteine-rich 61) AT4G30064.1 | Symbols: LCR61 | LCR61 (Low-molecular-weight cysteine-rich 61) | chr4:14694308-14694649 FORWARD
97	AT1G70490	552.761	231.638	AT1G70490.2 | Symbols: | ADP-ribosylation factor, putative | AT1G70490.2 | Symbols: | ADP-ribosylation factor, putative | chr1:26567825-26568815 REVERSE
98	AT1G70600	552.418	342.824	AT1G70600.1 | Symbols: | 60S ribosomal protein L27A (RPL27aC) | AT1G70600.1 | Symbols: | 60S ribosomal protein L27A (RPL27aC) | chr1:26624831-26625271 REVERSE
99	AT5G26280	551.044	165.456	AT5G26280.1 | Symbols: | meprin and TRAF homology domain-containing protein AT5G26280.1 | Symbols: | meprin and TRAF homology domain-containing protein / MATH domain-containing protein | chr5:9208727-9210406 FORWARD
100	AT3G52880	548.811	172.736	AT3G52880.1 | Symbols: ATMDAR1 | ATMDAR1 (MONODEHYDROASCORBATE REDUCTASE 1); AT3G52880.1 | Symbols: ATMDAR1 | ATMDAR1 (MONODEHYDROASCORBATE REDUCTASE 1); monodehydroascorbate reductase (NADH) | chr3:19612455-19615344 REVERSE
101	AT4G27090	543.522	1056.13	AT4G27090.1 | Symbols: | 60S ribosomal protein L14 (RPL14B) | AT4G27090.1 | Symbols: | 60S ribosomal protein L14 (RPL14B) | chr4:13594110-13595193 REVERSE
102	AT5G14670	542.455	311.056	AT5G14670.1 | Symbols: ATARFA1B | ATARFA1B (ADP-ribosylation factor A1B); GTP AT5G14670.1 | Symbols: ATARFA1B | ATARFA1B (ADP-ribosylation factor A1B); GTP binding / phospholipase activator/ protein binding | chr5:4729322-4730498 AT5G14670.1 | Symbols: ATARFA1B | ATARFA1B (ADP-ribosylation factor A1B); GTP AT5G14670.1 | Symbols: ATARFA1B | ATARFA1B (ADP-ribosylation factor A1B); GTP binding / pho…
103	AT4G09800	539.565	756.813	AT4G09800.1 | Symbols: RPS18C | RPS18C (S18 RIBOSOMAL PROTEIN); structural AT4G09800.1 | Symbols: RPS18C | RPS18C (S18 RIBOSOMAL PROTEIN); structural constituent of ribosome | chr4:6173815-6174960 FORWARD
104	AT4G24190	537.474	131.372	AT4G24190.1 | Symbols: SHD | SHD (SHEPHERD); ATP binding | AT4G24190.1 | Symbols: SHD | SHD (SHEPHERD); ATP binding | chr4:12551912-12555861 REVERSE
105	AT3G48140	535.928	489.748	AT3G48140.1 | Symbols: | senescence-associated protein, putative | AT3G48140.1 | Symbols: | senescence-associated protein, putative | chr3:17789456-17790284 FORWARD
106	AT4G12870	525.621	52.9458	AT4G12870.1 | Symbols: | gamma interferon responsive lysosomal thiol AT4G12870.1 | Symbols: | gamma interferon responsive lysosomal thiol reductase family protein / GILT family protein | chr4:7542283-7543419 AT4G12870.1 | Symbols: | gamma interferon responsive lysosomal thiol AT4G12870.1 | Symbols: | gamma interferon responsive lysosomal thiol reductase family protein / GILT family protein | chr4…
107	AT4G30190	525.621	357.384	AT4G30190.1 | Symbols: PMA2, AHA2 | AHA2 (Arabidopsis H(+)-ATPase 2); ATPase AT4G30190.1 | Symbols: PMA2, AHA2 | AHA2 (Arabidopsis H(+)-ATPase 2); ATPase | chr4:14770826-14775926 REVERSE
108	AT4G31700	525.621	600.604	AT4G31700.1 | Symbols: RPS6 | RPS6 (RIBOSOMAL PROTEIN S6); structural AT4G31700.1 | Symbols: RPS6 | RPS6 (RIBOSOMAL PROTEIN S6); structural constituent of ribosome | chr4:15346312-15347720 REVERSE
109	AT4G16720	516.689	563.872	AT4G16720.1 | Symbols: | 60S ribosomal protein L15 (RPL15A) | AT4G16720.1 | Symbols: | 60S ribosomal protein L15 (RPL15A) | chr4:9400178-9401337 REVERSE
110	AT1G13609	515.315	0.1	AT1G13609.1 | Symbols: | Encodes a defensin-like (DEFL) family protein. | AT1G13609.1 | Symbols: | Encodes a defensin-like (DEFL) family protein. | chr1:4662815-4663143 FORWARD
111	AT1G73260	515.315	39.7093	AT1G73260.1 | Symbols: | trypsin and protease inhibitor family protein / AT1G73260.1 | Symbols: | trypsin and protease inhibitor family protein / Kunitz family protein | chr1:27551071-27551718 REVERSE
112	AT4G02620	515.315	39.7093	AT4G02620.1 | Symbols: | (VACUOLAR ATPASE SUBUNIT F); hydrogen ion AT4G02620.1 | Symbols: | (VACUOLAR ATPASE SUBUNIT F); hydrogen ion transporting ATP synthase, rotational mechanism / hydrogen ion transporting AT4G02620.1 | Symbols: | (VACUOLAR ATPASE SUBUNIT F); hydrogen ion AT4G02620.1 | Symbols: | (VACUOLAR ATPASE SUBUNIT F); hydrogen ion transporting ATP synthase, rotational mechanism / hydro…
113	AT1G67090	513.794	2039.74	AT1G67090.1 | Symbols: RBCS1A | ribulose bisphosphate carboxylase small chain AT1G67090.1 | Symbols: RBCS1A | ribulose bisphosphate carboxylase small chain 1A / RuBisCO small subunit 1A (RBCS-1A) (ATS1A) | chr1:25052128-25052912 AT1G67090.1 | Symbols: RBCS1A | ribulose bisphosphate carboxylase small chain AT1G67090.1 | Symbols: RBCS1A | ribulose bisphosphate carboxylase small chain 1A / RuBisCO s…
114	AT1G67430	510.162	466.585	AT1G67430.1 | Symbols: | 60S ribosomal protein L17 (RPL17B) | AT1G67430.1 | Symbols: | 60S ribosomal protein L17 (RPL17B) | chr1:25265872-25267290 FORWARD
115	AT1G65720	494.703	595.64	AT1G65720.1 | Symbols: | similar to Os03g0110300 [Oryza sativa (japonica AT1G65720.1 | Symbols: | similar to Os03g0110300 [Oryza sativa (japonica cultivar-group)] (GB:NP.001048714.1); similar to Unknown protein [Oryza AT1G65720.1 | Symbols: | similar to Os03g0110300 [Oryza sativa (japonica AT1G65720.1 | Symbols: | similar to Os03g0110300 [Oryza sativa (japonica cultivar-group)] (GB:NP.001048714.1…
116	AT3G49307	494.703	79.4187	AT3G49307.1 | Symbols: | similar to proline-rich family protein [Arabidopsis AT3G49307.1 | Symbols: | similar to proline-rich family protein [Arabidopsis thaliana] (TAIR:AT3G49300.1) | chr3:18293309-18293994 REVERSE
117	AT5G50070	494.703	0.1	AT5G50070.1 | Symbols: | invertase/pectin methylesterase inhibitor family AT5G50070.1 | Symbols: | invertase/pectin methylesterase inhibitor family protein | chr5:20381782-20382655 FORWARD
118	AT3G04735	491.267	39.7093	AT3G04735.1 | Symbols: RALFL21 | RALFL21 (RALF-LIKE 21) | AT3G04735.1 | Symbols: RALFL21 | RALFL21 (RALF-LIKE 21) | chr3:1292414-1292731 REVERSE
119	AT5G62300	490.475	572.025	AT5G62300.2 | Symbols: | 40S ribosomal protein S20 (RPS20C) | AT5G62300.2 | Symbols: | 40S ribosomal protein S20 (RPS20C) | chr5:25038614-25039461 REVERSE
120	AT3G49305	487.832	158.837	AT3G49305.1 | Symbols: | similar to proline-rich family protein [Arabidopsis AT3G49305.1 | Symbols: | similar to proline-rich family protein [Arabidopsis thaliana] (TAIR:AT3G49300.1) | chr3:18290735-18291370 REVERSE
121	AT2G22425	484.396	436.803	AT2G22425.2 | Symbols: | signal peptidase | chr2:9522159-9522437 FORWARD
122	AT3G10195	477.838	39.7093	AT3G10195.1 | Symbols: | Encodes a defensin-like (DEFL) family protein. | AT3G10195.1 | Symbols: | Encodes a defensin-like (DEFL) family protein. | chr3:3156635-3156981 REVERSE
123	AT1G60950	476.101	954.961	AT1G60950.1 | Symbols: ATFD2, FED A | FED A (FERREDOXIN 2); electron carrier/ AT1G60950.1 | Symbols: ATFD2, FED A | FED A (FERREDOXIN 2); electron carrier/ iron ion binding | chr1:22448230-22448676 FORWARD
124	AT5G50030	474.09	0.1	AT5G50030.1 | Symbols: | invertase/pectin methylesterase inhibitor family AT5G50030.1 | Symbols: | invertase/pectin methylesterase inhibitor family protein | chr5:20371892-20372675 FORWARD
125	AT5G55410	474.09	218.401	AT5G55410.1 | Symbols: | protease inhibitor/seed storage/lipid transfer AT5G55410.1 | Symbols: | protease inhibitor/seed storage/lipid transfer protein (LTP) family protein | chr5:22477903-22478307 FORWARD
126	AT3G62290	472.938	284.973	AT3G62290.1 | Symbols: ATARFA1E | ATARFA1E (ADP-ribosylation factor A1E); GTP AT3G62290.1 | Symbols: ATARFA1E | ATARFA1E (ADP-ribosylation factor A1E); GTP binding / phospholipase activator/ protein binding | chr3:23063262-23064520 AT3G62290.1 | Symbols: ATARFA1E | ATARFA1E (ADP-ribosylation factor A1E); GTP AT3G62290.1 | Symbols: ATARFA1E | ATARFA1E (ADP-ribosylation factor A1E); GTP binding / p…
127	AT1G24440	467.219	158.837	AT1G24440.1 | Symbols: | protein binding / zinc ion binding | AT1G24440.1 | Symbols: | protein binding / zinc ion binding | chr1:8662328-8663765 FORWARD
128	AT5G65360	467.219	205.165	AT5G65360.1 | Symbols: | histone H3 | chr5:26137325-26137735 REVERSE
129	AT2G14365	460.348	52.9458	AT2G14365.1 | Symbols: LCR84 | LCR84 (Low-molecular-weight cysteine-rich 84) AT2G14365.1 | Symbols: LCR84 | LCR84 (Low-molecular-weight cysteine-rich 84) | chr2:6095451-6095820 FORWARD
130	AT5G04350	456.913	26.4729	AT5G04350.1 | Symbols: | self-incompatibility protein-related | AT5G04350.1 | Symbols: | self-incompatibility protein-related | chr5:1220830-1221270 FORWARD
131	AT1G50340	453.477	0.1	AT1G50340.1 | Symbols: | invertase/pectin methylesterase inhibitor family AT1G50340.1 | Symbols: | invertase/pectin methylesterase inhibitor family protein | chr1:18651044-18651517 REVERSE
132	AT4G15000	453.477	992.733	AT4G15000.1 | Symbols: | 60S ribosomal protein L27 (RPL27C) | AT4G15000.1 | Symbols: | 60S ribosomal protein L27 (RPL27C) | chr4:8571892-8572299 FORWARD
133	AT1G74270	446.606	529.458	AT1G74270.1 | Symbols: | 60S ribosomal protein L35a (RPL35aC) | AT1G74270.1 | Symbols: | 60S ribosomal protein L35a (RPL35aC) | chr1:27932076-27933127 REVERSE
134	AT3G49300	446.606	119.128	AT3G49300.1 | Symbols: | proline-rich family protein | AT3G49300.1 | Symbols: | proline-rich family protein | chr3:18287953-18288575 REVERSE
135	AT3G46970	443.171	119.128	AT3G46970.1 | Symbols: ATPHS2, PHS2 | ATPHS2/PHS2 (ALPHA-GLUCAN PHOSPHORYLASE AT3G46970.1 | Symbols: ATPHS2, PHS2 | ATPHS2/PHS2 (ALPHA-GLUCAN PHOSPHORYLASE 2); phosphorylase/ transferase, transferring glycosyl groups | AT3G46970.1 | Symbols: ATPHS2, PHS2 | ATPHS2/PHS2 (ALPHA-GLUCAN PHOSPHORYLASE AT3G46970.1 | Symbols: ATPHS2, PHS2 | ATPHS2/PHS2 (ALPHA-GLUCAN PHOSPHORYLASE 2); phosphorylase/ trans…
136	AT5G09810	443.171	580.749	AT5G09810.1 | Symbols: ACT2/7, ACT7 | ACT7 (actin 7) | chr5:3052810-3054221 AT5G09810.1 | Symbols: ACT2/7, ACT7 | ACT7 (actin 7) | chr5:3052810-3054221 FORWARD
137	AT2G03933	439.736	52.9458	AT2G03933.1 | Symbols: | Encodes a defensin-like (DEFL) family protein. | AT2G03933.1 | Symbols: | Encodes a defensin-like (DEFL) family protein. | chr2:1217565-1217929 FORWARD
138	AT1G75750	432.865	39.7093	AT1G75750.1 | Symbols: GASA1 | GASA1 (GAST1 PROTEIN HOMOLOG 1) | AT1G75750.1 | Symbols: GASA1 | GASA1 (GAST1 PROTEIN HOMOLOG 1) | chr1:28445474-28445945 REVERSE
139	AT5G24420	432.865	119.128	AT5G24420.1 | Symbols: | glucosamine/galactosamine-6-phosphate AT5G24420.1 | Symbols: | glucosamine/galactosamine-6-phosphate isomerase-related | chr5:8336946-8337882 REVERSE
140	AT5G38160	432.865	72.8004	AT5G38160.1 | Symbols: | protease inhibitor/seed storage/lipid transfer AT5G38160.1 | Symbols: | protease inhibitor/seed storage/lipid transfer protein (LTP) family protein | chr5:15243066-15243377 FORWARD
141	AT4G11510	429.429	39.7093	AT4G11510.1 | Symbols: RALFL28 | RALFL28 (RALF-LIKE 28) | AT4G11510.1 | Symbols: RALFL28 | RALFL28 (RALF-LIKE 28) | chr4:6984046-6984303 REVERSE
142	AT5G20500	422.558	119.128	AT5G20500.1 | Symbols: | glutaredoxin, putative | chr5:6938654-6939667 AT5G20500.1 | Symbols: | glutaredoxin, putative | chr5:6938654-6939667 FORWARD
143	AT1G23147	419.123	39.7093	AT1G23147.1 | Symbols: RALFL3 | RALFL3 (RALF-LIKE 3) | chr1:8205923-8206195 AT1G23147.1 | Symbols: RALFL3 | RALFL3 (RALF-LIKE 3) | chr1:8205923-8206195 FORWARD
144	AT2G47110	417.405	407.021	AT2G47110.1 | Symbols: UBQ6 | UBQ6 (ubiquitin 6); protein binding | AT2G47110.1 | Symbols: UBQ6 | UBQ6 (ubiquitin 6); protein binding | chr2:19351771-19352244 FORWARD
145	AT1G07070	416.964	474.432	AT1G07070.1 | Symbols: | 60S ribosomal protein L35a (RPL35aA) | AT1G07070.1 | Symbols: | 60S ribosomal protein L35a (RPL35aA) | chr1:2168651-2169702 FORWARD
146	AT2G30860	412.252	595.64	AT2G30860.1 | Symbols: GLUTTR, ATGSTF7, ATGSTF9 | ATGSTF9 (Arabidopsis AT2G30860.1 | Symbols: GLUTTR, ATGSTF7, ATGSTF9 | ATGSTF9 (Arabidopsis thaliana Glutathione S-transferase (class phi) 9); glutathione transferase | AT2G30860.1 | Symbols: GLUTTR, ATGSTF7, ATGSTF9 | ATGSTF9 (Arabidopsis AT2G30860.1 | Symbols: GLUTTR, ATGSTF7, ATGSTF9 | ATGSTF9 (Arabidopsis thaliana Glutathione S-transferase (cl…
147	AT3G56800	410.191	327.602	AT3G56800.1 | Symbols: ACAM-3, CAM3 | CAM3 (CALMODULIN 3); calcium ion AT3G56800.1 | Symbols: ACAM-3, CAM3 | CAM3 (CALMODULIN 3); calcium ion binding | chr3:21045960-21046899 REVERSE
148	AT5G38410	400.424	1447.41	AT5G38410.1 | Symbols: | ribulose bisphosphate carboxylase small chain 3B / AT5G38410.1 | Symbols: | ribulose bisphosphate carboxylase small chain 3B / RuBisCO small subunit 3B (RBCS-3B) (ATS3B) | chr5:15394731-15395536 REVERSE
149	AT5G06020	391.64	79.4187	AT5G06020.1 | Symbols: | self-incompatibility protein-related | AT5G06020.1 | Symbols: | self-incompatibility protein-related | chr5:1811939-1812394 FORWARD
150	AT2G03955	377.898	52.9458	AT2G03955.1 | Symbols: | Encodes a defensin-like (DEFL) family protein. | AT2G03955.1 | Symbols: | Encodes a defensin-like (DEFL) family protein. | chr2:1238674-1239068 FORWARD
151	AT2G02100	376.18	2266.74	AT2G02100.1 | Symbols: LCR69, PDF2.2 | LCR69/PDF2.2 (Low-molecular-weight AT2G02100.1 | Symbols: LCR69, PDF2.2 | LCR69/PDF2.2 (Low-molecular-weight cysteine-rich 69); protease inhibitor | chr2:528396-528884 FORWARD
152	AT1G56220	371.027	635.349	AT1G56220.1 | Symbols: | dormancy/auxin associated family protein | AT1G56220.1 | Symbols: | dormancy/auxin associated family protein | chr1:21047079-21048134 FORWARD
153	AT2G41430	371.027	119.128	AT2G41430.2 | Symbols: LSR1, CID1, ERD15 | ERD15 (EARLY RESPONSIVE TO AT2G41430.2 | Symbols: LSR1, CID1, ERD15 | ERD15 (EARLY RESPONSIVE TO DEHYDRATION 15) | chr2:17276814-17277392 FORWARD
154	AT5G01870	371.027	0.1	AT5G01870.1 | Symbols: | lipid transfer protein, putative | AT5G01870.1 | Symbols: | lipid transfer protein, putative | chr5:337231-337675 FORWARD
155	AT3G56340	354.241	514.849	AT3G56340.1 | Symbols: | 40S ribosomal protein S26 (RPS26C) | AT3G56340.1 | Symbols: | 40S ribosomal protein S26 (RPS26C) | chr3:20903288-20904322 REVERSE
156	AT1G12010	350.414	39.7093	AT1G12010.1 | Symbols: | 1-aminocyclopropane-1-carboxylate oxidase, putative AT1G12010.1 | Symbols: | 1-aminocyclopropane-1-carboxylate oxidase, putative / ACC oxidase, putative | chr1:4056272-4057668 FORWARD
157	AT1G62380	350.414	39.7093	AT1G62380.1 | Symbols: ATACO2, ACO2 | ACO2 (ACC OXIDASE 2) | AT1G62380.1 | Symbols: ATACO2, ACO2 | ACO2 (ACC OXIDASE 2) | chr1:23086005-23087733 FORWARD
158	AT2G28880	350.414	0.1	AT2G28880.1 | Symbols: EMB1997 | EMB1997 (EMBRYO DEFECTIVE 1997); catalytic/ AT2G28880.1 | Symbols: EMB1997 | EMB1997 (EMBRYO DEFECTIVE 1997); catalytic/ ligase/ oxo-acid-lyase | chr2:12406014-12410185 REVERSE
159	AT3G51430	350.414	436.803	AT3G51430.1 | Symbols: YLS2 | YLS2 (yellow-leaf-specific gene 2); AT3G51430.1 | Symbols: YLS2 | YLS2 (yellow-leaf-specific gene 2); strictosidine synthase | chr3:19097527-19098888 FORWARD
160	AT4G16500	350.414	39.7093	AT4G16500.1 | Symbols: | cysteine protease inhibitor family protein / AT4G16500.1 | Symbols: | cysteine protease inhibitor family protein / cystatin family protein | chr4:9301553-9301906 REVERSE
161	AT2G06520	343.746	975.214	AT2G06520.1 | Symbols: PSBX | PSBX (photosystem II subunit X) | AT2G06520.1 | Symbols: PSBX | PSBX (photosystem II subunit X) | chr2:2587865-2588215 REVERSE
162	AT2G17360	340.108	330.911	AT2G17360.1 | Symbols: | 40S ribosomal protein S4 (RPS4A) | AT2G17360.1 | Symbols: | 40S ribosomal protein S4 (RPS4A) | chr2:7553680-7555220 FORWARD
163	AT1G04800	329.802	0.1	AT1G04800.1 | Symbols: | glycine-rich protein | chr1:1348634-1349236 AT1G04800.1 | Symbols: | glycine-rich protein | chr1:1348634-1349236 REVERSE
164	AT3G05600	329.802	0.1	AT3G05600.1 | Symbols: | epoxide hydrolase, putative | chr3:1623491-1624710 AT3G05600.1 | Symbols: | epoxide hydrolase, putative | chr3:1623491-1624710 REVERSE
165	AT4G30880	329.802	39.7093	AT4G30880.1 | Symbols: | protease inhibitor/seed storage/lipid transfer AT4G30880.1 | Symbols: | protease inhibitor/seed storage/lipid transfer protein (LTP) family protein | chr4:15035235-15035756 FORWARD
166	AT5G05020	319.495	3117.18	AT5G05020.1 | Symbols: | similar to unknown protein [Arabidopsis thaliana] AT5G05020.1 | Symbols: | similar to unknown protein [Arabidopsis thaliana] (TAIR:AT2G41390.1) | chr5:1481085-1481549 REVERSE
167	AT1G07790	316.06	153.543	AT1G07790.1 | Symbols: | histone H2B, putative | chr1:2413046-2413492 AT1G07790.1 | Symbols: | histone H2B, putative | chr1:2413046-2413492 FORWARD
168	AT3G53740	314.362	259.722	AT3G53740.1 | Symbols: | 60S ribosomal protein L36 (RPL36B) | AT3G53740.1 | Symbols: | 60S ribosomal protein L36 (RPL36B) | chr3:19924899-19925791 REVERSE
169	AT1G21750	309.189	694.913	AT1G21750.1 | Symbols: ATPDIL1-1 | ATPDIL1-1 (PDI-LIKE 1-1); protein AT1G21750.1 | Symbols: ATPDIL1-1 | ATPDIL1-1 (PDI-LIKE 1-1); protein disulfide isomerase | chr1:7645756-7648503 FORWARD
170	AT2G35860	309.189	754.477	AT2G35860.1 | Symbols: FLA16 | beta-Ig-H3 domain-containing protein / AT2G35860.1 | Symbols: FLA16 | beta-Ig-H3 domain-containing protein / fasciclin domain-containing protein | chr2:15066938-15068889 FORWARD
171	AT3G54320	309.189	297.82	AT3G54320.1 | Symbols: WRI, ASML1, WRI1 | WRI1 (WRINKLED 1); DNA binding / AT3G54320.1 | Symbols: WRI, ASML1, WRI1 | WRI1 (WRINKLED 1); DNA binding / transcription factor | chr3:20125787-20129577 FORWARD
172	AT3G54320	309.189	297.82	AT3G54320.3 | Symbols: WRI, ASML1, WRI1 | WRI1 (WRINKLED 1); DNA binding / AT3G54320.3 | Symbols: WRI, ASML1, WRI1 | WRI1 (WRINKLED 1); DNA binding / transcription factor | chr3:20125787-20129451 FORWARD
173	AT4G26420	309.189	39.7093	AT4G26420.1 | Symbols: GAMT1 | GAMT1; S-adenosylmethionine-dependent AT4G26420.1 | Symbols: GAMT1 | GAMT1; S-adenosylmethionine-dependent methyltransferase/ gibberellin carboxyl-O-methyltransferase | AT4G26420.1 | Symbols: GAMT1 | GAMT1; S-adenosylmethionine-dependent AT4G26420.1 | Symbols: GAMT1 | GAMT1; S-adenosylmethionine-dependent methyltransferase/ gibberellin carboxyl-O-methyltransferase |…
174	AT4G27435	309.189	79.4187	AT4G27435.1 | Symbols: | similar to unknown protein [Arabidopsis thaliana] AT4G27435.1 | Symbols: | similar to unknown protein [Arabidopsis thaliana] (TAIR:AT1G52910.1); similar to fiber protein Fb34 [Gossypium barbadense] AT4G27435.1 | Symbols: | similar to unknown protein [Arabidopsis thaliana] AT4G27435.1 | Symbols: | similar to unknown protein [Arabidopsis thaliana] (TAIR:AT1G52910.1); simila…
175	AT5G16453	309.189	39.7093	AT5G16453.1 | Symbols: | Encodes a defensin-like (DEFL) family protein. | AT5G16453.1 | Symbols: | Encodes a defensin-like (DEFL) family protein. | chr5:5375546-5375922 REVERSE
176	AT5G64570	309.189	79.4187	AT5G64570.1 | Symbols: ATBXL4, XYL4 | XYL4 (beta-xylosidase 4); hydrolase, AT5G64570.1 | Symbols: ATBXL4, XYL4 | XYL4 (beta-xylosidase 4); hydrolase, hydrolyzing O-glycosyl compounds | chr5:25827453-25830535 REVERSE
177	AT5G59910	305.754	199.87	AT5G59910.1 | Symbols: | histone H2B | chr5:24144432-24144884 FORWARD
178	AT2G02130	298.883	1733.97	AT2G02130.1 | Symbols: PDF2.3, LCR68 | LCR68/PDF2.3 (Low-molecular-weight AT2G02130.1 | Symbols: PDF2.3, LCR68 | LCR68/PDF2.3 (Low-molecular-weight cysteine-rich 68); protease inhibitor | chr2:540070-540406 FORWARD
179	AT4G21980	298.883	19.8547	AT4G21980.2 | Symbols: ATG8A, APG8A | APG8A (autophagy 8A) | AT4G21980.2 | Symbols: ATG8A, APG8A | APG8A (autophagy 8A) | chr4:11655880-11656821 FORWARD
180	AT1G10190	288.577	0.1	AT1G10190.1 | Symbols: | similar to unknown protein [Arabidopsis thaliana] AT1G10190.1 | Symbols: | similar to unknown protein [Arabidopsis thaliana] (TAIR:AT4G15050.1); similar to Os03g0807100 [Oryza sativa (japonica AT1G10190.1 | Symbols: | similar to unknown protein [Arabidopsis thaliana] AT1G10190.1 | Symbols: | similar to unknown protein [Arabidopsis thaliana] (TAIR:AT4G15050.1); similar to …
181	AT1G35435	288.577	0.1	AT1G35435.1 | Symbols: | Encodes a defensin-like (DEFL) family protein. | AT1G35435.1 | Symbols: | Encodes a defensin-like (DEFL) family protein. | chr1:13032784-13033225 REVERSE
182	AT3G09820	288.577	357.384	AT3G09820.1 | Symbols: ADK1 | ADK1 (ADENOSINE KINASE 1) | AT3G09820.1 | Symbols: ADK1 | ADK1 (ADENOSINE KINASE 1) | chr3:3012127-3014629 FORWARD
183	AT5G14030	288.577	277.965	AT5G14030.1 | Symbols: | translocon-associated protein beta (TRAPB) family AT5G14030.1 | Symbols: | translocon-associated protein beta (TRAPB) family protein | chr5:4526880-4528255 FORWARD
184	AT5G20160	288.577	555.931	AT5G20160.1 | Symbols: | ribosomal protein L7Ae/L30e/S12e/Gadd45 family AT5G20160.1 | Symbols: | ribosomal protein L7Ae/L30e/S12e/Gadd45 family protein | chr5:6804077-6805104 REVERSE
185	AT5G62530	288.577	59.564	AT5G62530.1 | Symbols: ATP5CDH, P5CDH, ALDH12A1 | ALDH12A1 (Aldehyde AT5G62530.1 | Symbols: ATP5CDH, P5CDH, ALDH12A1 | ALDH12A1 (Aldehyde dehydrogenase 12A1); 1-pyrroline-5-carboxylate dehydrogenase/ 3-chloroallyl AT5G62530.1 | Symbols: ATP5CDH, P5CDH, ALDH12A1 | ALDH12A1 (Aldehyde AT5G62530.1 | Symbols: ATP5CDH, P5CDH, ALDH12A1 | ALDH12A1 (Aldehyde dehydrogenase 12A1); 1-pyrroline-5-carboxylate …
186	AT2G37470	283.423	112.51	AT2G37470.1 | Symbols: | histone H2B, putative | chr2:15743910-15744326 AT2G37470.1 | Symbols: | histone H2B, putative | chr2:15743910-15744326 FORWARD
187	AT1G21720	278.27	39.7093	AT1G21720.1 | Symbols: PBC1 | PBC1 (20S proteasome beta subunit C1); AT1G21720.1 | Symbols: PBC1 | PBC1 (20S proteasome beta subunit C1); peptidase | chr1:7626383-7628059 FORWARD
188	AT2G01140	278.27	575.785	AT2G01140.1 | Symbols: | fructose-bisphosphate aldolase, putative | AT2G01140.1 | Symbols: | fructose-bisphosphate aldolase, putative | chr2:95005-96490 REVERSE
189	AT5G22880	274.871	260.619	AT5G22880.1 | Symbols: | histone H2B, putative | chr5:7652133-7652570 AT5G22880.1 | Symbols: | histone H2B, putative | chr5:7652133-7652570 REVERSE
190	AT4G03280	274.686	602.115	AT4G03280.1 | Symbols: PGR1, PETC | PETC (PHOTOSYNTHETIC ELECTRON TRANSFER C) AT4G03280.1 | Symbols: PGR1, PETC | PETC (PHOTOSYNTHETIC ELECTRON TRANSFER C) | chr4:1440314-1441717 FORWARD
191	AT1G54980	267.964	0.1	AT1G54980.1 | Symbols: | invertase/pectin methylesterase inhibitor family AT1G54980.1 | Symbols: | invertase/pectin methylesterase inhibitor family protein | chr1:20511042-20512022 REVERSE
192	AT2G40060	267.964	119.128	AT2G40060.1 | Symbols: | similar to unknown protein [Arabidopsis thaliana] AT2G40060.1 | Symbols: | similar to unknown protein [Arabidopsis thaliana] (TAIR:AT3G51890.1); similar to conserved hypothetical protein [Medicago AT2G40060.1 | Symbols: | similar to unknown protein [Arabidopsis thaliana] AT2G40060.1 | Symbols: | similar to unknown protein [Arabidopsis thaliana] (TAIR:AT3G51890.1); similar…
193	AT5G01440	267.964	39.7093	AT5G01440.1 | Symbols: | insulin-degrading enzyme-related | AT5G01440.1 | Symbols: | insulin-degrading enzyme-related | chr5:179821-181320 FORWARD
194	AT5G55950	267.964	0.1	AT5G55950.1 | Symbols: | transporter-related | chr5:22675637-22677479 AT5G55950.1 | Symbols: | transporter-related | chr5:22675637-22677479 REVERSE
195	AT3G12780	266.246	1085.39	AT3G12780.1 | Symbols: PGK1 | PGK1 (PHOSPHOGLYCERATE KINASE 1); AT3G12780.1 | Symbols: PGK1 | PGK1 (PHOSPHOGLYCERATE KINASE 1); phosphoglycerate kinase | chr3:4061134-4063147 REVERSE
196	AT3G02360	261.093	211.783	AT3G02360.1 | Symbols: | 6-phosphogluconate dehydrogenase family protein | AT3G02360.1 | Symbols: | 6-phosphogluconate dehydrogenase family protein | chr3:482505-483965 FORWARD
197	AT5G01530	257.658	774.332	AT5G01530.1 | Symbols: | chlorophyll A-B binding protein CP29 (LHCB4) | AT5G01530.1 | Symbols: | chlorophyll A-B binding protein CP29 (LHCB4) | chr5:209083-210242 FORWARD
198	AT4G10340	254.222	595.64	AT4G10340.1 | Symbols: LHCB5 | LHCB5 (LIGHT HARVESTING COMPLEX OF PHOTOSYSTEM AT4G10340.1 | Symbols: LHCB5 | LHCB5 (LIGHT HARVESTING COMPLEX OF PHOTOSYSTEM II 5); chlorophyll binding | chr4:6408196-6409492 FORWARD
199	AT1G13830	247.351	0.1	AT1G13830.1 | Symbols: | beta-1,3-glucanase-related | chr1:4739996-4740923 AT1G13830.1 | Symbols: | beta-1,3-glucanase-related | chr1:4739996-4740923 REVERSE
200	AT1G23820	247.351	397.093	AT1G23820.1 | Symbols: SPDS1 | SPDS1 (SPERMIDINE SYNTHASE 1) | AT1G23820.1 | Symbols: SPDS1 | SPDS1 (SPERMIDINE SYNTHASE 1) | chr1:8420267-8422713 FORWARD
201	AT2G16600	247.351	152.219	AT2G16600.1 | Symbols: ROC3 | ROC3 (rotamase CyP 3); peptidyl-prolyl AT2G16600.1 | Symbols: ROC3 | ROC3 (rotamase CyP 3); peptidyl-prolyl cis-trans isomerase | chr2:7207944-7208465 FORWARD
202	AT3G62730	247.351	1469.25	AT3G62730.1 | Symbols: | similar to unknown protein [Arabidopsis thaliana] AT3G62730.1 | Symbols: | similar to unknown protein [Arabidopsis thaliana] (TAIR:AT1G47980.1); similar to Os03g0345300 [Oryza sativa (japonica AT3G62730.1 | Symbols: | similar to unknown protein [Arabidopsis thaliana] AT3G62730.1 | Symbols: | similar to unknown protein [Arabidopsis thaliana] (TAIR:AT1G47980.1); similar to …
203	AT5G16130	247.351	291.202	AT5G16130.1 | Symbols: | 40S ribosomal protein S7 (RPS7C) | AT5G16130.1 | Symbols: | 40S ribosomal protein S7 (RPS7C) | chr5:5268987-5269915 FORWARD
204	AT5G57290	247.351	397.093	AT5G57290.1 | Symbols: | 60S acidic ribosomal protein P3 (RPP3B) | AT5G57290.1 | Symbols: | 60S acidic ribosomal protein P3 (RPP3B) | chr5:23224275-23225061 REVERSE
205	AT5G35530	245.879	4057.54	AT5G35530.1 | Symbols: | 40S ribosomal protein S3 (RPS3C) | AT5G35530.1 | Symbols: | 40S ribosomal protein S3 (RPS3C) | chr5:13727585-13729422 REVERSE
206	AT4G20890	242.198	119.128	AT4G20890.1 | Symbols: TUB9 | TUB9 (tubulin beta-9 chain); structural AT4G20890.1 | Symbols: TUB9 | TUB9 (tubulin beta-9 chain); structural molecule | chr4:11182229-11183851 FORWARD
207	AT2G46540	239.056	279.902	AT2G46540.1 | Symbols: | similar to fiber protein Fb11 [Gossypium AT2G46540.1 | Symbols: | similar to fiber protein Fb11 [Gossypium barbadense] (GB:AAN77150.1) | chr2:19117759-19118753 REVERSE
208	AT3G53650	237.045	133.688	AT3G53650.1 | Symbols: | histone H2B, putative | chr3:19900336-19900752 AT3G53650.1 | Symbols: | histone H2B, putative | chr3:19900336-19900752 FORWARD
209	AT3G61177	237.045	0.1	AT3G61177.1 | Symbols: LCR53 | LCR53 (Low-molecular-weight cysteine-rich 53) AT3G61177.1 | Symbols: LCR53 | LCR53 (Low-molecular-weight cysteine-rich 53) | chr3:22655445-22655766 REVERSE
210	AT2G27510	231.777	480.924	AT2G27510.1 | Symbols: ATFD3 | ATFD3 (FERREDOXIN 3); electron carrier | AT2G27510.1 | Symbols: ATFD3 | ATFD3 (FERREDOXIN 3); electron carrier | chr2:11765359-11765826 REVERSE
211	AT1G27200	226.739	158.837	AT1G27200.1 | Symbols: | similar to zinc finger (C3HC4-type RING finger) AT1G27200.1 | Symbols: | similar to zinc finger (C3HC4-type RING finger) family protein [Arabidopsis thaliana] (TAIR:AT3G27330.1); similar to AT1G27200.1 | Symbols: | similar to zinc finger (C3HC4-type RING finger) AT1G27200.1 | Symbols: | similar to zinc finger (C3HC4-type RING finger) family protein [Arabidopsis thaliana] …
212	AT1G30380	226.739	158.837	AT1G30380.1 | Symbols: PSAK | PSAK (PHOTOSYSTEM I SUBUNIT K) | AT1G30380.1 | Symbols: PSAK | PSAK (PHOTOSYSTEM I SUBUNIT K) | chr1:10722307-10722995 FORWARD
213	AT1G65340	226.739	0.1	AT1G65340.1 | Symbols: CYP96A3 | CYP96A3 (cytochrome P450, family 96, AT1G65340.1 | Symbols: CYP96A3 | CYP96A3 (cytochrome P450, family 96, subfamily A, polypeptide 3); oxygen binding | chr1:24271798-24273309 AT1G65340.1 | Symbols: CYP96A3 | CYP96A3 (cytochrome P450, family 96, AT1G65340.1 | Symbols: CYP96A3 | CYP96A3 (cytochrome P450, family 96, subfamily A, polypeptide 3); oxygen binding | chr1…
214	AT2G18960	226.739	0.1	AT2G18960.1 | Symbols: PMA, AHA1 | AHA1 (PLASMA MEMBRANE PROTON ATPASE); AT2G18960.1 | Symbols: PMA, AHA1 | AHA1 (PLASMA MEMBRANE PROTON ATPASE); ATPase | chr2:8228940-8234350 FORWARD
215	AT2G20619	226.739	0.1	AT2G20619.1 | Symbols: | Encodes a Plant thionin family protein | AT2G20619.1 | Symbols: | Encodes a Plant thionin family protein | chr2:8898272-8898472 FORWARD
216	AT2G34123	226.739	39.7093	AT2G34123.1 | Symbols: | Encodes a defensin-like (DEFL) family protein. | AT2G34123.1 | Symbols: | Encodes a defensin-like (DEFL) family protein. | chr2:14413319-14413821 FORWARD
217	AT2G42890	226.739	39.7093	AT2G42890.1 | Symbols: AML2 | AML2; RNA binding | chr2:17857154-17861282 AT2G42890.1 | Symbols: AML2 | AML2; RNA binding | chr2:17857154-17861282 FORWARD
218	AT3G19820	226.739	516.221	AT3G19820.2 | Symbols: DIM, EVE1, DW1, DIM1, CBB1, DWF1 | DWF1 (DIMINUTO 1); AT3G19820.2 | Symbols: DIM, EVE1, DW1, DIM1, CBB1, DWF1 | DWF1 (DIMINUTO 1); catalytic | chr3:6879841-6881622 REVERSE
219	AT3G22960	226.739	516.221	AT3G22960.1 | Symbols: | pyruvate kinase, putative | chr3:8139376-8141778 AT3G22960.1 | Symbols: | pyruvate kinase, putative | chr3:8139376-8141778 FORWARD
220	AT5G11660	226.739	0.1	AT5G11660.1 | Symbols: | similar to unknown protein [Arabidopsis thaliana] AT5G11660.1 | Symbols: | similar to unknown protein [Arabidopsis thaliana] (TAIR:AT5G05030.1); similar to hypothetical protein 25.t00048 [Brassica AT5G11660.1 | Symbols: | similar to unknown protein [Arabidopsis thaliana] AT5G11660.1 | Symbols: | similar to unknown protein [Arabidopsis thaliana] (TAIR:AT5G05030.1); similar…
221	AT5G48945	226.739	0.1	AT5G48945.1 | Symbols: LCR46 | LCR46 (Low-molecular-weight cysteine-rich 46) AT5G48945.1 | Symbols: LCR46 | LCR46 (Low-molecular-weight cysteine-rich 46) | chr5:19862004-19862744 FORWARD
222	AT1G35720	221.471	143.395	AT1G35720.1 | Symbols: OXY5, ATOXY5, ANNAT1 | ANNAT1 (ANNEXIN ARABIDOPSIS 1); AT1G35720.1 | Symbols: OXY5, ATOXY5, ANNAT1 | ANNAT1 (ANNEXIN ARABIDOPSIS 1); calcium ion binding / calcium-dependent phospholipid binding | AT1G35720.1 | Symbols: OXY5, ATOXY5, ANNAT1 | ANNAT1 (ANNEXIN ARABIDOPSIS 1); AT1G35720.1 | Symbols: OXY5, ATOXY5, ANNAT1 | ANNAT1 (ANNEXIN ARABIDOPSIS 1); calcium ion binding / ca…
223	AT1G61520	219.868	555.931	AT1G61520.1 | Symbols: LHCA3 | LHCA3 (Photosystem I light harvesting complex AT1G61520.1 | Symbols: LHCA3 | LHCA3 (Photosystem I light harvesting complex gene 3); chlorophyll binding | chr1:22703817-22704814 FORWARD
224	AT3G19000	216.432	317.675	AT3G19000.1 | Symbols: | oxidoreductase, 2OG-Fe(II) oxygenase family protein AT3G19000.1 | Symbols: | oxidoreductase, 2OG-Fe(II) oxygenase family protein | chr3:6553674-6554993 REVERSE
225	AT5G44340	216.432	119.128	AT5G44340.1 | Symbols: TUB4 | TUB4 (tubulin beta-4 chain) | AT5G44340.1 | Symbols: TUB4 | TUB4 (tubulin beta-4 chain) | chr5:17876669-17878221 REVERSE
226	AT1G30580	211.279	229.652	AT1G30580.1 | Symbols: | GTP binding | chr1:10831935-10835436 REVERSE
227	AT1G52415	206.985	1.65456	AT1G52415.1 | Symbols: | similar to unknown protein [Arabidopsis thaliana] AT1G52415.1 | Symbols: | similar to unknown protein [Arabidopsis thaliana] (TAIR:AT4G28405.1); contains domain Bifunctional inhibitor/lipid-transfer AT1G52415.1 | Symbols: | similar to unknown protein [Arabidopsis thaliana] AT1G52415.1 | Symbols: | similar to unknown protein [Arabidopsis thaliana] (TAIR:AT4G28405.1); conta…
228	AT5G09370	206.126	39.7093	AT5G09370.1 | Symbols: | protease inhibitor/seed storage/lipid transfer AT5G09370.1 | Symbols: | protease inhibitor/seed storage/lipid transfer protein (LTP) family protein | chr5:2909451-2910476 REVERSE
229	AT1G68220	202.691	125.746	AT1G68220.1 | Symbols: | similar to unknown protein [Arabidopsis thaliana] AT1G68220.1 | Symbols: | similar to unknown protein [Arabidopsis thaliana] (TAIR:AT1G13380.1); similar to Os08g0261100 [Oryza sativa (japonica AT1G68220.1 | Symbols: | similar to unknown protein [Arabidopsis thaliana] AT1G68220.1 | Symbols: | similar to unknown protein [Arabidopsis thaliana] (TAIR:AT1G13380.1); similar to …
230	AT5G48760	202.691	377.239	AT5G48760.2 | Symbols: | 60S ribosomal protein L13A (RPL13aD) | AT5G48760.2 | Symbols: | 60S ribosomal protein L13A (RPL13aD) | chr5:19788541-19789912 REVERSE
231	AT2G47170	198.912	119.128	AT2G47170.1 | Symbols: ARF1A1c | ARF1A1c (ADP-RIBOSYLATION FACTOR 1); GTP AT2G47170.1 | Symbols: ARF1A1c | ARF1A1c (ADP-RIBOSYLATION FACTOR 1); GTP binding / phospholipase activator/ protein binding | chr2:19374334-19375588 AT2G47170.1 | Symbols: ARF1A1c | ARF1A1c (ADP-RIBOSYLATION FACTOR 1); GTP AT2G47170.1 | Symbols: ARF1A1c | ARF1A1c (ADP-RIBOSYLATION FACTOR 1); GTP binding / phospholipase act…
232	AT4G23600	195.82	19.8547	AT4G23600.1 | Symbols: JR2, CORI3 | CORI3 (CORONATINE INDUCED 1, JASMONIC AT4G23600.1 | Symbols: JR2, CORI3 | CORI3 (CORONATINE INDUCED 1, JASMONIC ACID RESPONSIVE 2); transaminase | chr4:12310667-12312895 FORWARD
233	AT5G13170	195.82	555.931	AT5G13170.1 | Symbols: | nodulin MtN3 family protein | chr5:4181334-4183174 AT5G13170.1 | Symbols: | nodulin MtN3 family protein | chr5:4181334-4183174 REVERSE
234	AT5G65270	195.82	39.7093	AT5G65270.1 | Symbols: AtRABA4a | AtRABA4a (Arabidopsis Rab GTPase homolog AT5G65270.1 | Symbols: AtRABA4a | AtRABA4a (Arabidopsis Rab GTPase homolog A4a); GTP binding | chr5:26100663-26101776 FORWARD
235	AT3G26520	192.384	125.746	AT3G26520.1 | Symbols: SITIP, GAMMA-TIP2, TIP1;2, TIP2 | TIP2 (TONOPLAST AT3G26520.1 | Symbols: SITIP, GAMMA-TIP2, TIP1;2, TIP2 | TIP2 (TONOPLAST INTRINSIC PROTEIN 2); water channel | chr3:9724007-9724940 REVERSE
236	AT2G31200	190.667	317.675	AT2G31200.1 | Symbols: ADF6 | ADF6 (ACTIN DEPOLYMERIZING FACTOR 6); actin AT2G31200.1 | Symbols: ADF6 | ADF6 (ACTIN DEPOLYMERIZING FACTOR 6); actin binding | chr2:13301248-13302025 FORWARD
237	AT1G53750	185.513	397.093	AT1G53750.1 | Symbols: RPT1A | RPT1A (regulatory particle triple-A 1A); AT1G53750.1 | Symbols: RPT1A | RPT1A (regulatory particle triple-A 1A); ATPase | chr1:20069589-20071992 REVERSE
238	AT3G47470	185.513	317.675	AT3G47470.1 | Symbols: CAB4, LHCA4 | LHCA4 (Photosystem I light harvesting AT3G47470.1 | Symbols: CAB4, LHCA4 | LHCA4 (Photosystem I light harvesting complex gene 4); chlorophyll binding | chr3:17504607-17505758 REVERSE
239	AT1G32080	182.078	86.0369	AT1G32080.1 | Symbols: | membrane protein, putative | chr1:11537552-11539736 AT1G32080.1 | Symbols: | membrane protein, putative | chr1:11537552-11539736 REVERSE
240	AT1G69620	182.078	125.746	AT1G69620.1 | Symbols: RPL34 | RPL34 (RIBOSOMAL PROTEIN L34); structural AT1G69620.1 | Symbols: RPL34 | RPL34 (RIBOSOMAL PROTEIN L34); structural constituent of ribosome | chr1:26193563-26194744 FORWARD
241	AT3G44870	182.078	86.0369	AT3G44870.1 | Symbols: | S-adenosyl-L-methionine:carboxyl methyltransferase AT3G44870.1 | Symbols: | S-adenosyl-L-methionine:carboxyl methyltransferase family protein | chr3:16393262-16394590 FORWARD
242	AT5G54270	178.654	367.866	AT5G54270.1 | Symbols: LHCB3*1, LHCB3 | LHCB3 (LIGHT-HARVESTING CHLOROPHYLL AT5G54270.1 | Symbols: LHCB3*1, LHCB3 | LHCB3 (LIGHT-HARVESTING CHLOROPHYLL BINDING PROTEIN 3) | chr5:22055650-22056609 FORWARD
243	AT4G23590	175.207	19.8547	AT4G23590.1 | Symbols: | aminotransferase class I and II family protein | AT4G23590.1 | Symbols: | aminotransferase class I and II family protein | chr4:12307205-12309455 FORWARD
244	AT5G28060	175.207	277.965	AT5G28060.1 | Symbols: | 40S ribosomal protein S24 (RPS24B) | AT5G28060.1 | Symbols: | 40S ribosomal protein S24 (RPS24B) | chr5:10069795-10070796 REVERSE
245	AT2G05070	172.176	463.168	AT2G05070.1 | Symbols: LHCB2.2 | LHCB2.2 (Photosystem II light harvesting AT2G05070.1 | Symbols: LHCB2.2 | LHCB2.2 (Photosystem II light harvesting complex gene 2.2); chlorophyll binding | chr2:1799433-1800326 REVERSE
246	AT3G10860	170.054	261.42	AT3G10860.1 | Symbols: | ubiquinol-cytochrome C reductase complex AT3G10860.1 | Symbols: | ubiquinol-cytochrome C reductase complex ubiquinone-binding protein, putative / ubiquinol-cytochrome C reductase AT3G10860.1 | Symbols: | ubiquinol-cytochrome C reductase complex AT3G10860.1 | Symbols: | ubiquinol-cytochrome C reductase complex ubiquinone-binding protein, putative / ubiquinol-cytochrome C r…
247	AT5G49360	166.912	676.996	AT5G49360.1 | Symbols: ATBXL1, BXL1 | BXL1 (BETA-XYLOSIDASE 1); hydrolase, AT5G49360.1 | Symbols: ATBXL1, BXL1 | BXL1 (BETA-XYLOSIDASE 1); hydrolase, hydrolyzing O-glycosyl compounds | chr5:20029405-20033885 REVERSE
248	AT1G53310	165.76	319.329	AT1G53310.3 | Symbols: ATPPC1 | ATPPC1 (PHOSPHOENOLPYRUVATE CARBOXYLASE 1); AT1G53310.3 | Symbols: ATPPC1 | ATPPC1 (PHOSPHOENOLPYRUVATE CARBOXYLASE 1); phosphoenolpyruvate carboxylase | chr1:19887929-19891738 REVERSE
249	AT1G23290	164.901	138.983	AT1G23290.1 | Symbols: RPL27AB, RPL27A | RPL27A (RIBOSOMAL PROTEIN L27A); AT1G23290.1 | Symbols: RPL27AB, RPL27A | RPL27A (RIBOSOMAL PROTEIN L27A); structural constituent of ribosome | chr1:8262996-8263436 FORWARD
250	AT1G56580	164.901	516.221	AT1G56580.1 | Symbols: | similar to unknown protein [Arabidopsis thaliana] AT1G56580.1 | Symbols: | similar to unknown protein [Arabidopsis thaliana] (TAIR:AT1G09310.1); similar to Os12g0563600 [Oryza sativa (japonica AT1G56580.1 | Symbols: | similar to unknown protein [Arabidopsis thaliana] AT1G56580.1 | Symbols: | similar to unknown protein [Arabidopsis thaliana] (TAIR:AT1G09310.1); similar to …
251	AT1G77590	164.901	436.803	AT1G77590.1 | Symbols: LACS9 | LACS9 (LONG CHAIN ACYL-COA SYNTHETASE 9); AT1G77590.1 | Symbols: LACS9 | LACS9 (LONG CHAIN ACYL-COA SYNTHETASE 9); long-chain-fatty-acid-CoA ligase | chr1:29153395-29156670 REVERSE
252	AT3G02560	164.901	172.074	AT3G02560.2 | Symbols: | 40S ribosomal protein S7 (RPS7B) | AT3G02560.2 | Symbols: | 40S ribosomal protein S7 (RPS7B) | chr3:542348-543175 FORWARD
253	AT3G04610	164.901	0.1	AT3G04610.1 | Symbols: FLK | FLK (FLOWERING LOCUS KH DOMAIN); nucleic acid AT3G04610.1 | Symbols: FLK | FLK (FLOWERING LOCUS KH DOMAIN); nucleic acid binding | chr3:1250768-1254278 REVERSE
254	AT4G00585	164.901	88.5823	AT4G00585.1 | Symbols: | similar to conserved hypothetical protein [Medicago AT4G00585.1 | Symbols: | similar to conserved hypothetical protein [Medicago truncatula] (GB:ABD28446.1) | chr4:251157-252284 REVERSE
255	AT4G11650	164.901	39.7093	AT4G11650.1 | Symbols: ATOSM34 | ATOSM34 (OSMOTIN 34) | chr4:7025121-7026107 AT4G11650.1 | Symbols: ATOSM34 | ATOSM34 (OSMOTIN 34) | chr4:7025121-7026107 REVERSE
256	AT4G23690	164.901	595.64	AT4G23690.1 | Symbols: | disease resistance-responsive family protein / AT4G23690.1 | Symbols: | disease resistance-responsive family protein / dirigent family protein | chr4:12339162-12339725 REVERSE
257	AT4G26850	164.901	1317.03	AT4G26850.1 | Symbols: VTC2 | VTC2 (VITAMIN C DEFECTIVE 2) | AT4G26850.1 | Symbols: VTC2 | VTC2 (VITAMIN C DEFECTIVE 2) | chr4:13499268-13501151 REVERSE
258	AT5G13710	164.901	357.384	AT5G13710.2 | Symbols: CPH, SMT1 | SMT1 (STEROL METHYLTRANSFERASE 1) | AT5G13710.2 | Symbols: CPH, SMT1 | SMT1 (STEROL METHYLTRANSFERASE 1) | chr5:4424051-4426869 REVERSE
259	AT4G27170	163.085	25275.6	AT4G27170.1 | Symbols: | 2S seed storage protein 4 / 2S albumin storage AT4G27170.1 | Symbols: | 2S seed storage protein 4 / 2S albumin storage protein / NWMU2-2S albumin 4 | chr4:13613643-13614143 FORWARD
260	AT1G44575	159.748	499.676	AT1G44575.1 | Symbols: PSBS, NPQ4 | NPQ4 (NONPHOTOCHEMICAL QUENCHING) | AT1G44575.1 | Symbols: PSBS, NPQ4 | NPQ4 (NONPHOTOCHEMICAL QUENCHING) | chr1:16874208-16875634 FORWARD
261	AT2G28720	156.312	113.833	AT2G28720.1 | Symbols: | histone H2B, putative | chr2:12334120-12334575 AT2G28720.1 | Symbols: | histone H2B, putative | chr2:12334120-12334575 FORWARD
262	AT1G52030	155.969	47.6512	AT1G52030.1 | Symbols: MBP1.2, F-ATMBP, MBP2 | MBP2 (MYROSINASE-BINDING AT1G52030.1 | Symbols: MBP1.2, F-ATMBP, MBP2 | MBP2 (MYROSINASE-BINDING PROTEIN 2) | chr1:19349759-19351951 REVERSE
263	AT1G24170	154.595	178.692	AT1G24170.1 | Symbols: GATL8, LGT9 | GATL8/LGT9 AT1G24170.1 | Symbols: GATL8, LGT9 | GATL8/LGT9 (Galacturonosyltransferase-like 8); polygalacturonate AT1G24170.1 | Symbols: GATL8, LGT9 | GATL8/LGT9 AT1G24170.1 | Symbols: GATL8, LGT9 | GATL8/LGT9 (Galacturonosyltransferase-like 8); polygalacturonate 4-alpha-galacturonosyltransferase/ transferase, transferring glycosyl groups AT1G24170.1 | Symbols:…
264	AT3G30775	154.595	297.82	AT3G30775.1 | Symbols: AT-POX, ATPOX, ATPDH, PRO1, ERD5 | ERD5 (EARLY AT3G30775.1 | Symbols: AT-POX, ATPOX, ATPDH, PRO1, ERD5 | ERD5 (EARLY RESPONSIVE TO DEHYDRATION 5, PROLINE OXIDASE); proline dehydrogenase | AT3G30775.1 | Symbols: AT-POX, ATPOX, ATPDH, PRO1, ERD5 | ERD5 (EARLY AT3G30775.1 | Symbols: AT-POX, ATPOX, ATPDH, PRO1, ERD5 | ERD5 (EARLY RESPONSIVE TO DEHYDRATION 5, PROLINE OXIDASE); p…
265	AT4G32940	154.595	59.564	AT4G32940.1 | Symbols: GAMMAVPE, GAMMA-VPE | GAMMA-VPE (Vacuolar processing AT4G32940.1 | Symbols: GAMMAVPE, GAMMA-VPE | GAMMA-VPE (Vacuolar processing enzyme gamma); cysteine-type endopeptidase | chr4:15900560-15903164 REVERSE
266	AT4G13170	151.159	350.766	AT4G13170.1 | Symbols: | 60S ribosomal protein L13A (RPL13aC) | AT4G13170.1 | Symbols: | 60S ribosomal protein L13A (RPL13aC) | chr4:7655129-7656538 REVERSE
267	AT2G05990	144.288	238.256	AT2G05990.2 | Symbols: ENR1, MOD1 | MOD1 (MOSAIC DEATH 1); AT2G05990.2 | Symbols: ENR1, MOD1 | MOD1 (MOSAIC DEATH 1); enoyl-[acyl-carrier-protein] reductase (NADH)/ oxidoreductase | AT2G05990.2 | Symbols: ENR1, MOD1 | MOD1 (MOSAIC DEATH 1); AT2G05990.2 | Symbols: ENR1, MOD1 | MOD1 (MOSAIC DEATH 1); enoyl-[acyl-carrier-protein] reductase (NADH)/ oxidoreductase | chr2:2322873-2324864 FORWARD
268	AT3G54890	144.288	317.675	AT3G54890.1 | Symbols: LHCA1 | LHCA1; chlorophyll binding | AT3G54890.1 | Symbols: LHCA1 | LHCA1; chlorophyll binding | chr3:20350684-20351900 REVERSE
269	AT3G61950	144.288	317.675	AT3G61950.1 | Symbols: | basic helix-loop-helix (bHLH) family protein | AT3G61950.1 | Symbols: | basic helix-loop-helix (bHLH) family protein | chr3:22950636-22952307 FORWARD
270	AT4G12800	144.288	397.093	AT4G12800.1 | Symbols: PSAL | PSAL (photosystem I subunit L) | AT4G12800.1 | Symbols: PSAL | PSAL (photosystem I subunit L) | chr4:7521466-7522490 FORWARD
271	AT5G35160	144.288	277.965	AT5G35160.1 | Symbols: | endomembrane protein 70, putative | AT5G35160.1 | Symbols: | endomembrane protein 70, putative | chr5:13432184-13434151 FORWARD
272	AT5G39320	144.288	357.384	AT5G39320.1 | Symbols: | UDP-glucose 6-dehydrogenase, putative | AT5G39320.1 | Symbols: | UDP-glucose 6-dehydrogenase, putative | chr5:15760482-15761924 FORWARD
273	AT5G47120	144.288	238.256	AT5G47120.1 | Symbols: BI-1, ATBI1, ATBI-1 | ATBI-1 (ARABIDOPSIS BAX AT5G47120.1 | Symbols: BI-1, ATBI1, ATBI-1 | ATBI-1 (ARABIDOPSIS BAX INHIBITOR 1) | chr5:19153298-19154812 FORWARD
274	AT5G47650	144.288	277.965	AT5G47650.1 | Symbols: ATNUDT2 | ATNUDT2 (Arabidopsis thaliana Nudix AT5G47650.1 | Symbols: ATNUDT2 | ATNUDT2 (Arabidopsis thaliana Nudix hydrolase homolog 2); ADP-ribose diphosphatase/ NAD binding / hydrolase | AT5G47650.1 | Symbols: ATNUDT2 | ATNUDT2 (Arabidopsis thaliana Nudix AT5G47650.1 | Symbols: ATNUDT2 | ATNUDT2 (Arabidopsis thaliana Nudix hydrolase homolog 2); ADP-ribose diphosphatase/ N…
275	ATCG00170	144.288	43.6803	ATCG00170.1 | Symbols: RPOC2 | RNA polymerase beta' subunit-2 | ATCG00170.1 | Symbols: RPOC2 | RNA polymerase beta' subunit-2 | chrC:15938-20068 REVERSE
276	AT4G21450	141.442	181.907	AT4G21450.1 | Symbols: | vesicle-associated membrane family protein / VAMP AT4G21450.1 | Symbols: | vesicle-associated membrane family protein / VAMP family protein | chr4:11426147-11428136 FORWARD
277	AT2G27900	140.853	79.4187	AT2G27900.2 | Symbols: | similar to Os10g0546300 [Oryza sativa (japonica AT2G27900.2 | Symbols: | similar to Os10g0546300 [Oryza sativa (japonica cultivar-group)] (GB:NP.001065215.1); similar to hypothetical protein AT2G27900.2 | Symbols: | similar to Os10g0546300 [Oryza sativa (japonica AT2G27900.2 | Symbols: | similar to Os10g0546300 [Oryza sativa (japonica cultivar-group)] (GB:NP.001065215.1);…
278	AT3G05560	135.294	426.093	AT3G05560.3 | Symbols: | structural constituent of ribosome | AT3G05560.3 | Symbols: | structural constituent of ribosome | chr3:1614647-1615210 FORWARD
279	AT1G52230	133.982	247.42	AT1G52230.1 | Symbols: PSAH2, PSAH-2, PSI-H | photosystem I reaction center AT1G52230.1 | Symbols: PSAH2, PSAH-2, PSI-H | photosystem I reaction center subunit VI, chloroplast, putative / PSI-H, putative (PSAH2) | AT1G52230.1 | Symbols: PSAH2, PSAH-2, PSI-H | photosystem I reaction center AT1G52230.1 | Symbols: PSAH2, PSAH-2, PSI-H | photosystem I reaction center subunit VI, chloroplast, putative…
280	AT4G04620	133.982	19.8547	AT4G04620.2 | Symbols: ATG8B | ATG8B (AUTOPHAGY 8B); microtubule binding | AT4G04620.2 | Symbols: ATG8B | ATG8B (AUTOPHAGY 8B); microtubule binding | chr4:2328661-2329924 REVERSE
281	AT4G37560	133.982	39.7093	AT4G37560.1 | Symbols: | formamidase, putative / formamide amidohydrolase, AT4G37560.1 | Symbols: | formamidase, putative / formamide amidohydrolase, putative | chr4:17646483-17648451 FORWARD
282	AT5G61170	129.859	243.551	AT5G61170.1 | Symbols: | 40S ribosomal protein S19 (RPS19C) | AT5G61170.1 | Symbols: | 40S ribosomal protein S19 (RPS19C) | chr5:24628384-24629428 FORWARD
283	AT1G03130	123.676	436.803	AT1G03130.1 | Symbols: PSAD-2 | PSAD-2 (photosystem I subunit D-2) | AT1G03130.1 | Symbols: PSAD-2 | PSAD-2 (photosystem I subunit D-2) | chr1:753528-754142 REVERSE
284	AT1G62760	123.676	277.965	AT1G62760.1 | Symbols: | invertase/pectin methylesterase inhibitor family AT1G62760.1 | Symbols: | invertase/pectin methylesterase inhibitor family protein | chr1:23241239-23242177 REVERSE
285	AT3G25160	123.676	555.931	AT3G25160.1 | Symbols: | ER lumen protein retaining receptor family protein AT3G25160.1 | Symbols: | ER lumen protein retaining receptor family protein | chr3:9160344-9162030 REVERSE
286	AT3G60750	123.676	317.675	AT3G60750.1 | Symbols: | transketolase, putative | chr3:22464979-22467799 AT3G60750.1 | Symbols: | transketolase, putative | chr3:22464979-22467799 FORWARD
287	AT4G02770	123.676	476.512	AT4G02770.1 | Symbols: PSAD-1 | PSAD-1 (photosystem I subunit D-1) | AT4G02770.1 | Symbols: PSAD-1 | PSAD-1 (photosystem I subunit D-1) | chr4:1229247-1229873 REVERSE
288	AT4G25140	123.676	5797.56	AT4G25140.1 | Symbols: OLEO1 | OLEO1 (OLEOSIN1) | chr4:12900508-12901269 AT4G25140.1 | Symbols: OLEO1 | OLEO1 (OLEOSIN1) | chr4:12900508-12901269 FORWARD
289	AT5G61020	123.676	158.837	AT5G61020.1 | Symbols: ECT3 | ECT3 (evolutionary conserved C-terminal 3) | AT5G61020.1 | Symbols: ECT3 | ECT3 (evolutionary conserved C-terminal 3) | chr5:24574711-24577006 REVERSE
290	AT1G52300	120.24	267.274	AT1G52300.1 | Symbols: | 60S ribosomal protein L37 (RPL37B) | AT1G52300.1 | Symbols: | 60S ribosomal protein L37 (RPL37B) | chr1:19478882-19479821 REVERSE
291	AT2G43710	118.408	540.488	AT2G43710.1 | Symbols: FAB2, SSI2 | SSI2 (fatty acid biosynthesis 2); AT2G43710.1 | Symbols: FAB2, SSI2 | SSI2 (fatty acid biosynthesis 2); acyl-[acyl-carrier-protein] desaturase | chr2:18127184-18129572 FORWARD
292	AT2G40590	116.805	350.766	AT2G40590.1 | Symbols: | 40S ribosomal protein S26 (RPS26B) | AT2G40590.1 | Symbols: | 40S ribosomal protein S26 (RPS26B) | chr2:16952293-16953423 REVERSE
293	AT3G56940	116.805	357.384	AT3G56940.1 | Symbols: CRD1, CHL27, ACSF, AT103 | AT103 (DICARBOXYLATE DIIRON AT3G56940.1 | Symbols: CRD1, CHL27, ACSF, AT103 | AT103 (DICARBOXYLATE DIIRON 1) | chr3:21087573-21089248 FORWARD
294	AT5G02570	116.805	19.8547	AT5G02570.1 | Symbols: | histone H2B, putative | chr5:576740-577138 AT5G02570.1 | Symbols: | histone H2B, putative | chr5:576740-577138 REVERSE
295	AT2G38540	114.744	483.13	AT2G38540.1 | Symbols: LTP1, ATLTP1, LP1 | LP1 (nonspecific lipid transfer AT2G38540.1 | Symbols: LTP1, ATLTP1, LP1 | LP1 (nonspecific lipid transfer protein 1) | chr2:16137496-16137971 FORWARD
296	AT1G55360	113.369	377.239	AT1G55360.1 | Symbols: | similar to unknown protein [Arabidopsis thaliana] AT1G55360.1 | Symbols: | similar to unknown protein [Arabidopsis thaliana] (TAIR:AT5G56530.1); similar to unknown protein [Arabidopsis thaliana] AT1G55360.1 | Symbols: | similar to unknown protein [Arabidopsis thaliana] AT1G55360.1 | Symbols: | similar to unknown protein [Arabidopsis thaliana] (TAIR:AT5G56530.1); similar t…
297	AT3G12740	113.369	59.564	AT3G12740.1 | Symbols: | LEM3 (ligand-effect modulator 3) family protein / AT3G12740.1 | Symbols: | LEM3 (ligand-effect modulator 3) family protein / CDC50 family protein | chr3:4049746-4051568 FORWARD
298	AT4G26740	113.369	774.332	AT4G26740.1 | Symbols: ATS1 | ATS1 (ARABIDOPSIS THALIANA SEED GENE 1); AT4G26740.1 | Symbols: ATS1 | ATS1 (ARABIDOPSIS THALIANA SEED GENE 1); calcium ion binding | chr4:13473797-13475284 REVERSE
299	AT5G09440	113.369	3256.16	AT5G09440.1 | Symbols: | phosphate-responsive protein, putative | AT5G09440.1 | Symbols: | phosphate-responsive protein, putative | chr5:2938398-2939234 FORWARD
300	AT3G61470	109.934	357.384	AT3G61470.1 | Symbols: LHCA2 | LHCA2 (Photosystem I light harvesting complex AT3G61470.1 | Symbols: LHCA2 | LHCA2 (Photosystem I light harvesting complex gene 2); chlorophyll binding | chr3:22756711-22758007 FORWARD
301	AT4G04460	106.811	291.202	AT4G04460.1 | Symbols: | aspartyl protease family protein | AT4G04460.1 | Symbols: | aspartyl protease family protein | chr4:2225230-2227744 FORWARD
302	AT1G15490	103.063	0.1	AT1G15490.1 | Symbols: | hydrolase, alpha/beta fold family protein | AT1G15490.1 | Symbols: | hydrolase, alpha/beta fold family protein | chr1:5320854-5323417 REVERSE
303	AT1G17880	103.063	178.692	AT1G17880.1 | Symbols: | nascent polypeptide-associated complex (NAC) AT1G17880.1 | Symbols: | nascent polypeptide-associated complex (NAC) domain-containing protein / BTF3b-like transcription factor, putative | AT1G17880.1 | Symbols: | nascent polypeptide-associated complex (NAC) AT1G17880.1 | Symbols: | nascent polypeptide-associated complex (NAC) domain-containing protein / BTF3b-like transcri…
304	AT1G48900	103.063	158.837	AT1G48900.1 | Symbols: | signal recognition particle 54 kDa protein 3 / AT1G48900.1 | Symbols: | signal recognition particle 54 kDa protein 3 / SRP54 (SRP-54C) | chr1:18088640-18091411 REVERSE
305	AT1G73230	103.063	198.547	AT1G73230.1 | Symbols: | nascent polypeptide-associated complex (NAC) AT1G73230.1 | Symbols: | nascent polypeptide-associated complex (NAC) domain-containing protein | chr1:27544167-27545025 REVERSE
306	AT1G75800	103.063	297.82	AT1G75800.1 | Symbols: | pathogenesis-related thaumatin family protein | AT1G75800.1 | Symbols: | pathogenesis-related thaumatin family protein | chr1:28462550-28464108 FORWARD
307	AT2G03090	103.063	357.384	AT2G03090.1 | Symbols: EXP15, ATEXP15, ATHEXP ALPHA 1.3, ATEXPA15 | ATEXPA15 AT2G03090.1 | Symbols: EXP15, ATEXP15, ATHEXP ALPHA 1.3, ATEXPA15 | ATEXPA15 (ARABIDOPSIS THALIANA EXPANSIN A15) | chr2:917360-918553 REVERSE
308	AT2G45220	103.063	1310.41	AT2G45220.1 | Symbols: | pectinesterase family protein | AT2G45220.1 | Symbols: | pectinesterase family protein | chr2:18651355-18653468 REVERSE
309	AT3G11930	103.063	754.477	AT3G11930.1 | Symbols: | universal stress protein (USP) family protein | AT3G11930.1 | Symbols: | universal stress protein (USP) family protein | chr3:3776377-3777399 FORWARD
310	AT3G20370	103.063	1230.99	AT3G20370.1 | Symbols: | meprin and TRAF homology domain-containing protein AT3G20370.1 | Symbols: | meprin and TRAF homology domain-containing protein / MATH domain-containing protein | chr3:7105487-7107085 FORWARD
311	AT3G51800	103.063	317.675	AT3G51800.1 | Symbols: ATG2 | ATG2 (G2p-related protein); metalloexopeptidase AT3G51800.1 | Symbols: ATG2 | ATG2 (G2p-related protein); metalloexopeptidase | chr3:19222238-19224545 REVERSE
312	AT5G52920	103.063	516.221	AT5G52920.1 | Symbols: | pyruvate kinase, putative | chr5:21480906-21483838 AT5G52920.1 | Symbols: | pyruvate kinase, putative | chr5:21480906-21483838 FORWARD
313	AT3G12580	101.591	4050.92	AT3G12580.1 | Symbols: HSP70 | HSP70 (heat shock protein 70); ATP binding | AT3G12580.1 | Symbols: HSP70 | HSP70 (heat shock protein 70); ATP binding | chr3:3991494-3993696 REVERSE
314	AT4G01900	99.6276	357.384	AT4G01900.1 | Symbols: P11, GLB1 | GLB1 (glutamine synthetase B1) | AT4G01900.1 | Symbols: P11, GLB1 | GLB1 (glutamine synthetase B1) | chr4:821736-823294 FORWARD
315	AT5G26260	96.1922	211.783	AT5G26260.1 | Symbols: | meprin and TRAF homology domain-containing protein AT5G26260.1 | Symbols: | meprin and TRAF homology domain-containing protein / MATH domain-containing protein | chr5:9200495-9202156 FORWARD
316	AT5G40420	95.1817	2488.84	AT5G40420.1 | Symbols: PA23, OLEO2 | OLEO2 (OLEOSIN 2) | AT5G40420.1 | Symbols: PA23, OLEO2 | OLEO2 (OLEOSIN 2) | chr5:16190850-16191968 REVERSE
317	AT1G54320	92.7567	99.2733	AT1G54320.1 | Symbols: | LEM3 (ligand-effect modulator 3) family protein / AT1G54320.1 | Symbols: | LEM3 (ligand-effect modulator 3) family protein / CDC50 family protein | chr1:20279399-20281460 REVERSE
318	AT3G52400	92.7567	337.529	AT3G52400.1 | Symbols: ATSYP122, SYP122 | SYP122 (syntaxin 122); t-SNARE | AT3G52400.1 | Symbols: ATSYP122, SYP122 | SYP122 (syntaxin 122); t-SNARE | chr3:19436813-19438010 REVERSE
319	AT4G32020	92.7567	436.803	AT4G32020.1 | Symbols: | similar to unknown protein [Arabidopsis thaliana] AT4G32020.1 | Symbols: | similar to unknown protein [Arabidopsis thaliana] (TAIR:AT2G25250.1); similar to Os02g0797600 [Oryza sativa (japonica AT4G32020.1 | Symbols: | similar to unknown protein [Arabidopsis thaliana] AT4G32020.1 | Symbols: | similar to unknown protein [Arabidopsis thaliana] (TAIR:AT2G25250.1); similar to …
320	AT5G16240	92.7567	416.948	AT5G16240.1 | Symbols: | acyl-(acyl-carrier-protein) desaturase, putative / AT5G16240.1 | Symbols: | acyl-(acyl-carrier-protein) desaturase, putative / stearoyl-ACP desaturase, putative | chr5:5306984-5309642 FORWARD
321	AT1G52040	83.8246	87.3605	AT1G52040.1 | Symbols: ATMBP, MBP1 | MBP1 (MYROSINASE-BINDING PROTEIN 1) | AT1G52040.1 | Symbols: ATMBP, MBP1 | MBP1 (MYROSINASE-BINDING PROTEIN 1) | chr1:19354264-19356247 REVERSE
322	AT3G13460	82.4504	178.692	AT3G13460.1 | Symbols: ECT2 | ECT2; protein binding | chr3:4385281-4388227 AT3G13460.1 | Symbols: ECT2 | ECT2; protein binding | chr3:4385281-4388227 REVERSE
323	AT3G13460	82.4504	178.692	AT3G13460.3 | Symbols: ECT2 | ECT2 | chr3:4385941-4388227 REVERSE
324	AT3G44320	82.4504	99.2733	AT3G44320.1 | Symbols: NIT3 | NIT3 (NITRILASE 3) | chr3:16004406-16006480 AT3G44320.1 | Symbols: NIT3 | NIT3 (NITRILASE 3) | chr3:16004406-16006480 FORWARD
325	AT4G10380	82.4504	238.256	AT4G10380.1 | Symbols: NIP5;1, NLM6, NLM8 | NIP5;1/NLM6/NLM8 (NOD26-like AT4G10380.1 | Symbols: NIP5;1, NLM6, NLM8 | NIP5;1/NLM6/NLM8 (NOD26-like intrinsic protein 5;1); boron transporter/ water channel | AT4G10380.1 | Symbols: NIP5;1, NLM6, NLM8 | NIP5;1/NLM6/NLM8 (NOD26-like AT4G10380.1 | Symbols: NIP5;1, NLM6, NLM8 | NIP5;1/NLM6/NLM8 (NOD26-like intrinsic protein 5;1); boron transporter/ water…
326	AT4G17830	82.4504	317.675	AT4G17830.1 | Symbols: | peptidase M20/M25/M40 family protein | AT4G17830.1 | Symbols: | peptidase M20/M25/M40 family protein | chr4:9915929-9918062 FORWARD
327	AT4G38970	82.4504	714.768	AT4G38970.1 | Symbols: | fructose-bisphosphate aldolase, putative | AT4G38970.1 | Symbols: | fructose-bisphosphate aldolase, putative | chr4:18163708-18165653 REVERSE
328	AT5G43150	82.4504	357.384	AT5G43150.1 | Symbols: | similar to hypothetical protein AT5G43150.1 | Symbols: | similar to hypothetical protein MtrDRAFT.AC141109g4v1 [Medicago truncatula] (GB:ABE79896.1) | AT5G43150.1 | Symbols: | similar to hypothetical protein AT5G43150.1 | Symbols: | similar to hypothetical protein MtrDRAFT.AC141109g4v1 [Medicago truncatula] (GB:ABE79896.1) | chr5:17342304-17342917 FORWARD
329	AT2G38530	80.2458	531.128	AT2G38530.1 | Symbols: LP2, LTP2 | LTP2 (LIPID TRANSFER PROTEIN 2); lipid AT2G38530.1 | Symbols: LP2, LTP2 | LTP2 (LIPID TRANSFER PROTEIN 2); lipid binding | chr2:16135559-16136026 FORWARD
330	AT3G25585	77.2973	206.488	AT3G25585.4 | Symbols: AAPT2 | AAPT2 (AMINOALCOHOLPHOSPHOTRANSFERASE); AT3G25585.4 | Symbols: AAPT2 | AAPT2 (AMINOALCOHOLPHOSPHOTRANSFERASE); phosphatidyltransferase | chr3:9297093-9299508 FORWARD
331	AT1G10170	74.7207	53.6076	AT1G10170.1 | Symbols: | NF-X1 type zinc finger family protein | AT1G10170.1 | Symbols: | NF-X1 type zinc finger family protein | chr1:3333927-3337493 REVERSE
332	AT3G59030	74.7207	53.6076	AT3G59030.1 | Symbols: TT12 | TT12 (TRANSPARENT TESTA 12); antiporter/ AT3G59030.1 | Symbols: TT12 | TT12 (TRANSPARENT TESTA 12); antiporter/ transporter | chr3:21830101-21832265 FORWARD
333	AT3G16420	73.5183	7.94187	AT3G16420.3 | Symbols: PBP1 | PBP1 (PYK10-BINDING PROTEIN 1) | AT3G16420.3 | Symbols: PBP1 | PBP1 (PYK10-BINDING PROTEIN 1) | chr3:5579566-5580680 FORWARD
334	AT3G16450	73.5183	7.94187	AT3G16450.3 | Symbols: | jacalin lectin family protein | AT3G16450.3 | Symbols: | jacalin lectin family protein | chr3:5588599-5589798 FORWARD
335	AT1G51710	72.1441	238.256	AT1G51710.1 | Symbols: UBP6 | UBP6 (UBIQUITIN-SPECIFIC PROTEASE 6); AT1G51710.1 | Symbols: UBP6 | UBP6 (UBIQUITIN-SPECIFIC PROTEASE 6); ubiquitin-specific protease | chr1:19179473-19183562 REVERSE
336	AT3G01540	72.1441	9.16369	AT3G01540.4 | Symbols: ATDRH1, DRH1 | DRH1 (DEAD box RNA helicase 1) | AT3G01540.4 | Symbols: ATDRH1, DRH1 | DRH1 (DEAD box RNA helicase 1) | chr3:213084-216149 REVERSE
337	AT4G33680	72.1441	337.529	AT4G33680.1 | Symbols: AGD2 | AGD2 (ABERRANT GROWTH AND DEATH 2); AT4G33680.1 | Symbols: AGD2 | AGD2 (ABERRANT GROWTH AND DEATH 2); transaminase | chr4:16171850-16174633 REVERSE
338	AT5G66280	72.1441	158.837	AT5G66280.1 | Symbols: GMD1 | GMD1 (GDP-D-MANNOSE 4,6-DEHYDRATASE 1); AT5G66280.1 | Symbols: GMD1 | GMD1 (GDP-D-MANNOSE 4,6-DEHYDRATASE 1); GDP-mannose 4,6-dehydratase | chr5:26493660-26494745 FORWARD
339	AT1G56330	71.457	45.0039	AT1G56330.1 | Symbols: ATSARA1B, ATSAR1, SAR1 | SAR1 (SECRETION-ASSOCIATED AT1G56330.1 | Symbols: ATSARA1B, ATSAR1, SAR1 | SAR1 (SECRETION-ASSOCIATED RAS); GTP binding | chr1:21090510-21092143 REVERSE
340	AT4G27140	71.0153	26570.1	AT4G27140.1 | Symbols: | 2S seed storage protein 1 / 2S albumin storage AT4G27140.1 | Symbols: | 2S seed storage protein 1 / 2S albumin storage protein / NWMU1-2S albumin 1 | chr4:13607369-13607863 FORWARD
341	AT1G74470	68.7087	251.492	AT1G74470.1 | Symbols: | geranylgeranyl reductase | chr1:27994909-27996506 AT1G74470.1 | Symbols: | geranylgeranyl reductase | chr1:27994909-27996506 FORWARD
342	AT2G39450	68.7087	66.1822	AT2G39450.1 | Symbols: | cation efflux family protein | AT2G39450.1 | Symbols: | cation efflux family protein | chr2:16478822-16480813 REVERSE
343	AT3G14600	68.7087	198.547	AT3G14600.1 | Symbols: | 60S ribosomal protein L18A (RPL18aC) | AT3G14600.1 | Symbols: | 60S ribosomal protein L18A (RPL18aC) | chr3:4910780-4911940 FORWARD
344	AT4G35750	66.991	178.692	AT4G35750.1 | Symbols: | Rho-GTPase-activating protein-related | AT4G35750.1 | Symbols: | Rho-GTPase-activating protein-related | chr4:16940870-16941679 REVERSE
345	AT2G23120	64.4144	53.6076	AT2G23120.1 | Symbols: | similar to unknown protein [Arabidopsis thaliana] AT2G23120.1 | Symbols: | similar to unknown protein [Arabidopsis thaliana] (TAIR:AT2G23110.1); similar to PvLEA-18 [Phaseolus vulgaris] (GB:AAC49859.1); AT2G23120.1 | Symbols: | similar to unknown protein [Arabidopsis thaliana] AT2G23120.1 | Symbols: | similar to unknown protein [Arabidopsis thaliana] (TAIR:AT2G23110.1); s…
346	AT1G20020	61.8378	357.384	AT1G20020.1 | Symbols: ATLFNR2 | ATLFNR2 (LEAF FNR 2); NADPH dehydrogenase/ AT1G20020.1 | Symbols: ATLFNR2 | ATLFNR2 (LEAF FNR 2); NADPH dehydrogenase/ oxidoreductase | chr1:6942842-6944859 FORWARD
347	AT2G21330	61.8378	317.675	AT2G21330.1 | Symbols: | fructose-bisphosphate aldolase, putative | AT2G21330.1 | Symbols: | fructose-bisphosphate aldolase, putative | chr2:9135497-9137233 REVERSE
348	AT3G18960	61.8378	277.965	AT3G18960.1 | Symbols: | transcriptional factor B3 family protein | AT3G18960.1 | Symbols: | transcriptional factor B3 family protein | chr3:6542624-6543574 FORWARD
349	AT3G55280	61.8378	79.4187	AT3G55280.2 | Symbols: | 60S ribosomal protein L23A (RPL23aB) | AT3G55280.2 | Symbols: | 60S ribosomal protein L23A (RPL23aB) | chr3:20511644-20512496 FORWARD
350	AT5G07030	61.8378	476.512	AT5G07030.1 | Symbols: | pepsin A | chr5:2183601-2185718 REVERSE
351	AT5G19590	61.8378	277.965	AT5G19590.1 | Symbols: | similar to unknown protein [Arabidopsis thaliana] AT5G19590.1 | Symbols: | similar to unknown protein [Arabidopsis thaliana] (TAIR:AT4G02360.1); similar to protein of unknown function [Oryza sativa AT5G19590.1 | Symbols: | similar to unknown protein [Arabidopsis thaliana] AT5G19590.1 | Symbols: | similar to unknown protein [Arabidopsis thaliana] (TAIR:AT4G02360.1); simila…
352	AT5G28450	61.8378	238.256	AT5G28450.1 | Symbols: | chlorophyll A-B binding protein, chloroplast, AT5G28450.1 | Symbols: | chlorophyll A-B binding protein, chloroplast, putative / LHCI type II CAB, putative | chr5:10372982-10374194 REVERSE
353	AT5G43320	61.8378	198.547	AT5G43320.1 | Symbols: CKL8 | CKL8 (Casein Kinase I-like 8); casein kinase I/ AT5G43320.1 | Symbols: CKL8 | CKL8 (Casein Kinase I-like 8); casein kinase I/ kinase | chr5:17403271-17406169 REVERSE
354	AT5G47670	61.8378	277.965	AT5G47670.1 | Symbols: | CCAAT-box binding transcription factor family AT5G47670.1 | Symbols: | CCAAT-box binding transcription factor family protein / leafy cotyledon 1-related (L1L) | chr5:19332287-19333201 FORWARD
355	AT5G47870	61.8378	158.837	AT5G47870.1 | Symbols: | similar to unknown protein [Arabidopsis thaliana] AT5G47870.1 | Symbols: | similar to unknown protein [Arabidopsis thaliana] (TAIR:AT1G71310.1); similar to Os03g0851500 [Oryza sativa (japonica AT5G47870.1 | Symbols: | similar to unknown protein [Arabidopsis thaliana] AT5G47870.1 | Symbols: | similar to unknown protein [Arabidopsis thaliana] (TAIR:AT1G71310.1); similar to …
356	AT5G48385	61.8378	357.384	AT5G48385.1 | Symbols: | similar to hydroxyproline-rich glycoprotein family AT5G48385.1 | Symbols: | similar to hydroxyproline-rich glycoprotein family protein [Arabidopsis thaliana] (TAIR:AT4G14900.1); similar to unknown AT5G48385.1 | Symbols: | similar to hydroxyproline-rich glycoprotein family AT5G48385.1 | Symbols: | similar to hydroxyproline-rich glycoprotein family protein [Arabidopsis thal…
357	AT5G63520	61.8378	238.256	AT5G63520.1 | Symbols: | similar to hypothetical protein sll0524 AT5G63520.1 | Symbols: | similar to hypothetical protein sll0524 [Synechocystis sp. PCC 6803] (GB:NP.442809.1); contains InterPro domain AT5G63520.1 | Symbols: | similar to hypothetical protein sll0524 AT5G63520.1 | Symbols: | similar to hypothetical protein sll0524 [Synechocystis sp. PCC 6803] (GB:NP.442809.1); contains InterPro do…
358	AT5G42850	54.1081	13.8983	AT5G42850.2 | Symbols: | electron carrier/ protein disulfide oxidoreductase AT5G42850.2 | Symbols: | electron carrier/ protein disulfide oxidoreductase | chr5:17199300-17199796 REVERSE
359	ATMG00960	54.1081	13.8983	ATMG00960.1 | Symbols: CCB203 | Encodes a protein of the mitochondrial ATMG00960.1 | Symbols: CCB203 | Encodes a protein of the mitochondrial membrane which has been shown to be present in a number of unidentified ATMG00960.1 | Symbols: CCB203 | Encodes a protein of the mitochondrial ATMG00960.1 | Symbols: CCB203 | Encodes a protein of the mitochondrial membrane which has been shown to be present…
360	AT3G22120	52.2186	322.969	AT3G22120.1 | Symbols: CWLP | CWLP (CELL WALL-PLASMA MEMBRANE LINKER AT3G22120.1 | Symbols: CWLP | CWLP (CELL WALL-PLASMA MEMBRANE LINKER PROTEIN); lipid binding | chr3:7795290-7796294 REVERSE
361	AT1G76550	51.5315	198.547	AT1G76550.1 | Symbols: | pyrophosphate--fructose-6-phosphate AT1G76550.1 | Symbols: | pyrophosphate--fructose-6-phosphate 1-phosphotransferase alpha subunit, putative / pyrophosphate-dependent AT1G76550.1 | Symbols: | pyrophosphate--fructose-6-phosphate AT1G76550.1 | Symbols: | pyrophosphate--fructose-6-phosphate 1-phosphotransferase alpha subunit, putative / pyrophosphate-dependent 6-phosphofruc…
362	AT2G21250	51.5315	238.256	AT2G21250.1 | Symbols: | mannose 6-phosphate reductase (NADPH-dependent), AT2G21250.1 | Symbols: | mannose 6-phosphate reductase (NADPH-dependent), putative | chr2:9110489-9112197 REVERSE
363	AT5G48180	51.5315	258.111	AT5G48180.1 | Symbols: | kelch repeat-containing protein | AT5G48180.1 | Symbols: | kelch repeat-containing protein | chr5:19558509-19559584 REVERSE
364	AT2G01520	51.0898	514.141	AT2G01520.1 | Symbols: MLP328 | major latex protein-related / MLP-related | AT2G01520.1 | Symbols: MLP328 | major latex protein-related / MLP-related | chr2:235991-236880 FORWARD
365	AT4G12890	46.3784	0.1	AT4G12890.1 | Symbols: | gamma interferon responsive lysosomal thiol AT4G12890.1 | Symbols: | gamma interferon responsive lysosomal thiol reductase family protein / GILT family protein | chr4:7546409-7547474 AT4G12890.1 | Symbols: | gamma interferon responsive lysosomal thiol AT4G12890.1 | Symbols: | gamma interferon responsive lysosomal thiol reductase family protein / GILT family protein | chr4…
366	AT1G14150	41.2252	0.1	AT1G14150.1 | Symbols: | oxygen evolving enhancer 3 (PsbQ) family protein | AT1G14150.1 | Symbols: | oxygen evolving enhancer 3 (PsbQ) family protein | chr1:4839882-4840629 FORWARD
367	AT1G20010	41.2252	13.2364	AT1G20010.1 | Symbols: TUB5 | TUB5 (tubulin beta-5 chain) | AT1G20010.1 | Symbols: TUB5 | TUB5 (tubulin beta-5 chain) | chr1:6938024-6940472 REVERSE
368	AT1G69295	41.2252	397.093	AT1G69295.1 | Symbols: | beta-1,3-glucanase-related | chr1:26054155-26055506 AT1G69295.1 | Symbols: | beta-1,3-glucanase-related | chr1:26054155-26055506 REVERSE
369	AT2G22090	41.2252	119.128	AT2G22090.1 | Symbols: UBA1A | UBA1A; AU-specific RNA binding / RNA binding | AT2G22090.1 | Symbols: UBA1A | UBA1A; AU-specific RNA binding / RNA binding | chr2:9395651-9397530 REVERSE
370	AT2G40100	41.2252	158.837	AT2G40100.1 | Symbols: LHCB4.3 | LHCB4.3 (LIGHT HARVESTING COMPLEX PSII); AT2G40100.1 | Symbols: LHCB4.3 | LHCB4.3 (LIGHT HARVESTING COMPLEX PSII); chlorophyll binding | chr2:16752962-16754268 FORWARD
371	AT3G14990	41.2252	317.675	AT3G14990.1 | Symbols: | 4-methyl-5(b-hydroxyethyl)-thiazole monophosphate AT3G14990.1 | Symbols: | 4-methyl-5(b-hydroxyethyl)-thiazole monophosphate biosynthesis protein, putative | chr3:5047517-5049628 FORWARD
372	AT4G27450	41.2252	238.256	AT4G27450.1 | Symbols: | similar to unknown protein [Arabidopsis thaliana] AT4G27450.1 | Symbols: | similar to unknown protein [Arabidopsis thaliana] (TAIR:AT3G15450.1); similar to unknown [Glycine max] (GB:AAG00940.1); AT4G27450.1 | Symbols: | similar to unknown protein [Arabidopsis thaliana] AT4G27450.1 | Symbols: | similar to unknown protein [Arabidopsis thaliana] (TAIR:AT3G15450.1); similar t…
373	AT4G35300	41.2252	198.547	AT4G35300.1 | Symbols: TMT2 | TMT2 (TONOPLAST MONOSACCHARIDE TRANSPORTER2); AT4G35300.1 | Symbols: TMT2 | TMT2 (TONOPLAST MONOSACCHARIDE TRANSPORTER2); carbohydrate transporter/ nucleoside transporter/ sugar porter | AT4G35300.1 | Symbols: TMT2 | TMT2 (TONOPLAST MONOSACCHARIDE TRANSPORTER2); AT4G35300.1 | Symbols: TMT2 | TMT2 (TONOPLAST MONOSACCHARIDE TRANSPORTER2); carbohydrate transporter/ nucl…
374	AT5G55620	41.2252	277.965	AT5G55620.1 | Symbols: | similar to unknown protein [Arabidopsis thaliana] AT5G55620.1 | Symbols: | similar to unknown protein [Arabidopsis thaliana] (TAIR:AT3G09950.1); similar to Os06g0523300 [Oryza sativa (japonica AT5G55620.1 | Symbols: | similar to unknown protein [Arabidopsis thaliana] AT5G55620.1 | Symbols: | similar to unknown protein [Arabidopsis thaliana] (TAIR:AT3G09950.1); similar to …
375	AT5G65220	41.2252	218.401	AT5G65220.1 | Symbols: | ribosomal protein L29 family protein | AT5G65220.1 | Symbols: | ribosomal protein L29 family protein | chr5:26078527-26079732 FORWARD
376	AT4G27150	39.4093	22241.1	AT4G27150.1 | Symbols: | 2S seed storage protein 2 / 2S albumin storage AT4G27150.1 | Symbols: | 2S seed storage protein 2 / 2S albumin storage protein / NWMU2-2S albumin 2 | chr4:13609402-13609914 FORWARD
377	AT4G27160	39.4093	22843.4	AT4G27160.1 | Symbols: | 2S seed storage protein 3 / 2S albumin storage AT4G27160.1 | Symbols: | 2S seed storage protein 3 / 2S albumin storage protein / NWMU2-2S albumin 3 | chr4:13611842-13612336 FORWARD
378	AT1G79870	37.7898	4869.69	AT1G79870.1 | Symbols: | oxidoreductase family protein | AT1G79870.1 | Symbols: | oxidoreductase family protein | chr1:30049687-30050744 FORWARD
379	AT1G78050	30.9189	138.983	AT1G78050.1 | Symbols: | phosphoglycerate/bisphosphoglycerate mutase family AT1G78050.1 | Symbols: | phosphoglycerate/bisphosphoglycerate mutase family protein | chr1:29352989-29354486 FORWARD
380	AT1G78060	30.9189	79.4187	AT1G78060.1 | Symbols: | glycosyl hydrolase family 3 protein | AT1G78060.1 | Symbols: | glycosyl hydrolase family 3 protein | chr1:29354690-29357762 REVERSE
381	AT5G02502	30.9189	138.983	AT5G02502.1 | Symbols: | similar to conserved hypothetical protein [Medicago AT5G02502.1 | Symbols: | similar to conserved hypothetical protein [Medicago truncatula] (GB:ABD32900.1) | chr5:558602-558709 REVERSE
382	AT5G11090	30.9189	198.547	AT5G11090.1 | Symbols: | serine-rich protein-related | chr5:3524797-3525450 AT5G11090.1 | Symbols: | serine-rich protein-related | chr5:3524797-3525450 FORWARD
383	AT5G44120	30.9189	5670.16	AT5G44120.2 | Symbols: ATCRA1, CRU1, CRA1 | CRA1 (CRUCIFERINA); nutrient AT5G44120.2 | Symbols: ATCRA1, CRU1, CRA1 | CRA1 (CRUCIFERINA); nutrient reservoir | chr5:17773687-17775038 REVERSE
384	AT1G29920	29.9485	66.0748	AT1G29920.1 | Symbols: CAB2, AB165, LHCB1.1 | CAB2 (Chlorophyll a/b-binding AT1G29920.1 | Symbols: CAB2, AB165, LHCB1.1 | CAB2 (Chlorophyll a/b-binding protein 2); chlorophyll binding | chr1:10475073-10475876 REVERSE
385	AT3G27660	28.2067	7283.88	AT3G27660.1 | Symbols: OLEO4 | OLEO4 (OLEOSIN4) | chr3:10245088-10246058 AT3G27660.1 | Symbols: OLEO4 | OLEO4 (OLEOSIN4) | chr3:10245088-10246058 FORWARD
386	AT2G35820	27.4835	66.1822	AT2G35820.1 | Symbols: | similar to unknown protein [Arabidopsis thaliana] AT2G35820.1 | Symbols: | similar to unknown protein [Arabidopsis thaliana] (TAIR:AT2G35810.1); similar to hypothetical protein MtrDRAFT.AC152818g11v1 AT2G35820.1 | Symbols: | similar to unknown protein [Arabidopsis thaliana] AT2G35820.1 | Symbols: | similar to unknown protein [Arabidopsis thaliana] (TAIR:AT2G35810.1); simi…
387	AT4G15160	27.4835	52.9458	AT4G15160.1 | Symbols: | protease inhibitor/seed storage/lipid transfer AT4G15160.1 | Symbols: | protease inhibitor/seed storage/lipid transfer protein (LTP) family protein | chr4:8646193-8650082 FORWARD
388	AT2G01530	25.7658	410.33	AT2G01530.1 | Symbols: MLP329 | major latex protein-related / MLP-related | AT2G01530.1 | Symbols: MLP329 | major latex protein-related / MLP-related | chr2:239814-240348 FORWARD
389	AT3G18130	22.6236	114.447	AT3G18130.1 | Symbols: | guanine nucleotide-binding family protein / AT3G18130.1 | Symbols: | guanine nucleotide-binding family protein / activated protein kinase C receptor (RACK1) | chr3:6211115-6212377 REVERSE
390	AT1G03890	20.6126	277.965	AT1G03890.1 | Symbols: | cupin family protein | chr1:989249-990907 FORWARD
391	AT1G04380	20.6126	198.547	AT1G04380.1 | Symbols: | 2-oxoglutarate-dependent dioxygenase, putative | AT1G04380.1 | Symbols: | 2-oxoglutarate-dependent dioxygenase, putative | chr1:1177141-1178383 REVERSE
392	AT1G15950	20.6126	88.5823	AT1G15950.1 | Symbols: IRX4, ATCCR1, CCR1 | CCR1 (CINNAMOYL COA REDUCTASE 1) AT1G15950.1 | Symbols: IRX4, ATCCR1, CCR1 | CCR1 (CINNAMOYL COA REDUCTASE 1) | chr1:5478849-5481909 FORWARD
393	AT1G47960	20.6126	476.512	AT1G47960.1 | Symbols: ATC/VIF1, C/VIF1 | C/VIF1 (CELL WALL / VACUOLAR AT1G47960.1 | Symbols: ATC/VIF1, C/VIF1 | C/VIF1 (CELL WALL / VACUOLAR INHIBITOR OF FRUCTOSIDASE 1); pectinesterase inhibitor | AT1G47960.1 | Symbols: ATC/VIF1, C/VIF1 | C/VIF1 (CELL WALL / VACUOLAR AT1G47960.1 | Symbols: ATC/VIF1, C/VIF1 | C/VIF1 (CELL WALL / VACUOLAR INHIBITOR OF FRUCTOSIDASE 1); pectinesterase inhibitor | c…
394	AT1G53520	20.6126	198.547	AT1G53520.1 | Symbols: | chalcone-flavanone isomerase-related | AT1G53520.1 | Symbols: | chalcone-flavanone isomerase-related | chr1:19980153-19981583 REVERSE
395	AT1G54000	20.6126	79.4187	AT1G54000.1 | Symbols: | myrosinase-associated protein, putative | AT1G54000.1 | Symbols: | myrosinase-associated protein, putative | chr1:20158216-20160033 REVERSE
396	AT1G54010	20.6126	119.128	AT1G54010.1 | Symbols: | myrosinase-associated protein, putative | AT1G54010.1 | Symbols: | myrosinase-associated protein, putative | chr1:20162522-20164415 REVERSE
397	AT1G54780	20.6126	198.547	AT1G54780.1 | Symbols: | thylakoid lumen 18.3 kDa protein | AT1G54780.1 | Symbols: | thylakoid lumen 18.3 kDa protein | chr1:20443200-20444620 FORWARD
398	AT1G57620	20.6126	119.128	AT1G57620.1 | Symbols: | emp24/gp25L/p24 family protein | AT1G57620.1 | Symbols: | emp24/gp25L/p24 family protein | chr1:21346528-21348246 FORWARD
399	AT1G62500	20.6126	357.384	AT1G62500.1 | Symbols: | protease inhibitor/seed storage/lipid transfer AT1G62500.1 | Symbols: | protease inhibitor/seed storage/lipid transfer protein (LTP) family protein | chr1:23135846-23136739 FORWARD
400	AT1G66100	20.6126	238.256	AT1G66100.1 | Symbols: | thionin, putative | chr1:24609539-24610136 AT1G66100.1 | Symbols: | thionin, putative | chr1:24609539-24610136 REVERSE
401	AT2G24270	20.6126	238.256	AT2G24270.1 | Symbols: ALDH11A3 | ALDH11A3 (Aldehyde dehydrogenase 11A3); AT2G24270.1 | Symbols: ALDH11A3 | ALDH11A3 (Aldehyde dehydrogenase 11A3); 3-chloroallyl aldehyde dehydrogenase/ glyceraldehyde-3-phosphate AT2G24270.1 | Symbols: ALDH11A3 | ALDH11A3 (Aldehyde dehydrogenase 11A3); AT2G24270.1 | Symbols: ALDH11A3 | ALDH11A3 (Aldehyde dehydrogenase 11A3); 3-chloroallyl aldehyde dehydrogenase/ …
402	AT2G29980	20.6126	198.547	AT2G29980.1 | Symbols: FAD3 | FAD3 (FATTY ACID DESATURASE 3); omega-3 fatty AT2G29980.1 | Symbols: FAD3 | FAD3 (FATTY ACID DESATURASE 3); omega-3 fatty acid desaturase | chr2:12788864-12792023 REVERSE
403	AT2G29995	20.6126	397.093	AT2G29995.1 | Symbols: | unknown protein | chr2:12804214-12806420 REVERSE
404	AT2G34700	20.6126	317.675	AT2G34700.1 | Symbols: | pollen Ole e 1 allergen and extensin family protein AT2G34700.1 | Symbols: | pollen Ole e 1 allergen and extensin family protein | chr2:14641377-14642676 REVERSE
405	AT2G41340	20.6126	198.547	AT2G41340.1 | Symbols: | eukaryotic rpb5 RNA polymerase subunit family AT2G41340.1 | Symbols: | eukaryotic rpb5 RNA polymerase subunit family protein | chr2:17236104-17237520 FORWARD
406	AT2G43510	20.6126	754.477	AT2G43510.1 | Symbols: ATTI1 | ATTI1 (ARABIDOPSIS THALIANA TRYPSIN INHIBITOR AT2G43510.1 | Symbols: ATTI1 | ATTI1 (ARABIDOPSIS THALIANA TRYPSIN INHIBITOR PROTEIN 1) | chr2:18074288-18074697 FORWARD
407	AT2G43535	20.6126	1667.79	AT2G43535.1 | Symbols: | trypsin inhibitor, putative | AT2G43535.1 | Symbols: | trypsin inhibitor, putative | chr2:18078207-18078637 FORWARD
408	AT2G47980	20.6126	178.692	AT2G47980.1 | Symbols: SCC3 | SCC3 (sister-chromatide cohesion protein 3); AT2G47980.1 | Symbols: SCC3 | SCC3 (sister-chromatide cohesion protein 3); binding | chr2:19638493-19643865 FORWARD
409	AT3G02790	20.6126	238.256	AT3G02790.1 | Symbols: | zinc finger (C2H2 type) family protein | AT3G02790.1 | Symbols: | zinc finger (C2H2 type) family protein | chr3:604933-605250 FORWARD
410	AT3G14940	20.6126	119.128	AT3G14940.1 | Symbols: ATPPC3 | ATPPC3 (PHOSPHOENOLPYRUVATE CARBOXYLASE 3); AT3G14940.1 | Symbols: ATPPC3 | ATPPC3 (PHOSPHOENOLPYRUVATE CARBOXYLASE 3); phosphoenolpyruvate carboxylase | chr3:5025591-5029483 FORWARD
411	AT3G44300	20.6126	99.2733	AT3G44300.1 | Symbols: NIT2 | NIT2 (NITRILASE 2) | chr3:15994338-15996159 AT3G44300.1 | Symbols: NIT2 | NIT2 (NITRILASE 2) | chr3:15994338-15996159 FORWARD
412	AT3G47690	20.6126	119.128	AT3G47690.1 | Symbols: ATEB1A | ATEB1A (Arabidopsis thaliana Microtubule End AT3G47690.1 | Symbols: ATEB1A | ATEB1A (Arabidopsis thaliana Microtubule End Binding Protein EB1A); microtubule binding | chr3:17592338-17594331 FORWARD
413	AT3G63040	20.6126	238.256	AT3G63040.1 | Symbols: | unknown protein | chr3:23307621-23308184 REVERSE
414	AT3G63490	20.6126	158.837	AT3G63490.1 | Symbols: | ribosomal protein L1 family protein | AT3G63490.1 | Symbols: | ribosomal protein L1 family protein | chr3:23455244-23456995 FORWARD
415	AT4G05530	20.6126	238.256	AT4G05530.1 | Symbols: | short-chain dehydrogenase/reductase (SDR) family AT4G05530.1 | Symbols: | short-chain dehydrogenase/reductase (SDR) family protein | chr4:2816459-2818071 FORWARD
416	AT4G34520	20.6126	516.221	AT4G34520.1 | Symbols: FAE1 | FAE1 (FATTY ACID ELONGATION1); acyltransferase AT4G34520.1 | Symbols: FAE1 | FAE1 (FATTY ACID ELONGATION1); acyltransferase | chr4:16494210-16495730 FORWARD
417	AT5G10510	20.6126	158.837	AT5G10510.1 | Symbols: AIL6 | AIL6 (AINTEGUMENTA-LIKE 6); DNA binding / AT5G10510.1 | Symbols: AIL6 | AIL6 (AINTEGUMENTA-LIKE 6); DNA binding / transcription factor | chr5:3316037-3320009 FORWARD
418	AT5G38895	20.6126	158.837	AT5G38895.1 | Symbols: | zinc finger (C3HC4-type RING finger) family protein AT5G38895.1 | Symbols: | zinc finger (C3HC4-type RING finger) family protein | chr5:15589314-15590545 FORWARD
419	AT5G44020	20.6126	158.837	AT5G44020.1 | Symbols: | acid phosphatase class B family protein | AT5G44020.1 | Symbols: | acid phosphatase class B family protein | chr5:17729660-17731273 FORWARD
420	AT5G45550	20.6126	198.547	AT5G45550.1 | Symbols: | mob1/phocein family protein | AT5G45550.1 | Symbols: | mob1/phocein family protein | chr5:18479511-18482067 FORWARD
421	AT5G62520	20.6126	158.837	AT5G62520.1 | Symbols: SRO5 | SRO5 (SIMILAR TO RCD ONE 5); NAD+ AT5G62520.1 | Symbols: SRO5 | SRO5 (SIMILAR TO RCD ONE 5); NAD+ ADP-ribosyltransferase | chr5:25115297-25116490 FORWARD
422	AT1G12920	17.1772	4470.61	AT1G12920.1 | Symbols: ERF1-2 | ERF1-2 (EUKARYOTIC RELEASE FACTOR 1-2); AT1G12920.1 | Symbols: ERF1-2 | ERF1-2 (EUKARYOTIC RELEASE FACTOR 1-2); translation release factor | chr1:4396553-4397857 REVERSE
423	AT5G27760	15.4595	182.001	AT5G27760.1 | Symbols: | hypoxia-responsive family protein | AT5G27760.1 | Symbols: | hypoxia-responsive family protein | chr5:9830400-9831563 FORWARD
424	AT1G56190	13.7417	52.9458	AT1G56190.1 | Symbols: | phosphoglycerate kinase, putative | AT1G56190.1 | Symbols: | phosphoglycerate kinase, putative | chr1:21032068-21034119 FORWARD
425	AT5G08570	13.7417	145.601	AT5G08570.1 | Symbols: | pyruvate kinase, putative | chr5:2778434-2780301 AT5G08570.1 | Symbols: | pyruvate kinase, putative | chr5:2778434-2780301 FORWARD
426	AT1G32210	10.3063	59.564	AT1G32210.1 | Symbols: ATDAD1 | ATDAD1 (DEFENDER AGAINST APOPTOTIC DEATH 1) | AT1G32210.1 | Symbols: ATDAD1 | ATDAD1 (DEFENDER AGAINST APOPTOTIC DEATH 1) | chr1:11606027-11607632 REVERSE
427	AT2G35520	10.3063	59.564	AT2G35520.2 | Symbols: DAD2 | defender against cell death 2 (DAD2) | AT2G35520.2 | Symbols: DAD2 | defender against cell death 2 (DAD2) | chr2:14928666-14929736 FORWARD
428	AT5G17000	10.3063	349.442	AT5G17000.1 | Symbols: | NADP-dependent oxidoreductase, putative | AT5G17000.1 | Symbols: | NADP-dependent oxidoreductase, putative | chr5:5584986-5586994 REVERSE
429	AT1G69830	8.83397	3852.37	AT1G69830.1 | Symbols: ATAMY3, AMY3 | AMY3/ATAMY3 (ALPHA-AMYLASE-LIKE 3); AT1G69830.1 | Symbols: ATAMY3, AMY3 | AMY3/ATAMY3 (ALPHA-AMYLASE-LIKE 3); alpha-amylase | chr1:26292181-26296666 REVERSE
430	AT4G28520	8.24504	7761.19	AT4G28520.1 | Symbols: CRC, CRU3 | CRU3 (CRUCIFERIN 3); nutrient reservoir | AT4G28520.1 | Symbols: CRC, CRU3 | CRU3 (CRUCIFERIN 3); nutrient reservoir | chr4:14087602-14089623 FORWARD
431	AT2G35810	6.87087	66.1822	AT2G35810.1 | Symbols: | similar to unknown protein [Arabidopsis thaliana] AT2G35810.1 | Symbols: | similar to unknown protein [Arabidopsis thaliana] (TAIR:AT2G35830.1); similar to hypothetical protein MtrDRAFT.AC152818g11v1 AT2G35810.1 | Symbols: | similar to unknown protein [Arabidopsis thaliana] AT2G35810.1 | Symbols: | similar to unknown protein [Arabidopsis thaliana] (TAIR:AT2G35830.1); simi…
432	AT3G22142	6.87087	52.9458	AT3G22142.1 | Symbols: | Encodes a Protease inhibitor/seed storage/LTP AT3G22142.1 | Symbols: | Encodes a Protease inhibitor/seed storage/LTP family protein | chr3:7803611-7808053 REVERSE
433	AT2G47860	5.15315	23.1638	AT2G47860.1 | Symbols: | phototropic-responsive NPH3 family protein | AT2G47860.1 | Symbols: | phototropic-responsive NPH3 family protein | chr2:19607049-19609158 FORWARD
434	AT3G26110	5.15315	23.1638	AT3G26110.1 | Symbols: | similar to BCP1 (Brassica campestris pollen protein AT3G26110.1 | Symbols: | similar to BCP1 (Brassica campestris pollen protein 1) [Arabidopsis thaliana] (TAIR:AT1G24520.1); similar to Anther-specific AT3G26110.1 | Symbols: | similar to BCP1 (Brassica campestris pollen protein AT3G26110.1 | Symbols: | similar to BCP1 (Brassica campestris pollen protein 1) [Arabidopsis th…
435	AT5G19740	5.15315	23.1638	AT5G19740.1 | Symbols: | peptidase M28 family protein | chr5:6673988-6676769 AT5G19740.1 | Symbols: | peptidase M28 family protein | chr5:6673988-6676769 FORWARD
436	AT5G13640	1.58558	119.128	AT5G13640.1 | Symbols: ATPDAT | ATPDAT (Arabidopsis thaliana AT5G13640.1 | Symbols: ATPDAT | ATPDAT (Arabidopsis thaliana phospholipid:diacylglycerol acyltransferase); phosphatidylcholine-sterol AT5G13640.1 | Symbols: ATPDAT | ATPDAT (Arabidopsis thaliana AT5G13640.1 | Symbols: ATPDAT | ATPDAT (Arabidopsis thaliana phospholipid:diacylglycerol acyltransferase); phosphatidylcholine-sterol O-acyltra…
437	AT1G03880	0.1	5493.12	AT1G03880.1 | Symbols: CRB, CRU2 | CRU2 (CRUCIFERIN 2); nutrient reservoir | AT1G03880.1 | Symbols: CRB, CRU2 | CRU2 (CRUCIFERIN 2); nutrient reservoir | chr1:985785-987915 FORWARD
438	AT1G05000	0.1	119.128	AT1G05000.1 | Symbols: | tyrosine specific protein phosphatase family AT1G05000.1 | Symbols: | tyrosine specific protein phosphatase family protein | chr1:1425659-1428392 FORWARD
439	AT1G05510	0.1	218.401	AT1G05510.1 | Symbols: | similar to unknown protein [Arabidopsis thaliana] AT1G05510.1 | Symbols: | similar to unknown protein [Arabidopsis thaliana] (TAIR:AT2G31985.1); similar to putative embryo-specific protein Ose731 [Oryza AT1G05510.1 | Symbols: | similar to unknown protein [Arabidopsis thaliana] AT1G05510.1 | Symbols: | similar to unknown protein [Arabidopsis thaliana] (TAIR:AT2G31985.1); s…
440	AT1G17810	0.1	516.221	AT1G17810.1 | Symbols: BETA-TIP | BETA-TIP (BETA-TONOPLAST INTRINSIC AT1G17810.1 | Symbols: BETA-TIP | BETA-TIP (BETA-TONOPLAST INTRINSIC PROTEIN); water channel | chr1:6130202-6131435 FORWARD
441	AT1G18100	0.1	357.384	AT1G18100.1 | Symbols: E12A11 | E12A11; phosphatidylethanolamine binding | AT1G18100.1 | Symbols: E12A11 | E12A11; phosphatidylethanolamine binding | chr1:6228042-6230103 REVERSE
442	AT1G20050	0.1	9.16369	AT1G20050.1 | Symbols: HYD1 | HYD1 (Hydra 1) | chr1:6949151-6950126 FORWARD
443	AT1G32860	0.1	119.128	AT1G32860.1 | Symbols: | glycosyl hydrolase family 17 protein | AT1G32860.1 | Symbols: | glycosyl hydrolase family 17 protein | chr1:11907288-11908783 REVERSE
444	AT1G35680	0.1	119.128	AT1G35680.1 | Symbols: | 50S ribosomal protein L21, chloroplast / CL21 AT1G35680.1 | Symbols: | 50S ribosomal protein L21, chloroplast / CL21 (RPL21) | chr1:13209989-13211458 FORWARD
445	AT1G48470	0.1	277.965	AT1G48470.1 | Symbols: GLN1;5 | GLN1;5 (GLUTAMINE SYNTHETASE 1;5); AT1G48470.1 | Symbols: GLN1;5 | GLN1;5 (GLUTAMINE SYNTHETASE 1;5); glutamate-ammonia ligase | chr1:17917452-17919594 FORWARD
446	AT1G54860	0.1	158.837	AT1G54860.1 | Symbols: | similar to unknown protein [Arabidopsis thaliana] AT1G54860.1 | Symbols: | similar to unknown protein [Arabidopsis thaliana] (TAIR:AT5G19250.1); similar to conserved hypothetical protein [Medicago AT1G54860.1 | Symbols: | similar to unknown protein [Arabidopsis thaliana] AT1G54860.1 | Symbols: | similar to unknown protein [Arabidopsis thaliana] (TAIR:AT5G19250.1); similar…
447	AT1G62540	0.1	230.314	AT1G62540.1 | Symbols: | flavin-containing monooxygenase family protein / AT1G62540.1 | Symbols: | flavin-containing monooxygenase family protein / FMO family protein | chr1:23155535-23159092 FORWARD
448	AT1G65090	0.1	317.675	AT1G65090.1 | Symbols: | similar to unknown protein [Arabidopsis thaliana] AT1G65090.1 | Symbols: | similar to unknown protein [Arabidopsis thaliana] (TAIR:AT5G36100.1); similar to unknown [Hyacinthus orientalis] AT1G65090.1 | Symbols: | similar to unknown protein [Arabidopsis thaliana] AT1G65090.1 | Symbols: | similar to unknown protein [Arabidopsis thaliana] (TAIR:AT5G36100.1); similar to unkno…
449	AT1G65960	0.1	59.564	AT1G65960.1 | Symbols: GAD2 | GAD2 (GLUTAMATE DECARBOXYLASE 2); calmodulin AT1G65960.1 | Symbols: GAD2 | GAD2 (GLUTAMATE DECARBOXYLASE 2); calmodulin binding | chr1:24559531-24560916 FORWARD
450	AT1G66020	0.1	158.837	AT1G66020.1 | Symbols: | terpene synthase/cyclase family protein | AT1G66020.1 | Symbols: | terpene synthase/cyclase family protein | chr1:24581239-24583660 FORWARD
451	AT1G73190	0.1	714.768	AT1G73190.1 | Symbols: ALPHA-TIP, TIP3;1 | ALPHA-TIP/TIP3;1 (ALPHA-TONOPLAST AT1G73190.1 | Symbols: ALPHA-TIP, TIP3;1 | ALPHA-TIP/TIP3;1 (ALPHA-TONOPLAST INTRINSIC PROTEIN); water channel | chr1:27525816-27526832 FORWARD
452	AT1G74310	0.1	9.16369	AT1G74310.1 | Symbols: HSP101, HOT1, ATHSP101 | ATHSP101 (HEAT SHOCK PROTEIN AT1G74310.1 | Symbols: HSP101, HOT1, ATHSP101 | ATHSP101 (HEAT SHOCK PROTEIN 101); ATP binding / ATPase | chr1:27940376-27943523 REVERSE
453	AT1G75500	0.1	198.547	AT1G75500.1 | Symbols: | nodulin MtN21 family protein | AT1G75500.1 | Symbols: | nodulin MtN21 family protein | chr1:28341943-28343752 REVERSE
454	AT1G80090	0.1	119.128	AT1G80090.1 | Symbols: | CBS domain-containing protein | AT1G80090.1 | Symbols: | CBS domain-containing protein | chr1:30134997-30136748 FORWARD
455	AT1G80770	0.1	119.128	AT1G80770.1 | Symbols: PDE318 | PDE318 (PIGMENT DEFECTIVE 318); GTP binding | AT1G80770.1 | Symbols: PDE318 | PDE318 (PIGMENT DEFECTIVE 318); GTP binding | chr1:30360158-30362678 FORWARD
456	AT2G04170	0.1	59.564	AT2G04170.2 | Symbols: | meprin and TRAF homology domain-containing protein AT2G04170.2 | Symbols: | meprin and TRAF homology domain-containing protein / MATH domain-containing protein | chr2:1417401-1419153 REVERSE
457	AT2G04900	0.1	119.128	AT2G04900.1 | Symbols: | similar to Protein of unknown function DUF423 AT2G04900.1 | Symbols: | similar to Protein of unknown function DUF423 [Medicago truncatula] (GB:ABE77948.1); contains InterPro domain Protein of AT2G04900.1 | Symbols: | similar to Protein of unknown function DUF423 AT2G04900.1 | Symbols: | similar to Protein of unknown function DUF423 [Medicago truncatula] (GB:ABE77948.1); c…
458	AT2G10940	0.1	158.837	AT2G10940.2 | Symbols: | protease inhibitor/seed storage/lipid transfer AT2G10940.2 | Symbols: | protease inhibitor/seed storage/lipid transfer protein (LTP) family protein | chr2:4318242-4319117 REVERSE
459	AT2G14900	0.1	158.837	AT2G14900.1 | Symbols: | gibberellin-regulated family protein | AT2G14900.1 | Symbols: | gibberellin-regulated family protein | chr2:6411292-6412125 FORWARD
460	AT2G25940	0.1	59.564	AT2G25940.1 | Symbols: ALPHAVPE, ALPHA-VPE | ALPHA-VPE (ALPHA-VACUOLAR AT2G25940.1 | Symbols: ALPHAVPE, ALPHA-VPE | ALPHA-VPE (ALPHA-VACUOLAR PROCESSING ENZYME); cysteine-type endopeptidase | chr2:11070574-11073098 AT2G25940.1 | Symbols: ALPHAVPE, ALPHA-VPE | ALPHA-VPE (ALPHA-VACUOLAR AT2G25940.1 | Symbols: ALPHAVPE, ALPHA-VPE | ALPHA-VPE (ALPHA-VACUOLAR PROCESSING ENZYME); cysteine-type endopept…
461	AT2G28490	0.1	317.675	AT2G28490.1 | Symbols: | cupin family protein | chr2:12185889-12188060 AT2G28490.1 | Symbols: | cupin family protein | chr2:12185889-12188060 REVERSE
462	AT2G29310	0.1	29.0184	AT2G29310.1 | Symbols: | tropinone reductase, putative / tropine AT2G29310.1 | Symbols: | tropinone reductase, putative / tropine dehydrogenase, putative | chr2:12597145-12598337 FORWARD
463	AT2G31980	0.1	357.384	AT2G31980.1 | Symbols: | cysteine proteinase inhibitor-related | AT2G31980.1 | Symbols: | cysteine proteinase inhibitor-related | chr2:13616323-13616847 REVERSE
464	AT2G39460	0.1	79.4187	AT2G39460.1 | Symbols: RPL23A, ATRPL23A | ATRPL23A (RIBOSOMAL PROTEIN L23A); AT2G39460.1 | Symbols: RPL23A, ATRPL23A | ATRPL23A (RIBOSOMAL PROTEIN L23A); RNA binding / structural constituent of ribosome | chr2:16482127-16482982 AT2G39460.1 | Symbols: RPL23A, ATRPL23A | ATRPL23A (RIBOSOMAL PROTEIN L23A); AT2G39460.1 | Symbols: RPL23A, ATRPL23A | ATRPL23A (RIBOSOMAL PROTEIN L23A); RNA binding / str…
465	AT2G41070	0.1	119.128	AT2G41070.2 | Symbols: ATBZIP12, DPBF4, EEL | EEL (ENHANCED EM LEVEL); DNA AT2G41070.2 | Symbols: ATBZIP12, DPBF4, EEL | EEL (ENHANCED EM LEVEL); DNA binding / transcription factor | chr2:17138327-17139286 FORWARD
466	AT2G41290	0.1	198.547	AT2G41290.1 | Symbols: | strictosidine synthase family protein | AT2G41290.1 | Symbols: | strictosidine synthase family protein | chr2:17217677-17219982 REVERSE
467	AT3G01570	0.1	3931.22	AT3G01570.1 | Symbols: | glycine-rich protein / oleosin | chr3:222159-222785 AT3G01570.1 | Symbols: | glycine-rich protein / oleosin | chr3:222159-222785 REVERSE
468	AT3G17760	0.1	59.564	AT3G17760.1 | Symbols: | glutamate decarboxylase, putative | AT3G17760.1 | Symbols: | glutamate decarboxylase, putative | chr3:6078899-6080844 REVERSE
469	AT3G20360	0.1	277.965	AT3G20360.1 | Symbols: | meprin and TRAF homology domain-containing protein AT3G20360.1 | Symbols: | meprin and TRAF homology domain-containing protein / MATH domain-containing protein | chr3:7099958-7101595 REVERSE
470	AT3G20790	0.1	119.128	AT3G20790.1 | Symbols: | oxidoreductase family protein | AT3G20790.1 | Symbols: | oxidoreductase family protein | chr3:7268808-7271105 FORWARD
471	AT3G27280	0.1	119.128	AT3G27280.1 | Symbols: ATPHB4 | ATPHB4 (PROHIBITIN 4) | AT3G27280.1 | Symbols: ATPHB4 | ATPHB4 (PROHIBITIN 4) | chr3:10078141-10079288 FORWARD
472	AT3G29075	0.1	99.2733	AT3G29075.1 | Symbols: | glycine-rich protein | chr3:11052882-11053866 AT3G29075.1 | Symbols: | glycine-rich protein | chr3:11052882-11053866 REVERSE
473	AT3G53370	0.1	198.547	AT3G53370.1 | Symbols: | DNA-binding S1FA family protein | AT3G53370.1 | Symbols: | DNA-binding S1FA family protein | chr3:19799137-19799715 REVERSE
474	AT3G54940	0.1	277.965	AT3G54940.1 | Symbols: | cysteine proteinase, putative | AT3G54940.1 | Symbols: | cysteine proteinase, putative | chr3:20365380-20365880 FORWARD
475	AT3G57610	0.1	9.16369	AT3G57610.1 | Symbols: ATPURA | adenylosuccinate synthetase (ADSS) | AT3G57610.1 | Symbols: ATPURA | adenylosuccinate synthetase (ADSS) | chr3:21345496-21347580 REVERSE
476	AT3G58450	0.1	119.128	AT3G58450.1 | Symbols: | universal stress protein (USP) family protein | AT3G58450.1 | Symbols: | universal stress protein (USP) family protein | chr3:21633009-21634034 FORWARD
477	AT4G11310	0.1	59.564	AT4G11310.1 | Symbols: RD21A, RD21 | RD21 (RESPONSIVE TO DEHYDRATION 21); AT4G11310.1 | Symbols: RD21A, RD21 | RD21 (RESPONSIVE TO DEHYDRATION 21); cysteine-type peptidase | chr4:6883590-6885314 FORWARD
478	AT4G11320	0.1	59.564	AT4G11320.1 | Symbols: | cysteine proteinase, putative | AT4G11320.1 | Symbols: | cysteine proteinase, putative | chr4:6887332-6888823 FORWARD
479	AT4G13460	0.1	119.128	AT4G13460.2 | Symbols: SUVH9 | SUVH9 (SU(VAR)3-9 HOMOLOG 9); histone-lysine AT4G13460.2 | Symbols: SUVH9 | SUVH9 (SU(VAR)3-9 HOMOLOG 9); histone-lysine N-methyltransferase/ zinc ion binding | chr4:7824649-7826601 REVERSE
480	AT4G30990	0.1	158.837	AT4G30990.1 | Symbols: | binding | chr4:15084691-15095956 FORWARD
481	AT4G36700	0.1	1429.54	AT4G36700.1 | Symbols: | cupin family protein | chr4:17298447-17300341 AT4G36700.1 | Symbols: | cupin family protein | chr4:17298447-17300341 REVERSE
482	AT4G38430	0.1	119.128	AT4G38430.1 | Symbols: ATROPGEF1, ROPGEF1 | ATROPGEF1/ROPGEF1 (KINASE PARTNER AT4G38430.1 | Symbols: ATROPGEF1, ROPGEF1 | ATROPGEF1/ROPGEF1 (KINASE PARTNER PROTEIN-LIKE); Rho guanyl-nucleotide exchange factor/ protein binding | AT4G38430.1 | Symbols: ATROPGEF1, ROPGEF1 | ATROPGEF1/ROPGEF1 (KINASE PARTNER AT4G38430.1 | Symbols: ATROPGEF1, ROPGEF1 | ATROPGEF1/ROPGEF1 (KINASE PARTNER PROTEIN-LIKE); …
483	AT5G02160	0.1	198.547	AT5G02160.1 | Symbols: | similar to hypothetical protein [Solanum AT5G02160.1 | Symbols: | similar to hypothetical protein [Solanum lycopersicum] (GB:BAD95796.1) | chr5:426389-426895 FORWARD
484	AT5G13520	0.1	754.477	AT5G13520.1 | Symbols: | peptidase M1 family protein | chr5:4342120-4344574 AT5G13520.1 | Symbols: | peptidase M1 family protein | chr5:4342120-4344574 REVERSE
485	AT5G26000	0.1	655.204	AT5G26000.1 | Symbols: TGG1 | TGG1 (THIOGLUCOSIDE GLUCOHYDROLASE 1); AT5G26000.1 | Symbols: TGG1 | TGG1 (THIOGLUCOSIDE GLUCOHYDROLASE 1); hydrolase, hydrolyzing O-glycosyl compounds | chr5:9079681-9082350 REVERSE
486	AT5G45690	0.1	238.256	AT5G45690.1 | Symbols: | similar to unknown protein [Arabidopsis thaliana] AT5G45690.1 | Symbols: | similar to unknown protein [Arabidopsis thaliana] (TAIR:AT4G18920.1); similar to Os01g0749000 [Oryza sativa (japonica AT5G45690.1 | Symbols: | similar to unknown protein [Arabidopsis thaliana] AT5G45690.1 | Symbols: | similar to unknown protein [Arabidopsis thaliana] (TAIR:AT4G18920.1); similar to …
487	AT5G48490	0.1	119.128	AT5G48490.1 | Symbols: | protease inhibitor/seed storage/lipid transfer AT5G48490.1 | Symbols: | protease inhibitor/seed storage/lipid transfer protein (LTP) family protein | chr5:19665158-19665463 REVERSE
488	AT5G49190	0.1	1786.92	AT5G49190.1 | Symbols: SUS2, SSA | SUS2 (SUCROSE SYNTHASE 2); AT5G49190.1 | Symbols: SUS2, SSA | SUS2 (SUCROSE SYNTHASE 2); UDP-glycosyltransferase/ sucrose synthase/ transferase, transferring glycosyl AT5G49190.1 | Symbols: SUS2, SSA | SUS2 (SUCROSE SYNTHASE 2); AT5G49190.1 | Symbols: SUS2, SSA | SUS2 (SUCROSE SYNTHASE 2); UDP-glycosyltransferase/ sucrose synthase/ transferase, transferring glyc…
489	AT5G54740	0.1	786.245	AT5G54740.1 | Symbols: | protease inhibitor/seed storage/lipid transfer AT5G54740.1 | Symbols: | protease inhibitor/seed storage/lipid transfer protein (LTP) family protein | chr5:22255866-22256363 REVERSE
490	AT5G58730	0.1	119.128	AT5G58730.1 | Symbols: | pfkB-type carbohydrate kinase family protein | AT5G58730.1 | Symbols: | pfkB-type carbohydrate kinase family protein | chr5:23740853-23742550 REVERSE

## Sheet: up_at_23DAP
		Counts (normalized, tags per million)
Rank (see Fig. 1)	Gene	23 DAP	35 DAP	Description (TAIR7)
1	AT5G45890	15909.4	5660.25	AT5G45890.1 | Symbols: SAG12 | SAG12 (SENESCENCE-ASSOCIATED GENE 12); AT5G45890.1 | Symbols: SAG12 | SAG12 (SENESCENCE-ASSOCIATED GENE 12); cysteine-type peptidase | chr5:18630527-18631986 FORWARD
2	AT5G50260	6599.47	1965.61	AT5G50260.1 | Symbols: | cysteine proteinase, putative | AT5G50260.1 | Symbols: | cysteine proteinase, putative | chr5:20472831-20474088 FORWARD
3	AT3G48350	6152.86	1820.01	AT3G48350.1 | Symbols: | cysteine proteinase, putative | AT3G48350.1 | Symbols: | cysteine proteinase, putative | chr3:17916737-17918355 FORWARD
16	AT4G21650	1892.92	1654.56	AT4G21650.1 | Symbols: | subtilase family protein | chr4:11501326-11504668 AT4G21650.1 | Symbols: | subtilase family protein | chr4:11501326-11504668 REVERSE
17	AT4G21630	1841.39	1575.14	AT4G21630.1 | Symbols: | subtilase family protein | chr4:11492260-11495512 AT4G21630.1 | Symbols: | subtilase family protein | chr4:11492260-11495512 REVERSE
18	AT5G55450	1775.63	1537.97	AT5G55450.1 | Symbols: | protease inhibitor/seed storage/lipid transfer AT5G55450.1 | Symbols: | protease inhibitor/seed storage/lipid transfer protein (LTP) family protein | chr5:22484786-22485100 FORWARD
11	AT4G21960	2432.29	1310.41	AT4G21960.1 | Symbols: PRXR1 | PRXR1 (peroxidase 42); peroxidase | AT4G21960.1 | Symbols: PRXR1 | PRXR1 (peroxidase 42); peroxidase | chr4:11646625-11648324 REVERSE
22	AT3G43810	1545.6	972.879	AT3G43810.1 | Symbols: CAM7 | CAM7 (CALMODULIN 7); calcium ion binding | AT3G43810.1 | Symbols: CAM7 | CAM7 (CALMODULIN 7); calcium ion binding | chr3:15675606-15677342 REVERSE
38	AT3G52930	1061.55	953.024	AT3G52930.1 | Symbols: | fructose-bisphosphate aldolase, putative | AT3G52930.1 | Symbols: | fructose-bisphosphate aldolase, putative | chr3:19638361-19639852 REVERSE
31	AT5G53300	1231.6	721.386	AT5G53300.2 | Symbols: UBC10 | UBC10 (ubiquitin-conjugating enzyme 10); AT5G53300.2 | Symbols: UBC10 | UBC10 (ubiquitin-conjugating enzyme 10); ubiquitin-protein ligase | chr5:21650028-21651215 REVERSE
26	AT3G02470	1365.47	719.18	AT3G02470.3 | Symbols: SAMDC | SAMDC (S-ADENOSYLMETHIONINE DECARBOXYLASE) | AT3G02470.3 | Symbols: SAMDC | SAMDC (S-ADENOSYLMETHIONINE DECARBOXYLASE) | chr3:510230-511330 FORWARD
9	AT5G37474	2473.51	714.768	AT5G37474.1 | Symbols: | Encodes a defensin-like (DEFL) family protein. | AT5G37474.1 | Symbols: | Encodes a defensin-like (DEFL) family protein. | chr5:14892416-14892757 REVERSE
44	AT3G62250	891.495	684.986	AT3G62250.1 | Symbols: UBQ5 | UBQ5 (UBIQUITIN 5); protein binding | AT3G62250.1 | Symbols: UBQ5 | UBQ5 (UBIQUITIN 5); protein binding | chr3:23048113-23048586 FORWARD
36	AT5G46871	1133.69	675.059	AT5G46871.1 | Symbols: | Encodes a defensin-like (DEFL) family protein. | AT5G46871.1 | Symbols: | Encodes a defensin-like (DEFL) family protein. | chr5:19035328-19035670 FORWARD
62	AT1G04270	704.557	627.359	AT1G04270.1 | Symbols: RPS15 | RPS15 (RIBOSOMAL PROTEIN S15); structural AT1G04270.1 | Symbols: RPS15 | RPS15 (RIBOSOMAL PROTEIN S15); structural constituent of ribosome | chr1:1141851-1142959 REVERSE
64	AT1G11910	697.393	555.931	AT1G11910.1 | Symbols: | aspartyl protease family protein | AT1G11910.1 | Symbols: | aspartyl protease family protein | chr1:4017117-4019872 REVERSE
8	AT4G32110	2627.99	530.561	AT4G32110.1 | Symbols: | transferase, transferring glycosyl groups | AT4G32110.1 | Symbols: | transferase, transferring glycosyl groups | chr4:15515775-15516414 REVERSE
32	AT5G59845	1169.32	520.759	AT5G59845.1 | Symbols: | gibberellin-regulated family protein | AT5G59845.1 | Symbols: | gibberellin-regulated family protein | chr5:24128669-24129034 FORWARD
45	AT5G47550	878.477	510.126	AT5G47550.1 | Symbols: | cysteine protease inhibitor, putative / cystatin, AT5G47550.1 | Symbols: | cysteine protease inhibitor, putative / cystatin, putative | chr5:19303822-19304190 REVERSE
42	AT5G10980	920.582	506.633	AT5G10980.1 | Symbols: | histone H3 | chr5:3472592-3473350 REVERSE
30	AT1G57860	1245.34	499.676	AT1G57860.1 | Symbols: | 60S ribosomal protein L21 | chr1:21433699-21434492 AT1G57860.1 | Symbols: | 60S ribosomal protein L21 | chr1:21433699-21434492 REVERSE
105	AT3G48140	535.928	489.748	AT3G48140.1 | Symbols: | senescence-associated protein, putative | AT3G48140.1 | Symbols: | senescence-associated protein, putative | chr3:17789456-17790284 FORWARD
12	AT4G32105	2251.93	486.439	AT4G32105.1 | Symbols: | galactosyltransferase | chr4:15513348-15513964 AT4G32105.1 | Symbols: | galactosyltransferase | chr4:15513348-15513964 REVERSE
95	AT3G12390	556.54	476.512	AT3G12390.1 | Symbols: | nascent polypeptide associated complex alpha chain AT3G12390.1 | Symbols: | nascent polypeptide associated complex alpha chain protein, putative / alpha-NAC, putative | chr3:3942351-3943602 FORWARD
114	AT1G67430	510.162	466.585	AT1G67430.1 | Symbols: | 60S ribosomal protein L17 (RPL17B) | AT1G67430.1 | Symbols: | 60S ribosomal protein L17 (RPL17B) | chr1:25265872-25267290 FORWARD
34	AT5G59970	1154.31	456.657	AT5G59970.1 | Symbols: | histone H4 | chr5:24163578-24163889 REVERSE
121	AT2G22425	484.396	436.803	AT2G22425.2 | Symbols: | signal peptidase | chr2:9522159-9522437 FORWARD
52	AT4G40030	822.787	433.493	AT4G40030.2 | Symbols: | histone H3.2 | chr4:18555834-18556821 REVERSE
54	AT1G66580	790.15	423.566	AT1G66580.1 | Symbols: | 60S ribosomal protein L10 (RPL10C) | AT1G66580.1 | Symbols: | 60S ribosomal protein L10 (RPL10C) | chr1:24842871-24844102 FORWARD
6	AT3G20210	3225.73	420.935	AT3G20210.1 | Symbols: DELTAVPE, DELTA-VPE | DELTA-VPE (delta vacuolar AT3G20210.1 | Symbols: DELTAVPE, DELTA-VPE | DELTA-VPE (delta vacuolar processing enzyme); cysteine-type endopeptidase | chr3:7052488-7054531 AT3G20210.1 | Symbols: DELTAVPE, DELTA-VPE | DELTA-VPE (delta vacuolar AT3G20210.1 | Symbols: DELTAVPE, DELTA-VPE | DELTA-VPE (delta vacuolar processing enzyme); cysteine-type endopeptid…
21	ATMG00030	1548.57	413.985	ATMG00030.1 | Symbols: ORF107A | Identical to Hypothetical mitochondrial ATMG00030.1 | Symbols: ORF107A | Identical to Hypothetical mitochondrial protein AtMg00030 (ORF107a) [Arabidopsis Thaliana] (GB:P93276); similar to ATMG00030.1 | Symbols: ORF107A | Identical to Hypothetical mitochondrial ATMG00030.1 | Symbols: ORF107A | Identical to Hypothetical mitochondrial protein AtMg00030 (ORF107a) [Ara…
144	AT2G47110	417.405	407.021	AT2G47110.1 | Symbols: UBQ6 | UBQ6 (ubiquitin 6); protein binding | AT2G47110.1 | Symbols: UBQ6 | UBQ6 (ubiquitin 6); protein binding | chr2:19351771-19352244 FORWARD
86	AT2G27030	587.116	377.239	AT2G27030.3 | Symbols: ACAM-2, ACAM-5, CAM5, CAM2 | CAM2 (CALMODULIN-2); AT2G27030.3 | Symbols: ACAM-2, ACAM-5, CAM5, CAM2 | CAM2 (CALMODULIN-2); calcium ion binding | chr2:11539147-11541254 FORWARD
24	AT2G45960	1476.63	371.723	AT2G45960.1 | Symbols: PIP1B, TMP-A, ATHH2, PIP1;2 | PIP1B (plasma membrane AT2G45960.1 | Symbols: PIP1B, TMP-A, ATHH2, PIP1;2 | PIP1B (plasma membrane intrinsic protein 1;2); water channel | chr2:18917523-18918776 FORWARD
14	AT1G04645	1999.42	357.384	AT1G04645.1 | Symbols: | self-incompatibility protein-related | AT1G04645.1 | Symbols: | self-incompatibility protein-related | chr1:1293852-1294238 REVERSE
28	AT1G12780	1288.29	357.384	AT1G12780.1 | Symbols: UGE1 | UGE1 (UDP-D-glucose/UDP-D-galactose 4-epimerase AT1G12780.1 | Symbols: UGE1 | UGE1 (UDP-D-glucose/UDP-D-galactose 4-epimerase 1); UDP-glucose 4-epimerase/ protein dimerization | chr1:4356122-4358118 AT1G12780.1 | Symbols: UGE1 | UGE1 (UDP-D-glucose/UDP-D-galactose 4-epimerase AT1G12780.1 | Symbols: UGE1 | UGE1 (UDP-D-glucose/UDP-D-galactose 4-epimerase 1); UDP-glucos…
92	AT3G04920	566.847	357.384	AT3G04920.1 | Symbols: | 40S ribosomal protein S24 (RPS24A) | AT3G04920.1 | Symbols: | 40S ribosomal protein S24 (RPS24A) | chr3:1360995-1362071 FORWARD
107	AT4G30190	525.621	357.384	AT4G30190.1 | Symbols: PMA2, AHA2 | AHA2 (Arabidopsis H(+)-ATPase 2); ATPase AT4G30190.1 | Symbols: PMA2, AHA2 | AHA2 (Arabidopsis H(+)-ATPase 2); ATPase | chr4:14770826-14775926 REVERSE
98	AT1G70600	552.418	342.824	AT1G70600.1 | Symbols: | 60S ribosomal protein L27A (RPL27aC) | AT1G70600.1 | Symbols: | 60S ribosomal protein L27A (RPL27aC) | chr1:26624831-26625271 REVERSE
39	AT3G61175	1051.24	337.529	AT3G61175.1 | Symbols: LCR52 | LCR52 (Low-molecular-weight cysteine-rich 52) AT3G61175.1 | Symbols: LCR52 | LCR52 (Low-molecular-weight cysteine-rich 52) | chr3:22653958-22654284 REVERSE
162	AT2G17360	340.108	330.911	AT2G17360.1 | Symbols: | 40S ribosomal protein S4 (RPS4A) | AT2G17360.1 | Symbols: | 40S ribosomal protein S4 (RPS4A) | chr2:7553680-7555220 FORWARD
147	AT3G56800	410.191	327.602	AT3G56800.1 | Symbols: ACAM-3, CAM3 | CAM3 (CALMODULIN 3); calcium ion AT3G56800.1 | Symbols: ACAM-3, CAM3 | CAM3 (CALMODULIN 3); calcium ion binding | chr3:21045960-21046899 REVERSE
7	AT2G12465	2751.78	317.675	AT2G12465.1 | Symbols: LCR50 | LCR50 (Low-molecular-weight cysteine-rich 50) AT2G12465.1 | Symbols: LCR50 | LCR50 (Low-molecular-weight cysteine-rich 50) | chr2:5062607-5062954 REVERSE
102	AT5G14670	542.455	311.056	AT5G14670.1 | Symbols: ATARFA1B | ATARFA1B (ADP-ribosylation factor A1B); GTP AT5G14670.1 | Symbols: ATARFA1B | ATARFA1B (ADP-ribosylation factor A1B); GTP binding / phospholipase activator/ protein binding | chr5:4729322-4730498 AT5G14670.1 | Symbols: ATARFA1B | ATARFA1B (ADP-ribosylation factor A1B); GTP AT5G14670.1 | Symbols: ATARFA1B | ATARFA1B (ADP-ribosylation factor A1B); GTP binding / pho…
13	AT1G58055	2061.26	297.82	AT1G58055.1 | Symbols: | Encodes a defensin-like (DEFL) family protein. | AT1G58055.1 | Symbols: | Encodes a defensin-like (DEFL) family protein. | chr1:21492406-21492729 FORWARD
171	AT3G54320	309.189	297.82	AT3G54320.1 | Symbols: WRI, ASML1, WRI1 | WRI1 (WRINKLED 1); DNA binding / AT3G54320.1 | Symbols: WRI, ASML1, WRI1 | WRI1 (WRINKLED 1); DNA binding / transcription factor | chr3:20125787-20129577 FORWARD
172	AT3G54320	309.189	297.82	AT3G54320.3 | Symbols: WRI, ASML1, WRI1 | WRI1 (WRINKLED 1); DNA binding / AT3G54320.3 | Symbols: WRI, ASML1, WRI1 | WRI1 (WRINKLED 1); DNA binding / transcription factor | chr3:20125787-20129451 FORWARD
10	AT2G14846	2438.47	285.907	AT2G14846.1 | Symbols: | protease inhibitor/seed storage/lipid transfer AT2G14846.1 | Symbols: | protease inhibitor/seed storage/lipid transfer protein (LTP) family protein | chr2:6389512-6389811 FORWARD
126	AT3G62290	472.938	284.973	AT3G62290.1 | Symbols: ATARFA1E | ATARFA1E (ADP-ribosylation factor A1E); GTP AT3G62290.1 | Symbols: ATARFA1E | ATARFA1E (ADP-ribosylation factor A1E); GTP binding / phospholipase activator/ protein binding | chr3:23063262-23064520 AT3G62290.1 | Symbols: ATARFA1E | ATARFA1E (ADP-ribosylation factor A1E); GTP AT3G62290.1 | Symbols: ATARFA1E | ATARFA1E (ADP-ribosylation factor A1E); GTP binding / p…
46	AT3G08690	869.852	281.936	AT3G08690.1 | Symbols: UBC11 | UBC11 (ubiquitin-conjugating enzyme 11); AT3G08690.1 | Symbols: UBC11 | UBC11 (ubiquitin-conjugating enzyme 11); ubiquitin-protein ligase | chr3:2641493-2642495 FORWARD
35	AT5G66460	1144	277.965	AT5G66460.1 | Symbols: | (1-4)-beta-mannan endohydrolase, putative | AT5G66460.1 | Symbols: | (1-4)-beta-mannan endohydrolase, putative | chr5:26556137-26558063 REVERSE
61	AT2G33830	711.135	277.965	AT2G33830.1 | Symbols: | dormancy/auxin associated family protein | AT2G33830.1 | Symbols: | dormancy/auxin associated family protein | chr2:14316844-14317362 REVERSE
71	AT1G49310	645.862	277.965	AT1G49310.1 | Symbols: | unknown protein | chr1:18241665-18241993 REVERSE
183	AT5G14030	288.577	277.965	AT5G14030.1 | Symbols: | translocon-associated protein beta (TRAPB) family AT5G14030.1 | Symbols: | translocon-associated protein beta (TRAPB) family protein | chr5:4526880-4528255 FORWARD
88	AT3G08610	582.306	261.42	AT3G08610.1 | Symbols: | similar to hypothetical protein AT3G08610.1 | Symbols: | similar to hypothetical protein MtrDRAFT.AC136139g5v1 [Medicago truncatula] (GB:ABE93033.1) | AT3G08610.1 | Symbols: | similar to hypothetical protein AT3G08610.1 | Symbols: | similar to hypothetical protein MtrDRAFT.AC136139g5v1 [Medicago truncatula] (GB:ABE93033.1) | chr3:2616441-2616774 REVERSE
189	AT5G22880	274.871	260.619	AT5G22880.1 | Symbols: | histone H2B, putative | chr5:7652133-7652570 AT5G22880.1 | Symbols: | histone H2B, putative | chr5:7652133-7652570 REVERSE
168	AT3G53740	314.362	259.722	AT3G53740.1 | Symbols: | 60S ribosomal protein L36 (RPL36B) | AT3G53740.1 | Symbols: | 60S ribosomal protein L36 (RPL36B) | chr3:19924899-19925791 REVERSE
15	AT4G12960	1911.82	251.492	AT4G12960.1 | Symbols: | gamma interferon responsive lysosomal thiol AT4G12960.1 | Symbols: | gamma interferon responsive lysosomal thiol reductase family protein / GILT family protein | chr4:7583298-7584409 AT4G12960.1 | Symbols: | gamma interferon responsive lysosomal thiol AT4G12960.1 | Symbols: | gamma interferon responsive lysosomal thiol reductase family protein / GILT family protein | chr4…
66	AT3G57020	680.216	238.256	AT3G57020.1 | Symbols: | strictosidine synthase family protein | AT3G57020.1 | Symbols: | strictosidine synthase family protein | chr3:21109494-21111282 REVERSE
69	AT2G03913	656.168	238.256	AT2G03913.1 | Symbols: | Encodes a defensin-like (DEFL) family protein. | AT2G03913.1 | Symbols: | Encodes a defensin-like (DEFL) family protein. | chr2:1197882-1198246 FORWARD
70	AT2G03931	656.168	238.256	AT2G03931.1 | Symbols: | Encodes a defensin-like (DEFL) family protein. | AT2G03931.1 | Symbols: | Encodes a defensin-like (DEFL) family protein. | chr2:1214425-1214840 FORWARD
74	AT1G71950	638.991	238.256	AT1G71950.1 | Symbols: | identical protein binding / subtilase | AT1G71950.1 | Symbols: | identical protein binding / subtilase | chr1:27084115-27085235 REVERSE
97	AT1G70490	552.761	231.638	AT1G70490.2 | Symbols: | ADP-ribosylation factor, putative | AT1G70490.2 | Symbols: | ADP-ribosylation factor, putative | chr1:26567825-26568815 REVERSE
125	AT5G55410	474.09	218.401	AT5G55410.1 | Symbols: | protease inhibitor/seed storage/lipid transfer AT5G55410.1 | Symbols: | protease inhibitor/seed storage/lipid transfer protein (LTP) family protein | chr5:22477903-22478307 FORWARD
196	AT3G02360	261.093	211.783	AT3G02360.1 | Symbols: | 6-phosphogluconate dehydrogenase family protein | AT3G02360.1 | Symbols: | 6-phosphogluconate dehydrogenase family protein | chr3:482505-483965 FORWARD
19	AT3G57310	1686.11	206.488	AT3G57310.1 | Symbols: | protease inhibitor/seed storage/lipid transfer AT3G57310.1 | Symbols: | protease inhibitor/seed storage/lipid transfer protein (LTP) family protein | chr3:21219179-21219490 REVERSE
128	AT5G65360	467.219	205.165	AT5G65360.1 | Symbols: | histone H3 | chr5:26137325-26137735 REVERSE
177	AT5G59910	305.754	199.87	AT5G59910.1 | Symbols: | histone H2B | chr5:24144432-24144884 FORWARD
23	AT5G65020	1504.72	198.547	AT5G65020.1 | Symbols: ANNAT2 | ANNAT2 (ANNEXIN ARABIDOPSIS 2); calcium ion AT5G65020.1 | Symbols: ANNAT2 | ANNAT2 (ANNEXIN ARABIDOPSIS 2); calcium ion binding / calcium-dependent phospholipid binding | chr5:25991141-25992780 AT5G65020.1 | Symbols: ANNAT2 | ANNAT2 (ANNEXIN ARABIDOPSIS 2); calcium ion AT5G65020.1 | Symbols: ANNAT2 | ANNAT2 (ANNEXIN ARABIDOPSIS 2); calcium ion binding / calcium-dep…
75	AT1G73600	638.991	198.547	AT1G73600.1 | Symbols: | phosphoethanolamine N-methyltransferase 3, putative AT1G73600.1 | Symbols: | phosphoethanolamine N-methyltransferase 3, putative (NMT3) | chr1:27674200-27677061 FORWARD
63	AT4G32490	701.031	181.028	AT4G32490.1 | Symbols: | plastocyanin-like domain-containing protein | AT4G32490.1 | Symbols: | plastocyanin-like domain-containing protein | chr4:15678817-15679562 REVERSE
78	AT4G28365	635.555	178.692	AT4G28365.1 | Symbols: | plastocyanin-like domain-containing protein | AT4G28365.1 | Symbols: | plastocyanin-like domain-containing protein | chr4:14033018-14033694 REVERSE
100	AT3G52880	548.811	172.736	AT3G52880.1 | Symbols: ATMDAR1 | ATMDAR1 (MONODEHYDROASCORBATE REDUCTASE 1); AT3G52880.1 | Symbols: ATMDAR1 | ATMDAR1 (MONODEHYDROASCORBATE REDUCTASE 1); monodehydroascorbate reductase (NADH) | chr3:19612455-19615344 REVERSE
84	AT5G08690	600.191	165.845	AT5G08690.1 | Symbols: | ATP synthase beta chain 2, mitochondrial | AT5G08690.1 | Symbols: | ATP synthase beta chain 2, mitochondrial | chr5:2825740-2828353 FORWARD
99	AT5G26280	551.044	165.456	AT5G26280.1 | Symbols: | meprin and TRAF homology domain-containing protein AT5G26280.1 | Symbols: | meprin and TRAF homology domain-containing protein / MATH domain-containing protein | chr5:9208727-9210406 FORWARD
60	AT1G10588	711.135	158.837	AT1G10588.1 | Symbols: | Encodes a Gibberellin-regulated GASA/GAST/Snakin AT1G10588.1 | Symbols: | Encodes a Gibberellin-regulated GASA/GAST/Snakin family protein | chr1:3501277-3501656 FORWARD
120	AT3G49305	487.832	158.837	AT3G49305.1 | Symbols: | similar to proline-rich family protein [Arabidopsis AT3G49305.1 | Symbols: | similar to proline-rich family protein [Arabidopsis thaliana] (TAIR:AT3G49300.1) | chr3:18290735-18291370 REVERSE
127	AT1G24440	467.219	158.837	AT1G24440.1 | Symbols: | protein binding / zinc ion binding | AT1G24440.1 | Symbols: | protein binding / zinc ion binding | chr1:8662328-8663765 FORWARD
211	AT1G27200	226.739	158.837	AT1G27200.1 | Symbols: | similar to zinc finger (C3HC4-type RING finger) AT1G27200.1 | Symbols: | similar to zinc finger (C3HC4-type RING finger) family protein [Arabidopsis thaliana] (TAIR:AT3G27330.1); similar to AT1G27200.1 | Symbols: | similar to zinc finger (C3HC4-type RING finger) AT1G27200.1 | Symbols: | similar to zinc finger (C3HC4-type RING finger) family protein [Arabidopsis thaliana] …
212	AT1G30380	226.739	158.837	AT1G30380.1 | Symbols: PSAK | PSAK (PHOTOSYSTEM I SUBUNIT K) | AT1G30380.1 | Symbols: PSAK | PSAK (PHOTOSYSTEM I SUBUNIT K) | chr1:10722307-10722995 FORWARD
167	AT1G07790	316.06	153.543	AT1G07790.1 | Symbols: | histone H2B, putative | chr1:2413046-2413492 AT1G07790.1 | Symbols: | histone H2B, putative | chr1:2413046-2413492 FORWARD
201	AT2G16600	247.351	152.219	AT2G16600.1 | Symbols: ROC3 | ROC3 (rotamase CyP 3); peptidyl-prolyl AT2G16600.1 | Symbols: ROC3 | ROC3 (rotamase CyP 3); peptidyl-prolyl cis-trans isomerase | chr2:7207944-7208465 FORWARD
222	AT1G35720	221.471	143.395	AT1G35720.1 | Symbols: OXY5, ATOXY5, ANNAT1 | ANNAT1 (ANNEXIN ARABIDOPSIS 1); AT1G35720.1 | Symbols: OXY5, ATOXY5, ANNAT1 | ANNAT1 (ANNEXIN ARABIDOPSIS 1); calcium ion binding / calcium-dependent phospholipid binding | AT1G35720.1 | Symbols: OXY5, ATOXY5, ANNAT1 | ANNAT1 (ANNEXIN ARABIDOPSIS 1); AT1G35720.1 | Symbols: OXY5, ATOXY5, ANNAT1 | ANNAT1 (ANNEXIN ARABIDOPSIS 1); calcium ion binding / ca…
249	AT1G23290	164.901	138.983	AT1G23290.1 | Symbols: RPL27AB, RPL27A | RPL27A (RIBOSOMAL PROTEIN L27A); AT1G23290.1 | Symbols: RPL27AB, RPL27A | RPL27A (RIBOSOMAL PROTEIN L27A); structural constituent of ribosome | chr1:8262996-8263436 FORWARD
20	AT3G08770	1619.34	136.283	AT3G08770.1 | Symbols: LTP6 | LTP6 (Lipid transfer protein 6); lipid binding AT3G08770.1 | Symbols: LTP6 | LTP6 (Lipid transfer protein 6); lipid binding | chr3:2664355-2664790 REVERSE
208	AT3G53650	237.045	133.688	AT3G53650.1 | Symbols: | histone H2B, putative | chr3:19900336-19900752 AT3G53650.1 | Symbols: | histone H2B, putative | chr3:19900336-19900752 FORWARD
104	AT4G24190	537.474	131.372	AT4G24190.1 | Symbols: SHD | SHD (SHEPHERD); ATP binding | AT4G24190.1 | Symbols: SHD | SHD (SHEPHERD); ATP binding | chr4:12551912-12555861 REVERSE
229	AT1G68220	202.691	125.746	AT1G68220.1 | Symbols: | similar to unknown protein [Arabidopsis thaliana] AT1G68220.1 | Symbols: | similar to unknown protein [Arabidopsis thaliana] (TAIR:AT1G13380.1); similar to Os08g0261100 [Oryza sativa (japonica AT1G68220.1 | Symbols: | similar to unknown protein [Arabidopsis thaliana] AT1G68220.1 | Symbols: | similar to unknown protein [Arabidopsis thaliana] (TAIR:AT1G13380.1); similar to …
235	AT3G26520	192.384	125.746	AT3G26520.1 | Symbols: SITIP, GAMMA-TIP2, TIP1;2, TIP2 | TIP2 (TONOPLAST AT3G26520.1 | Symbols: SITIP, GAMMA-TIP2, TIP1;2, TIP2 | TIP2 (TONOPLAST INTRINSIC PROTEIN 2); water channel | chr3:9724007-9724940 REVERSE
240	AT1G69620	182.078	125.746	AT1G69620.1 | Symbols: RPL34 | RPL34 (RIBOSOMAL PROTEIN L34); structural AT1G69620.1 | Symbols: RPL34 | RPL34 (RIBOSOMAL PROTEIN L34); structural constituent of ribosome | chr1:26193563-26194744 FORWARD
81	AT2G20605	608.072	119.128	AT2G20605.1 | Symbols: | Encodes a Plant thionin family protein | AT2G20605.1 | Symbols: | Encodes a Plant thionin family protein | chr2:8883571-8883813 FORWARD
134	AT3G49300	446.606	119.128	AT3G49300.1 | Symbols: | proline-rich family protein | AT3G49300.1 | Symbols: | proline-rich family protein | chr3:18287953-18288575 REVERSE
135	AT3G46970	443.171	119.128	AT3G46970.1 | Symbols: ATPHS2, PHS2 | ATPHS2/PHS2 (ALPHA-GLUCAN PHOSPHORYLASE AT3G46970.1 | Symbols: ATPHS2, PHS2 | ATPHS2/PHS2 (ALPHA-GLUCAN PHOSPHORYLASE 2); phosphorylase/ transferase, transferring glycosyl groups | AT3G46970.1 | Symbols: ATPHS2, PHS2 | ATPHS2/PHS2 (ALPHA-GLUCAN PHOSPHORYLASE AT3G46970.1 | Symbols: ATPHS2, PHS2 | ATPHS2/PHS2 (ALPHA-GLUCAN PHOSPHORYLASE 2); phosphorylase/ trans…
139	AT5G24420	432.865	119.128	AT5G24420.1 | Symbols: | glucosamine/galactosamine-6-phosphate AT5G24420.1 | Symbols: | glucosamine/galactosamine-6-phosphate isomerase-related | chr5:8336946-8337882 REVERSE
142	AT5G20500	422.558	119.128	AT5G20500.1 | Symbols: | glutaredoxin, putative | chr5:6938654-6939667 AT5G20500.1 | Symbols: | glutaredoxin, putative | chr5:6938654-6939667 FORWARD
153	AT2G41430	371.027	119.128	AT2G41430.2 | Symbols: LSR1, CID1, ERD15 | ERD15 (EARLY RESPONSIVE TO AT2G41430.2 | Symbols: LSR1, CID1, ERD15 | ERD15 (EARLY RESPONSIVE TO DEHYDRATION 15) | chr2:17276814-17277392 FORWARD
192	AT2G40060	267.964	119.128	AT2G40060.1 | Symbols: | similar to unknown protein [Arabidopsis thaliana] AT2G40060.1 | Symbols: | similar to unknown protein [Arabidopsis thaliana] (TAIR:AT3G51890.1); similar to conserved hypothetical protein [Medicago AT2G40060.1 | Symbols: | similar to unknown protein [Arabidopsis thaliana] AT2G40060.1 | Symbols: | similar to unknown protein [Arabidopsis thaliana] (TAIR:AT3G51890.1); similar…
206	AT4G20890	242.198	119.128	AT4G20890.1 | Symbols: TUB9 | TUB9 (tubulin beta-9 chain); structural AT4G20890.1 | Symbols: TUB9 | TUB9 (tubulin beta-9 chain); structural molecule | chr4:11182229-11183851 FORWARD
225	AT5G44340	216.432	119.128	AT5G44340.1 | Symbols: TUB4 | TUB4 (tubulin beta-4 chain) | AT5G44340.1 | Symbols: TUB4 | TUB4 (tubulin beta-4 chain) | chr5:17876669-17878221 REVERSE
231	AT2G47170	198.912	119.128	AT2G47170.1 | Symbols: ARF1A1c | ARF1A1c (ADP-RIBOSYLATION FACTOR 1); GTP AT2G47170.1 | Symbols: ARF1A1c | ARF1A1c (ADP-RIBOSYLATION FACTOR 1); GTP binding / phospholipase activator/ protein binding | chr2:19374334-19375588 AT2G47170.1 | Symbols: ARF1A1c | ARF1A1c (ADP-RIBOSYLATION FACTOR 1); GTP AT2G47170.1 | Symbols: ARF1A1c | ARF1A1c (ADP-RIBOSYLATION FACTOR 1); GTP binding / phospholipase act…
261	AT2G28720	156.312	113.833	AT2G28720.1 | Symbols: | histone H2B, putative | chr2:12334120-12334575 AT2G28720.1 | Symbols: | histone H2B, putative | chr2:12334120-12334575 FORWARD
186	AT2G37470	283.423	112.51	AT2G37470.1 | Symbols: | histone H2B, putative | chr2:15743910-15744326 AT2G37470.1 | Symbols: | histone H2B, putative | chr2:15743910-15744326 FORWARD
56	AT3G20520	769.537	105.892	AT3G20520.1 | Symbols: | glycerophosphoryl diester phosphodiesterase family AT3G20520.1 | Symbols: | glycerophosphoryl diester phosphodiesterase family protein | chr3:7162851-7165748 FORWARD
87	AT4G12900	584.883	102.582	AT4G12900.1 | Symbols: | gamma interferon responsive lysosomal thiol AT4G12900.1 | Symbols: | gamma interferon responsive lysosomal thiol reductase family protein / GILT family protein | chr4:7548818-7549944 AT4G12900.1 | Symbols: | gamma interferon responsive lysosomal thiol AT4G12900.1 | Symbols: | gamma interferon responsive lysosomal thiol reductase family protein / GILT family protein | chr4…
254	AT4G00585	164.901	88.5823	AT4G00585.1 | Symbols: | similar to conserved hypothetical protein [Medicago AT4G00585.1 | Symbols: | similar to conserved hypothetical protein [Medicago truncatula] (GB:ABD28446.1) | chr4:251157-252284 REVERSE
239	AT1G32080	182.078	86.0369	AT1G32080.1 | Symbols: | membrane protein, putative | chr1:11537552-11539736 AT1G32080.1 | Symbols: | membrane protein, putative | chr1:11537552-11539736 REVERSE
241	AT3G44870	182.078	86.0369	AT3G44870.1 | Symbols: | S-adenosyl-L-methionine:carboxyl methyltransferase AT3G44870.1 | Symbols: | S-adenosyl-L-methionine:carboxyl methyltransferase family protein | chr3:16393262-16394590 FORWARD
37	AT5G61605	1123.39	79.4187	AT5G61605.1 | Symbols: | similar to unknown protein [Arabidopsis thaliana] AT5G61605.1 | Symbols: | similar to unknown protein [Arabidopsis thaliana] (TAIR:AT2G16505.1) | chr5:24785842-24786180 REVERSE
91	AT1G15757	566.847	79.4187	AT1G15757.1 | Symbols: | Encodes a defensin-like (DEFL) family protein. | AT1G15757.1 | Symbols: | Encodes a defensin-like (DEFL) family protein. | chr1:5424237-5424571 REVERSE
96	AT4G30064	556.54	79.4187	AT4G30064.1 | Symbols: LCR61 | LCR61 (Low-molecular-weight cysteine-rich 61) AT4G30064.1 | Symbols: LCR61 | LCR61 (Low-molecular-weight cysteine-rich 61) | chr4:14694308-14694649 FORWARD
116	AT3G49307	494.703	79.4187	AT3G49307.1 | Symbols: | similar to proline-rich family protein [Arabidopsis AT3G49307.1 | Symbols: | similar to proline-rich family protein [Arabidopsis thaliana] (TAIR:AT3G49300.1) | chr3:18293309-18293994 REVERSE
149	AT5G06020	391.64	79.4187	AT5G06020.1 | Symbols: | self-incompatibility protein-related | AT5G06020.1 | Symbols: | self-incompatibility protein-related | chr5:1811939-1812394 FORWARD
174	AT4G27435	309.189	79.4187	AT4G27435.1 | Symbols: | similar to unknown protein [Arabidopsis thaliana] AT4G27435.1 | Symbols: | similar to unknown protein [Arabidopsis thaliana] (TAIR:AT1G52910.1); similar to fiber protein Fb34 [Gossypium barbadense] AT4G27435.1 | Symbols: | similar to unknown protein [Arabidopsis thaliana] AT4G27435.1 | Symbols: | similar to unknown protein [Arabidopsis thaliana] (TAIR:AT1G52910.1); simila…
176	AT5G64570	309.189	79.4187	AT5G64570.1 | Symbols: ATBXL4, XYL4 | XYL4 (beta-xylosidase 4); hydrolase, AT5G64570.1 | Symbols: ATBXL4, XYL4 | XYL4 (beta-xylosidase 4); hydrolase, hydrolyzing O-glycosyl compounds | chr5:25827453-25830535 REVERSE
277	AT2G27900	140.853	79.4187	AT2G27900.2 | Symbols: | similar to Os10g0546300 [Oryza sativa (japonica AT2G27900.2 | Symbols: | similar to Os10g0546300 [Oryza sativa (japonica cultivar-group)] (GB:NP.001065215.1); similar to hypothetical protein AT2G27900.2 | Symbols: | similar to Os10g0546300 [Oryza sativa (japonica AT2G27900.2 | Symbols: | similar to Os10g0546300 [Oryza sativa (japonica cultivar-group)] (GB:NP.001065215.1);…
140	AT5G38160	432.865	72.8004	AT5G38160.1 | Symbols: | protease inhibitor/seed storage/lipid transfer AT5G38160.1 | Symbols: | protease inhibitor/seed storage/lipid transfer protein (LTP) family protein | chr5:15243066-15243377 FORWARD
342	AT2G39450	68.7087	66.1822	AT2G39450.1 | Symbols: | cation efflux family protein | AT2G39450.1 | Symbols: | cation efflux family protein | chr2:16478822-16480813 REVERSE
185	AT5G62530	288.577	59.564	AT5G62530.1 | Symbols: ATP5CDH, P5CDH, ALDH12A1 | ALDH12A1 (Aldehyde AT5G62530.1 | Symbols: ATP5CDH, P5CDH, ALDH12A1 | ALDH12A1 (Aldehyde dehydrogenase 12A1); 1-pyrroline-5-carboxylate dehydrogenase/ 3-chloroallyl AT5G62530.1 | Symbols: ATP5CDH, P5CDH, ALDH12A1 | ALDH12A1 (Aldehyde AT5G62530.1 | Symbols: ATP5CDH, P5CDH, ALDH12A1 | ALDH12A1 (Aldehyde dehydrogenase 12A1); 1-pyrroline-5-carboxylate …
265	AT4G32940	154.595	59.564	AT4G32940.1 | Symbols: GAMMAVPE, GAMMA-VPE | GAMMA-VPE (Vacuolar processing AT4G32940.1 | Symbols: GAMMAVPE, GAMMA-VPE | GAMMA-VPE (Vacuolar processing enzyme gamma); cysteine-type endopeptidase | chr4:15900560-15903164 REVERSE
297	AT3G12740	113.369	59.564	AT3G12740.1 | Symbols: | LEM3 (ligand-effect modulator 3) family protein / AT3G12740.1 | Symbols: | LEM3 (ligand-effect modulator 3) family protein / CDC50 family protein | chr3:4049746-4051568 FORWARD
331	AT1G10170	74.7207	53.6076	AT1G10170.1 | Symbols: | NF-X1 type zinc finger family protein | AT1G10170.1 | Symbols: | NF-X1 type zinc finger family protein | chr1:3333927-3337493 REVERSE
332	AT3G59030	74.7207	53.6076	AT3G59030.1 | Symbols: TT12 | TT12 (TRANSPARENT TESTA 12); antiporter/ AT3G59030.1 | Symbols: TT12 | TT12 (TRANSPARENT TESTA 12); antiporter/ transporter | chr3:21830101-21832265 FORWARD
345	AT2G23120	64.4144	53.6076	AT2G23120.1 | Symbols: | similar to unknown protein [Arabidopsis thaliana] AT2G23120.1 | Symbols: | similar to unknown protein [Arabidopsis thaliana] (TAIR:AT2G23110.1); similar to PvLEA-18 [Phaseolus vulgaris] (GB:AAC49859.1); AT2G23120.1 | Symbols: | similar to unknown protein [Arabidopsis thaliana] AT2G23120.1 | Symbols: | similar to unknown protein [Arabidopsis thaliana] (TAIR:AT2G23110.1); s…
106	AT4G12870	525.621	52.9458	AT4G12870.1 | Symbols: | gamma interferon responsive lysosomal thiol AT4G12870.1 | Symbols: | gamma interferon responsive lysosomal thiol reductase family protein / GILT family protein | chr4:7542283-7543419 AT4G12870.1 | Symbols: | gamma interferon responsive lysosomal thiol AT4G12870.1 | Symbols: | gamma interferon responsive lysosomal thiol reductase family protein / GILT family protein | chr4…
129	AT2G14365	460.348	52.9458	AT2G14365.1 | Symbols: LCR84 | LCR84 (Low-molecular-weight cysteine-rich 84) AT2G14365.1 | Symbols: LCR84 | LCR84 (Low-molecular-weight cysteine-rich 84) | chr2:6095451-6095820 FORWARD
137	AT2G03933	439.736	52.9458	AT2G03933.1 | Symbols: | Encodes a defensin-like (DEFL) family protein. | AT2G03933.1 | Symbols: | Encodes a defensin-like (DEFL) family protein. | chr2:1217565-1217929 FORWARD
150	AT2G03955	377.898	52.9458	AT2G03955.1 | Symbols: | Encodes a defensin-like (DEFL) family protein. | AT2G03955.1 | Symbols: | Encodes a defensin-like (DEFL) family protein. | chr2:1238674-1239068 FORWARD
262	AT1G52030	155.969	47.6512	AT1G52030.1 | Symbols: MBP1.2, F-ATMBP, MBP2 | MBP2 (MYROSINASE-BINDING AT1G52030.1 | Symbols: MBP1.2, F-ATMBP, MBP2 | MBP2 (MYROSINASE-BINDING PROTEIN 2) | chr1:19349759-19351951 REVERSE
339	AT1G56330	71.457	45.0039	AT1G56330.1 | Symbols: ATSARA1B, ATSAR1, SAR1 | SAR1 (SECRETION-ASSOCIATED AT1G56330.1 | Symbols: ATSARA1B, ATSAR1, SAR1 | SAR1 (SECRETION-ASSOCIATED RAS); GTP binding | chr1:21090510-21092143 REVERSE
275	ATCG00170	144.288	43.6803	ATCG00170.1 | Symbols: RPOC2 | RNA polymerase beta' subunit-2 | ATCG00170.1 | Symbols: RPOC2 | RNA polymerase beta' subunit-2 | chrC:15938-20068 REVERSE
25	AT2G20618	1432.58	39.7093	AT2G20618.1 | Symbols: | Encodes a Plant thionin family protein | AT2G20618.1 | Symbols: | Encodes a Plant thionin family protein | chr2:8896014-8896259 FORWARD
27	AT1G24020	1360.43	39.7093	AT1G24020.1 | Symbols: MLP423 | Bet v I allergen family protein | AT1G24020.1 | Symbols: MLP423 | Bet v I allergen family protein | chr1:8500642-8501447 REVERSE
47	AT1G72290	865.729	39.7093	AT1G72290.1 | Symbols: | trypsin and protease inhibitor family protein / AT1G72290.1 | Symbols: | trypsin and protease inhibitor family protein / Kunitz family protein | chr1:27219514-27220161 FORWARD
73	AT1G60986	638.991	39.7093	AT1G60986.1 | Symbols: SCRL4 | SCRL4 (SCR-Like 4) | chr1:22462737-22463133 AT1G60986.1 | Symbols: SCRL4 | SCRL4 (SCR-Like 4) | chr1:22462737-22463133 FORWARD
111	AT1G73260	515.315	39.7093	AT1G73260.1 | Symbols: | trypsin and protease inhibitor family protein / AT1G73260.1 | Symbols: | trypsin and protease inhibitor family protein / Kunitz family protein | chr1:27551071-27551718 REVERSE
112	AT4G02620	515.315	39.7093	AT4G02620.1 | Symbols: | (VACUOLAR ATPASE SUBUNIT F); hydrogen ion AT4G02620.1 | Symbols: | (VACUOLAR ATPASE SUBUNIT F); hydrogen ion transporting ATP synthase, rotational mechanism / hydrogen ion transporting AT4G02620.1 | Symbols: | (VACUOLAR ATPASE SUBUNIT F); hydrogen ion AT4G02620.1 | Symbols: | (VACUOLAR ATPASE SUBUNIT F); hydrogen ion transporting ATP synthase, rotational mechanism / hydro…
118	AT3G04735	491.267	39.7093	AT3G04735.1 | Symbols: RALFL21 | RALFL21 (RALF-LIKE 21) | AT3G04735.1 | Symbols: RALFL21 | RALFL21 (RALF-LIKE 21) | chr3:1292414-1292731 REVERSE
122	AT3G10195	477.838	39.7093	AT3G10195.1 | Symbols: | Encodes a defensin-like (DEFL) family protein. | AT3G10195.1 | Symbols: | Encodes a defensin-like (DEFL) family protein. | chr3:3156635-3156981 REVERSE
138	AT1G75750	432.865	39.7093	AT1G75750.1 | Symbols: GASA1 | GASA1 (GAST1 PROTEIN HOMOLOG 1) | AT1G75750.1 | Symbols: GASA1 | GASA1 (GAST1 PROTEIN HOMOLOG 1) | chr1:28445474-28445945 REVERSE
141	AT4G11510	429.429	39.7093	AT4G11510.1 | Symbols: RALFL28 | RALFL28 (RALF-LIKE 28) | AT4G11510.1 | Symbols: RALFL28 | RALFL28 (RALF-LIKE 28) | chr4:6984046-6984303 REVERSE
143	AT1G23147	419.123	39.7093	AT1G23147.1 | Symbols: RALFL3 | RALFL3 (RALF-LIKE 3) | chr1:8205923-8206195 AT1G23147.1 | Symbols: RALFL3 | RALFL3 (RALF-LIKE 3) | chr1:8205923-8206195 FORWARD
156	AT1G12010	350.414	39.7093	AT1G12010.1 | Symbols: | 1-aminocyclopropane-1-carboxylate oxidase, putative AT1G12010.1 | Symbols: | 1-aminocyclopropane-1-carboxylate oxidase, putative / ACC oxidase, putative | chr1:4056272-4057668 FORWARD
157	AT1G62380	350.414	39.7093	AT1G62380.1 | Symbols: ATACO2, ACO2 | ACO2 (ACC OXIDASE 2) | AT1G62380.1 | Symbols: ATACO2, ACO2 | ACO2 (ACC OXIDASE 2) | chr1:23086005-23087733 FORWARD
160	AT4G16500	350.414	39.7093	AT4G16500.1 | Symbols: | cysteine protease inhibitor family protein / AT4G16500.1 | Symbols: | cysteine protease inhibitor family protein / cystatin family protein | chr4:9301553-9301906 REVERSE
165	AT4G30880	329.802	39.7093	AT4G30880.1 | Symbols: | protease inhibitor/seed storage/lipid transfer AT4G30880.1 | Symbols: | protease inhibitor/seed storage/lipid transfer protein (LTP) family protein | chr4:15035235-15035756 FORWARD
173	AT4G26420	309.189	39.7093	AT4G26420.1 | Symbols: GAMT1 | GAMT1; S-adenosylmethionine-dependent AT4G26420.1 | Symbols: GAMT1 | GAMT1; S-adenosylmethionine-dependent methyltransferase/ gibberellin carboxyl-O-methyltransferase | AT4G26420.1 | Symbols: GAMT1 | GAMT1; S-adenosylmethionine-dependent AT4G26420.1 | Symbols: GAMT1 | GAMT1; S-adenosylmethionine-dependent methyltransferase/ gibberellin carboxyl-O-methyltransferase |…
175	AT5G16453	309.189	39.7093	AT5G16453.1 | Symbols: | Encodes a defensin-like (DEFL) family protein. | AT5G16453.1 | Symbols: | Encodes a defensin-like (DEFL) family protein. | chr5:5375546-5375922 REVERSE
187	AT1G21720	278.27	39.7093	AT1G21720.1 | Symbols: PBC1 | PBC1 (20S proteasome beta subunit C1); AT1G21720.1 | Symbols: PBC1 | PBC1 (20S proteasome beta subunit C1); peptidase | chr1:7626383-7628059 FORWARD
193	AT5G01440	267.964	39.7093	AT5G01440.1 | Symbols: | insulin-degrading enzyme-related | AT5G01440.1 | Symbols: | insulin-degrading enzyme-related | chr5:179821-181320 FORWARD
216	AT2G34123	226.739	39.7093	AT2G34123.1 | Symbols: | Encodes a defensin-like (DEFL) family protein. | AT2G34123.1 | Symbols: | Encodes a defensin-like (DEFL) family protein. | chr2:14413319-14413821 FORWARD
217	AT2G42890	226.739	39.7093	AT2G42890.1 | Symbols: AML2 | AML2; RNA binding | chr2:17857154-17861282 AT2G42890.1 | Symbols: AML2 | AML2; RNA binding | chr2:17857154-17861282 FORWARD
228	AT5G09370	206.126	39.7093	AT5G09370.1 | Symbols: | protease inhibitor/seed storage/lipid transfer AT5G09370.1 | Symbols: | protease inhibitor/seed storage/lipid transfer protein (LTP) family protein | chr5:2909451-2910476 REVERSE
234	AT5G65270	195.82	39.7093	AT5G65270.1 | Symbols: AtRABA4a | AtRABA4a (Arabidopsis Rab GTPase homolog AT5G65270.1 | Symbols: AtRABA4a | AtRABA4a (Arabidopsis Rab GTPase homolog A4a); GTP binding | chr5:26100663-26101776 FORWARD
255	AT4G11650	164.901	39.7093	AT4G11650.1 | Symbols: ATOSM34 | ATOSM34 (OSMOTIN 34) | chr4:7025121-7026107 AT4G11650.1 | Symbols: ATOSM34 | ATOSM34 (OSMOTIN 34) | chr4:7025121-7026107 REVERSE
281	AT4G37560	133.982	39.7093	AT4G37560.1 | Symbols: | formamidase, putative / formamide amidohydrolase, AT4G37560.1 | Symbols: | formamidase, putative / formamide amidohydrolase, putative | chr4:17646483-17648451 FORWARD
130	AT5G04350	456.913	26.4729	AT5G04350.1 | Symbols: | self-incompatibility protein-related | AT5G04350.1 | Symbols: | self-incompatibility protein-related | chr5:1220830-1221270 FORWARD
76	AT4G09465	638.991	19.8547	AT4G09465.1 | Symbols: | similar to glycosyl hydrolase family protein 17 AT4G09465.1 | Symbols: | similar to glycosyl hydrolase family protein 17 [Arabidopsis thaliana] (TAIR:AT4G09090.1); similar to At4g09090 [Medicago AT4G09465.1 | Symbols: | similar to glycosyl hydrolase family protein 17 AT4G09465.1 | Symbols: | similar to glycosyl hydrolase family protein 17 [Arabidopsis thaliana] (TAIR:AT4G…
90	AT4G09090	577.153	19.8547	AT4G09090.1 | Symbols: | glycosyl hydrolase family protein 17 | AT4G09090.1 | Symbols: | glycosyl hydrolase family protein 17 | chr4:5807317-5807667 REVERSE
179	AT4G21980	298.883	19.8547	AT4G21980.2 | Symbols: ATG8A, APG8A | APG8A (autophagy 8A) | AT4G21980.2 | Symbols: ATG8A, APG8A | APG8A (autophagy 8A) | chr4:11655880-11656821 FORWARD
232	AT4G23600	195.82	19.8547	AT4G23600.1 | Symbols: JR2, CORI3 | CORI3 (CORONATINE INDUCED 1, JASMONIC AT4G23600.1 | Symbols: JR2, CORI3 | CORI3 (CORONATINE INDUCED 1, JASMONIC ACID RESPONSIVE 2); transaminase | chr4:12310667-12312895 FORWARD
243	AT4G23590	175.207	19.8547	AT4G23590.1 | Symbols: | aminotransferase class I and II family protein | AT4G23590.1 | Symbols: | aminotransferase class I and II family protein | chr4:12307205-12309455 FORWARD
280	AT4G04620	133.982	19.8547	AT4G04620.2 | Symbols: ATG8B | ATG8B (AUTOPHAGY 8B); microtubule binding | AT4G04620.2 | Symbols: ATG8B | ATG8B (AUTOPHAGY 8B); microtubule binding | chr4:2328661-2329924 REVERSE
294	AT5G02570	116.805	19.8547	AT5G02570.1 | Symbols: | histone H2B, putative | chr5:576740-577138 AT5G02570.1 | Symbols: | histone H2B, putative | chr5:576740-577138 REVERSE
358	AT5G42850	54.1081	13.8983	AT5G42850.2 | Symbols: | electron carrier/ protein disulfide oxidoreductase AT5G42850.2 | Symbols: | electron carrier/ protein disulfide oxidoreductase | chr5:17199300-17199796 REVERSE
359	ATMG00960	54.1081	13.8983	ATMG00960.1 | Symbols: CCB203 | Encodes a protein of the mitochondrial ATMG00960.1 | Symbols: CCB203 | Encodes a protein of the mitochondrial membrane which has been shown to be present in a number of unidentified ATMG00960.1 | Symbols: CCB203 | Encodes a protein of the mitochondrial ATMG00960.1 | Symbols: CCB203 | Encodes a protein of the mitochondrial membrane which has been shown to be present…
367	AT1G20010	41.2252	13.2364	AT1G20010.1 | Symbols: TUB5 | TUB5 (tubulin beta-5 chain) | AT1G20010.1 | Symbols: TUB5 | TUB5 (tubulin beta-5 chain) | chr1:6938024-6940472 REVERSE
336	AT3G01540	72.1441	9.16369	AT3G01540.4 | Symbols: ATDRH1, DRH1 | DRH1 (DEAD box RNA helicase 1) | AT3G01540.4 | Symbols: ATDRH1, DRH1 | DRH1 (DEAD box RNA helicase 1) | chr3:213084-216149 REVERSE
333	AT3G16420	73.5183	7.94187	AT3G16420.3 | Symbols: PBP1 | PBP1 (PYK10-BINDING PROTEIN 1) | AT3G16420.3 | Symbols: PBP1 | PBP1 (PYK10-BINDING PROTEIN 1) | chr3:5579566-5580680 FORWARD
334	AT3G16450	73.5183	7.94187	AT3G16450.3 | Symbols: | jacalin lectin family protein | AT3G16450.3 | Symbols: | jacalin lectin family protein | chr3:5588599-5589798 FORWARD
72	AT1G52400	643.702	4.53821	AT1G52400.1 | Symbols: BGL1 | BGL1 (BETA-GLUCOSIDASE HOMOLOG 1); hydrolase, AT1G52400.1 | Symbols: BGL1 | BGL1 (BETA-GLUCOSIDASE HOMOLOG 1); hydrolase, hydrolyzing O-glycosyl compounds | chr1:19518919-19521599 FORWARD
227	AT1G52415	206.985	1.65456	AT1G52415.1 | Symbols: | similar to unknown protein [Arabidopsis thaliana] AT1G52415.1 | Symbols: | similar to unknown protein [Arabidopsis thaliana] (TAIR:AT4G28405.1); contains domain Bifunctional inhibitor/lipid-transfer AT1G52415.1 | Symbols: | similar to unknown protein [Arabidopsis thaliana] AT1G52415.1 | Symbols: | similar to unknown protein [Arabidopsis thaliana] (TAIR:AT4G28405.1); conta…
110	AT1G13609	515.315	0.1	AT1G13609.1 | Symbols: | Encodes a defensin-like (DEFL) family protein. | AT1G13609.1 | Symbols: | Encodes a defensin-like (DEFL) family protein. | chr1:4662815-4663143 FORWARD
117	AT5G50070	494.703	0.1	AT5G50070.1 | Symbols: | invertase/pectin methylesterase inhibitor family AT5G50070.1 | Symbols: | invertase/pectin methylesterase inhibitor family protein | chr5:20381782-20382655 FORWARD
124	AT5G50030	474.09	0.1	AT5G50030.1 | Symbols: | invertase/pectin methylesterase inhibitor family AT5G50030.1 | Symbols: | invertase/pectin methylesterase inhibitor family protein | chr5:20371892-20372675 FORWARD
131	AT1G50340	453.477	0.1	AT1G50340.1 | Symbols: | invertase/pectin methylesterase inhibitor family AT1G50340.1 | Symbols: | invertase/pectin methylesterase inhibitor family protein | chr1:18651044-18651517 REVERSE
154	AT5G01870	371.027	0.1	AT5G01870.1 | Symbols: | lipid transfer protein, putative | AT5G01870.1 | Symbols: | lipid transfer protein, putative | chr5:337231-337675 FORWARD
158	AT2G28880	350.414	0.1	AT2G28880.1 | Symbols: EMB1997 | EMB1997 (EMBRYO DEFECTIVE 1997); catalytic/ AT2G28880.1 | Symbols: EMB1997 | EMB1997 (EMBRYO DEFECTIVE 1997); catalytic/ ligase/ oxo-acid-lyase | chr2:12406014-12410185 REVERSE
163	AT1G04800	329.802	0.1	AT1G04800.1 | Symbols: | glycine-rich protein | chr1:1348634-1349236 AT1G04800.1 | Symbols: | glycine-rich protein | chr1:1348634-1349236 REVERSE
164	AT3G05600	329.802	0.1	AT3G05600.1 | Symbols: | epoxide hydrolase, putative | chr3:1623491-1624710 AT3G05600.1 | Symbols: | epoxide hydrolase, putative | chr3:1623491-1624710 REVERSE
180	AT1G10190	288.577	0.1	AT1G10190.1 | Symbols: | similar to unknown protein [Arabidopsis thaliana] AT1G10190.1 | Symbols: | similar to unknown protein [Arabidopsis thaliana] (TAIR:AT4G15050.1); similar to Os03g0807100 [Oryza sativa (japonica AT1G10190.1 | Symbols: | similar to unknown protein [Arabidopsis thaliana] AT1G10190.1 | Symbols: | similar to unknown protein [Arabidopsis thaliana] (TAIR:AT4G15050.1); similar to …
181	AT1G35435	288.577	0.1	AT1G35435.1 | Symbols: | Encodes a defensin-like (DEFL) family protein. | AT1G35435.1 | Symbols: | Encodes a defensin-like (DEFL) family protein. | chr1:13032784-13033225 REVERSE
191	AT1G54980	267.964	0.1	AT1G54980.1 | Symbols: | invertase/pectin methylesterase inhibitor family AT1G54980.1 | Symbols: | invertase/pectin methylesterase inhibitor family protein | chr1:20511042-20512022 REVERSE
194	AT5G55950	267.964	0.1	AT5G55950.1 | Symbols: | transporter-related | chr5:22675637-22677479 AT5G55950.1 | Symbols: | transporter-related | chr5:22675637-22677479 REVERSE
199	AT1G13830	247.351	0.1	AT1G13830.1 | Symbols: | beta-1,3-glucanase-related | chr1:4739996-4740923 AT1G13830.1 | Symbols: | beta-1,3-glucanase-related | chr1:4739996-4740923 REVERSE
209	AT3G61177	237.045	0.1	AT3G61177.1 | Symbols: LCR53 | LCR53 (Low-molecular-weight cysteine-rich 53) AT3G61177.1 | Symbols: LCR53 | LCR53 (Low-molecular-weight cysteine-rich 53) | chr3:22655445-22655766 REVERSE
213	AT1G65340	226.739	0.1	AT1G65340.1 | Symbols: CYP96A3 | CYP96A3 (cytochrome P450, family 96, AT1G65340.1 | Symbols: CYP96A3 | CYP96A3 (cytochrome P450, family 96, subfamily A, polypeptide 3); oxygen binding | chr1:24271798-24273309 AT1G65340.1 | Symbols: CYP96A3 | CYP96A3 (cytochrome P450, family 96, AT1G65340.1 | Symbols: CYP96A3 | CYP96A3 (cytochrome P450, family 96, subfamily A, polypeptide 3); oxygen binding | chr1…
214	AT2G18960	226.739	0.1	AT2G18960.1 | Symbols: PMA, AHA1 | AHA1 (PLASMA MEMBRANE PROTON ATPASE); AT2G18960.1 | Symbols: PMA, AHA1 | AHA1 (PLASMA MEMBRANE PROTON ATPASE); ATPase | chr2:8228940-8234350 FORWARD
215	AT2G20619	226.739	0.1	AT2G20619.1 | Symbols: | Encodes a Plant thionin family protein | AT2G20619.1 | Symbols: | Encodes a Plant thionin family protein | chr2:8898272-8898472 FORWARD
220	AT5G11660	226.739	0.1	AT5G11660.1 | Symbols: | similar to unknown protein [Arabidopsis thaliana] AT5G11660.1 | Symbols: | similar to unknown protein [Arabidopsis thaliana] (TAIR:AT5G05030.1); similar to hypothetical protein 25.t00048 [Brassica AT5G11660.1 | Symbols: | similar to unknown protein [Arabidopsis thaliana] AT5G11660.1 | Symbols: | similar to unknown protein [Arabidopsis thaliana] (TAIR:AT5G05030.1); similar…
221	AT5G48945	226.739	0.1	AT5G48945.1 | Symbols: LCR46 | LCR46 (Low-molecular-weight cysteine-rich 46) AT5G48945.1 | Symbols: LCR46 | LCR46 (Low-molecular-weight cysteine-rich 46) | chr5:19862004-19862744 FORWARD
253	AT3G04610	164.901	0.1	AT3G04610.1 | Symbols: FLK | FLK (FLOWERING LOCUS KH DOMAIN); nucleic acid AT3G04610.1 | Symbols: FLK | FLK (FLOWERING LOCUS KH DOMAIN); nucleic acid binding | chr3:1250768-1254278 REVERSE
302	AT1G15490	103.063	0.1	AT1G15490.1 | Symbols: | hydrolase, alpha/beta fold family protein | AT1G15490.1 | Symbols: | hydrolase, alpha/beta fold family protein | chr1:5320854-5323417 REVERSE
365	AT4G12890	46.3784	0.1	AT4G12890.1 | Symbols: | gamma interferon responsive lysosomal thiol AT4G12890.1 | Symbols: | gamma interferon responsive lysosomal thiol reductase family protein / GILT family protein | chr4:7546409-7547474 AT4G12890.1 | Symbols: | gamma interferon responsive lysosomal thiol AT4G12890.1 | Symbols: | gamma interferon responsive lysosomal thiol reductase family protein / GILT family protein | chr4…
366	AT1G14150	41.2252	0.1	AT1G14150.1 | Symbols: | oxygen evolving enhancer 3 (PsbQ) family protein | AT1G14150.1 | Symbols: | oxygen evolving enhancer 3 (PsbQ) family protein | chr1:4839882-4840629 FORWARD

## Sheet: up_at_35DAP
		Counts (normalized, tags per million)
Rank	Gene	23 DAP	35 DAP	Description (TAIR7)
340	AT4G27140	71.0153	26570.1	AT4G27140.1 | Symbols: | 2S seed storage protein 1 / 2S albumin storage AT4G27140.1 | Symbols: | 2S seed storage protein 1 / 2S albumin storage protein / NWMU1-2S albumin 1 | chr4:13607369-13607863 FORWARD
259	AT4G27170	163.085	25275.6	AT4G27170.1 | Symbols: | 2S seed storage protein 4 / 2S albumin storage AT4G27170.1 | Symbols: | 2S seed storage protein 4 / 2S albumin storage protein / NWMU2-2S albumin 4 | chr4:13613643-13614143 FORWARD
377	AT4G27160	39.4093	22843.4	AT4G27160.1 | Symbols: | 2S seed storage protein 3 / 2S albumin storage AT4G27160.1 | Symbols: | 2S seed storage protein 3 / 2S albumin storage protein / NWMU2-2S albumin 3 | chr4:13611842-13612336 FORWARD
376	AT4G27150	39.4093	22241.1	AT4G27150.1 | Symbols: | 2S seed storage protein 2 / 2S albumin storage AT4G27150.1 | Symbols: | 2S seed storage protein 2 / 2S albumin storage protein / NWMU2-2S albumin 2 | chr4:13609402-13609914 FORWARD
430	AT4G28520	8.24504	7761.19	AT4G28520.1 | Symbols: CRC, CRU3 | CRU3 (CRUCIFERIN 3); nutrient reservoir | AT4G28520.1 | Symbols: CRC, CRU3 | CRU3 (CRUCIFERIN 3); nutrient reservoir | chr4:14087602-14089623 FORWARD
385	AT3G27660	28.2067	7283.88	AT3G27660.1 | Symbols: OLEO4 | OLEO4 (OLEOSIN4) | chr3:10245088-10246058 AT3G27660.1 | Symbols: OLEO4 | OLEO4 (OLEOSIN4) | chr3:10245088-10246058 FORWARD
4	AT5G38195	5411.04	6404.23	AT5G38195.1 | Symbols: | protease inhibitor/seed storage/lipid transfer AT5G38195.1 | Symbols: | protease inhibitor/seed storage/lipid transfer protein (LTP) family protein | chr5:15264221-15264508 FORWARD
288	AT4G25140	123.676	5797.56	AT4G25140.1 | Symbols: OLEO1 | OLEO1 (OLEOSIN1) | chr4:12900508-12901269 AT4G25140.1 | Symbols: OLEO1 | OLEO1 (OLEOSIN1) | chr4:12900508-12901269 FORWARD
383	AT5G44120	30.9189	5670.16	AT5G44120.2 | Symbols: ATCRA1, CRU1, CRA1 | CRA1 (CRUCIFERINA); nutrient AT5G44120.2 | Symbols: ATCRA1, CRU1, CRA1 | CRA1 (CRUCIFERINA); nutrient reservoir | chr5:17773687-17775038 REVERSE
437	AT1G03880	0.1	5493.12	AT1G03880.1 | Symbols: CRB, CRU2 | CRU2 (CRUCIFERIN 2); nutrient reservoir | AT1G03880.1 | Symbols: CRB, CRU2 | CRU2 (CRUCIFERIN 2); nutrient reservoir | chr1:985785-987915 FORWARD
5	AT1G48750	4297.73	5380.61	AT1G48750.1 | Symbols: | protease inhibitor/seed storage/lipid transfer AT1G48750.1 | Symbols: | protease inhibitor/seed storage/lipid transfer protein (LTP) family protein | chr1:18039687-18039971 FORWARD
378	AT1G79870	37.7898	4869.69	AT1G79870.1 | Symbols: | oxidoreductase family protein | AT1G79870.1 | Symbols: | oxidoreductase family protein | chr1:30049687-30050744 FORWARD
422	AT1G12920	17.1772	4470.61	AT1G12920.1 | Symbols: ERF1-2 | ERF1-2 (EUKARYOTIC RELEASE FACTOR 1-2); AT1G12920.1 | Symbols: ERF1-2 | ERF1-2 (EUKARYOTIC RELEASE FACTOR 1-2); translation release factor | chr1:4396553-4397857 REVERSE
205	AT5G35530	245.879	4057.54	AT5G35530.1 | Symbols: | 40S ribosomal protein S3 (RPS3C) | AT5G35530.1 | Symbols: | 40S ribosomal protein S3 (RPS3C) | chr5:13727585-13729422 REVERSE
313	AT3G12580	101.591	4050.92	AT3G12580.1 | Symbols: HSP70 | HSP70 (heat shock protein 70); ATP binding | AT3G12580.1 | Symbols: HSP70 | HSP70 (heat shock protein 70); ATP binding | chr3:3991494-3993696 REVERSE
467	AT3G01570	0.1	3931.22	AT3G01570.1 | Symbols: | glycine-rich protein / oleosin | chr3:222159-222785 AT3G01570.1 | Symbols: | glycine-rich protein / oleosin | chr3:222159-222785 REVERSE
429	AT1G69830	8.83397	3852.37	AT1G69830.1 | Symbols: ATAMY3, AMY3 | AMY3/ATAMY3 (ALPHA-AMYLASE-LIKE 3); AT1G69830.1 | Symbols: ATAMY3, AMY3 | AMY3/ATAMY3 (ALPHA-AMYLASE-LIKE 3); alpha-amylase | chr1:26292181-26296666 REVERSE
33	AT3G05020	1154.31	3395.15	AT3G05020.1 | Symbols: ACP, ACP1 | ACP1 (ACYL CARRIER PROTEIN 1) | AT3G05020.1 | Symbols: ACP, ACP1 | ACP1 (ACYL CARRIER PROTEIN 1) | chr3:1391869-1392884 REVERSE
299	AT5G09440	113.369	3256.16	AT5G09440.1 | Symbols: | phosphate-responsive protein, putative | AT5G09440.1 | Symbols: | phosphate-responsive protein, putative | chr5:2938398-2939234 FORWARD
166	AT5G05020	319.495	3117.18	AT5G05020.1 | Symbols: | similar to unknown protein [Arabidopsis thaliana] AT5G05020.1 | Symbols: | similar to unknown protein [Arabidopsis thaliana] (TAIR:AT2G41390.1) | chr5:1481085-1481549 REVERSE
50	AT2G34420	854.109	2746.45	AT2G34420.1 | Symbols: LHCB1.5, LHB1B2 | LHB1B2 (Photosystem II light AT2G34420.1 | Symbols: LHCB1.5, LHB1B2 | LHB1B2 (Photosystem II light harvesting complex gene 1.5); chlorophyll binding | chr2:14529795-14530592 AT2G34420.1 | Symbols: LHCB1.5, LHB1B2 | LHB1B2 (Photosystem II light AT2G34420.1 | Symbols: LHCB1.5, LHB1B2 | LHB1B2 (Photosystem II light harvesting complex gene 1.5); chlorophyll bi…
48	AT2G34430	864.416	2587.62	AT2G34430.1 | Symbols: LHCB1.4, LHB1B1 | LHB1B1 (Photosystem II light AT2G34430.1 | Symbols: LHCB1.4, LHB1B1 | LHB1B1 (Photosystem II light harvesting complex gene 1.4); chlorophyll binding | chr2:14531897-14532697 AT2G34430.1 | Symbols: LHCB1.4, LHB1B1 | LHB1B1 (Photosystem II light AT2G34430.1 | Symbols: LHCB1.4, LHB1B1 | LHB1B1 (Photosystem II light harvesting complex gene 1.4); chlorophyll bi…
316	AT5G40420	95.1817	2488.84	AT5G40420.1 | Symbols: PA23, OLEO2 | OLEO2 (OLEOSIN 2) | AT5G40420.1 | Symbols: PA23, OLEO2 | OLEO2 (OLEOSIN 2) | chr5:16190850-16191968 REVERSE
55	AT1G29930	781.965	2391.06	AT1G29930.1 | Symbols: AB140, CAB140, LHCB1.3, CAB1 | CAB1 (CHLOROPHYLL A/B AT1G29930.1 | Symbols: AB140, CAB140, LHCB1.3, CAB1 | CAB1 (CHLOROPHYLL A/B BINDING PROTEIN 1); chlorophyll binding | chr1:10478055-10478858 FORWARD
59	AT5G38430	723.343	2278.69	AT5G38430.1 | Symbols: | ribulose bisphosphate carboxylase small chain 1B / AT5G38430.1 | Symbols: | ribulose bisphosphate carboxylase small chain 1B / RuBisCO small subunit 1B (RBCS-1B) (ATS1B) | chr5:15401580-15402385 REVERSE
151	AT2G02100	376.18	2266.74	AT2G02100.1 | Symbols: LCR69, PDF2.2 | LCR69/PDF2.2 (Low-molecular-weight AT2G02100.1 | Symbols: LCR69, PDF2.2 | LCR69/PDF2.2 (Low-molecular-weight cysteine-rich 69); protease inhibitor | chr2:528396-528884 FORWARD
68	AT3G27690	658.646	2176.02	AT3G27690.1 | Symbols: LHCB2.3, LHCB2:4 | LHCB2:4 (Photosystem II light AT3G27690.1 | Symbols: LHCB2.3, LHCB2:4 | LHCB2:4 (Photosystem II light harvesting complex gene 2.3); chlorophyll binding | chr3:10257239-10258158 AT3G27690.1 | Symbols: LHCB2.3, LHCB2:4 | LHCB2:4 (Photosystem II light AT3G27690.1 | Symbols: LHCB2.3, LHCB2:4 | LHCB2:4 (Photosystem II light harvesting complex gene 2.3); chloro…
113	AT1G67090	513.794	2039.74	AT1G67090.1 | Symbols: RBCS1A | ribulose bisphosphate carboxylase small chain AT1G67090.1 | Symbols: RBCS1A | ribulose bisphosphate carboxylase small chain 1A / RuBisCO small subunit 1A (RBCS-1A) (ATS1A) | chr1:25052128-25052912 AT1G67090.1 | Symbols: RBCS1A | ribulose bisphosphate carboxylase small chain AT1G67090.1 | Symbols: RBCS1A | ribulose bisphosphate carboxylase small chain 1A / RuBisCO s…
488	AT5G49190	0.1	1786.92	AT5G49190.1 | Symbols: SUS2, SSA | SUS2 (SUCROSE SYNTHASE 2); AT5G49190.1 | Symbols: SUS2, SSA | SUS2 (SUCROSE SYNTHASE 2); UDP-glycosyltransferase/ sucrose synthase/ transferase, transferring glycosyl AT5G49190.1 | Symbols: SUS2, SSA | SUS2 (SUCROSE SYNTHASE 2); AT5G49190.1 | Symbols: SUS2, SSA | SUS2 (SUCROSE SYNTHASE 2); UDP-glycosyltransferase/ sucrose synthase/ transferase, transferring glyc…
178	AT2G02130	298.883	1733.97	AT2G02130.1 | Symbols: PDF2.3, LCR68 | LCR68/PDF2.3 (Low-molecular-weight AT2G02130.1 | Symbols: PDF2.3, LCR68 | LCR68/PDF2.3 (Low-molecular-weight cysteine-rich 68); protease inhibitor | chr2:540070-540406 FORWARD
407	AT2G43535	20.6126	1667.79	AT2G43535.1 | Symbols: | trypsin inhibitor, putative | AT2G43535.1 | Symbols: | trypsin inhibitor, putative | chr2:18078207-18078637 FORWARD
29	AT5G13930	1277.98	1469.25	AT5G13930.1 | Symbols: TT4, ATCHS, CHS | CHS (CHALCONE SYNTHASE); AT5G13930.1 | Symbols: TT4, ATCHS, CHS | CHS (CHALCONE SYNTHASE); naringenin-chalcone synthase | chr5:4488764-4490037 FORWARD
202	AT3G62730	247.351	1469.25	AT3G62730.1 | Symbols: | similar to unknown protein [Arabidopsis thaliana] AT3G62730.1 | Symbols: | similar to unknown protein [Arabidopsis thaliana] (TAIR:AT1G47980.1); similar to Os03g0345300 [Oryza sativa (japonica AT3G62730.1 | Symbols: | similar to unknown protein [Arabidopsis thaliana] AT3G62730.1 | Symbols: | similar to unknown protein [Arabidopsis thaliana] (TAIR:AT1G47980.1); similar to …
148	AT5G38410	400.424	1447.41	AT5G38410.1 | Symbols: | ribulose bisphosphate carboxylase small chain 3B / AT5G38410.1 | Symbols: | ribulose bisphosphate carboxylase small chain 3B / RuBisCO small subunit 3B (RBCS-3B) (ATS3B) | chr5:15394731-15395536 REVERSE
481	AT4G36700	0.1	1429.54	AT4G36700.1 | Symbols: | cupin family protein | chr4:17298447-17300341 AT4G36700.1 | Symbols: | cupin family protein | chr4:17298447-17300341 REVERSE
79	AT5G59320	630.059	1422.92	AT5G59320.1 | Symbols: LTP3 | LTP3 (LIPID TRANSFER PROTEIN 3); lipid binding AT5G59320.1 | Symbols: LTP3 | LTP3 (LIPID TRANSFER PROTEIN 3); lipid binding | chr5:23946277-23946718 FORWARD
83	AT5G59310	601.201	1383.21	AT5G59310.1 | Symbols: LTP4 | LTP4 (LIPID TRANSFER PROTEIN 4); lipid binding AT5G59310.1 | Symbols: LTP4 | LTP4 (LIPID TRANSFER PROTEIN 4); lipid binding | chr5:23942522-23942998 REVERSE
257	AT4G26850	164.901	1317.03	AT4G26850.1 | Symbols: VTC2 | VTC2 (VITAMIN C DEFECTIVE 2) | AT4G26850.1 | Symbols: VTC2 | VTC2 (VITAMIN C DEFECTIVE 2) | chr4:13499268-13501151 REVERSE
308	AT2G45220	103.063	1310.41	AT2G45220.1 | Symbols: | pectinesterase family protein | AT2G45220.1 | Symbols: | pectinesterase family protein | chr2:18651355-18653468 REVERSE
57	AT1G08200	757.268	1283.93	AT1G08200.1 | Symbols: AXS2 | AXS2 (UDP-D-APIOSE/UDP-D-XYLOSE SYNTHASE 2) | AT1G08200.1 | Symbols: AXS2 | AXS2 (UDP-D-APIOSE/UDP-D-XYLOSE SYNTHASE 2) | chr1:2574256-2576606 REVERSE
58	AT2G27860	724.877	1283.93	AT2G27860.1 | Symbols: AXS1 | AXS1 (UDP-D-APIOSE/UDP-D-XYLOSE SYNTHASE 1) | AT2G27860.1 | Symbols: AXS1 | AXS1 (UDP-D-APIOSE/UDP-D-XYLOSE SYNTHASE 1) | chr2:11871761-11873920 REVERSE
41	AT3G09390	980.375	1270.27	AT3G09390.1 | Symbols: ATMT-K, ATMT-1, MT2, MT2A | MT2A (METALLOTHIONEIN 2A) AT3G09390.1 | Symbols: ATMT-K, ATMT-1, MT2, MT2A | MT2A (METALLOTHIONEIN 2A) | chr3:2889743-2890194 REVERSE
310	AT3G20370	103.063	1230.99	AT3G20370.1 | Symbols: | meprin and TRAF homology domain-containing protein AT3G20370.1 | Symbols: | meprin and TRAF homology domain-containing protein / MATH domain-containing protein | chr3:7105487-7107085 FORWARD
65	AT1G79040	689.835	1203.09	AT1G79040.1 | Symbols: PSBR | PSBR (photosystem II subunit R) | AT1G79040.1 | Symbols: PSBR | PSBR (photosystem II subunit R) | chr1:29740978-29741674 FORWARD
43	AT3G04400	893.213	1164.81	AT3G04400.1 | Symbols: EMB2171 | EMB2171 (EMBRYO DEFECTIVE 2171); structural AT3G04400.1 | Symbols: EMB2171 | EMB2171 (EMBRYO DEFECTIVE 2171); structural constituent of ribosome | chr3:1167345-1168314 FORWARD
40	AT1G13440	984.252	1085.39	AT1G13440.1 | Symbols: GAPC-2 | GAPC-2; glyceraldehyde-3-phosphate AT1G13440.1 | Symbols: GAPC-2 | GAPC-2; glyceraldehyde-3-phosphate dehydrogenase | chr1:4608462-4610491 REVERSE
195	AT3G12780	266.246	1085.39	AT3G12780.1 | Symbols: PGK1 | PGK1 (PHOSPHOGLYCERATE KINASE 1); AT3G12780.1 | Symbols: PGK1 | PGK1 (PHOSPHOGLYCERATE KINASE 1); phosphoglycerate kinase | chr3:4061134-4063147 REVERSE
51	AT3G60245	840.994	1077.45	AT3G60245.1 | Symbols: | 60S ribosomal protein L37a (RPL37aC) | AT3G60245.1 | Symbols: | 60S ribosomal protein L37a (RPL37aC) | chr3:22279778-22280725 FORWARD
49	AT1G07610	855.423	1072.15	AT1G07610.1 | Symbols: MT1C | MT1C (metallothionein 1C) | AT1G07610.1 | Symbols: MT1C | MT1C (metallothionein 1C) | chr1:2341600-2341862 FORWARD
101	AT4G27090	543.522	1056.13	AT4G27090.1 | Symbols: | 60S ribosomal protein L14 (RPL14B) | AT4G27090.1 | Symbols: | 60S ribosomal protein L14 (RPL14B) | chr4:13594110-13595193 REVERSE
132	AT4G15000	453.477	992.733	AT4G15000.1 | Symbols: | 60S ribosomal protein L27 (RPL27C) | AT4G15000.1 | Symbols: | 60S ribosomal protein L27 (RPL27C) | chr4:8571892-8572299 FORWARD
53	AT5G02380	815.916	982.806	AT5G02380.1 | Symbols: MT2B | MT2B (METALLOTHIONEIN 2B) | chr5:506753-507162 AT5G02380.1 | Symbols: MT2B | MT2B (METALLOTHIONEIN 2B) | chr5:506753-507162 REVERSE
161	AT2G06520	343.746	975.214	AT2G06520.1 | Symbols: PSBX | PSBX (photosystem II subunit X) | AT2G06520.1 | Symbols: PSBX | PSBX (photosystem II subunit X) | chr2:2587865-2588215 REVERSE
123	AT1G60950	476.101	954.961	AT1G60950.1 | Symbols: ATFD2, FED A | FED A (FERREDOXIN 2); electron carrier/ AT1G60950.1 | Symbols: ATFD2, FED A | FED A (FERREDOXIN 2); electron carrier/ iron ion binding | chr1:22448230-22448676 FORWARD
89	AT2G30570	581.817	944.5	AT2G30570.2 | Symbols: PSBW | photosystem II reaction center W (PsbW) AT2G30570.2 | Symbols: PSBW | photosystem II reaction center W (PsbW) protein-related | chr2:13026403-13027130 REVERSE
77	AT2G34480	635.757	935.505	AT2G34480.1 | Symbols: | 60S ribosomal protein L18A (RPL18aB) | AT2G34480.1 | Symbols: | 60S ribosomal protein L18A (RPL18aB) | chr2:14539995-14541240 REVERSE
67	AT5G64080	680.216	833.896	AT5G64080.1 | Symbols: | protease inhibitor/seed storage/lipid transfer AT5G64080.1 | Symbols: | protease inhibitor/seed storage/lipid transfer protein (LTP) family protein | chr5:25662701-25663864 REVERSE
82	AT5G07090	608.072	827.278	AT5G07090.1 | Symbols: | 40S ribosomal protein S4 (RPS4B) | AT5G07090.1 | Symbols: | 40S ribosomal protein S4 (RPS4B) | chr5:2202411-2203806 FORWARD
489	AT5G54740	0.1	786.245	AT5G54740.1 | Symbols: | protease inhibitor/seed storage/lipid transfer AT5G54740.1 | Symbols: | protease inhibitor/seed storage/lipid transfer protein (LTP) family protein | chr5:22255866-22256363 REVERSE
197	AT5G01530	257.658	774.332	AT5G01530.1 | Symbols: | chlorophyll A-B binding protein CP29 (LHCB4) | AT5G01530.1 | Symbols: | chlorophyll A-B binding protein CP29 (LHCB4) | chr5:209083-210242 FORWARD
298	AT4G26740	113.369	774.332	AT4G26740.1 | Symbols: ATS1 | ATS1 (ARABIDOPSIS THALIANA SEED GENE 1); AT4G26740.1 | Symbols: ATS1 | ATS1 (ARABIDOPSIS THALIANA SEED GENE 1); calcium ion binding | chr4:13473797-13475284 REVERSE
103	AT4G09800	539.565	756.813	AT4G09800.1 | Symbols: RPS18C | RPS18C (S18 RIBOSOMAL PROTEIN); structural AT4G09800.1 | Symbols: RPS18C | RPS18C (S18 RIBOSOMAL PROTEIN); structural constituent of ribosome | chr4:6173815-6174960 FORWARD
93	AT3G11510	566.847	754.477	AT3G11510.1 | Symbols: | 40S ribosomal protein S14 (RPS14B) | AT3G11510.1 | Symbols: | 40S ribosomal protein S14 (RPS14B) | chr3:3623763-3624872 REVERSE
170	AT2G35860	309.189	754.477	AT2G35860.1 | Symbols: FLA16 | beta-Ig-H3 domain-containing protein / AT2G35860.1 | Symbols: FLA16 | beta-Ig-H3 domain-containing protein / fasciclin domain-containing protein | chr2:15066938-15068889 FORWARD
309	AT3G11930	103.063	754.477	AT3G11930.1 | Symbols: | universal stress protein (USP) family protein | AT3G11930.1 | Symbols: | universal stress protein (USP) family protein | chr3:3776377-3777399 FORWARD
406	AT2G43510	20.6126	754.477	AT2G43510.1 | Symbols: ATTI1 | ATTI1 (ARABIDOPSIS THALIANA TRYPSIN INHIBITOR AT2G43510.1 | Symbols: ATTI1 | ATTI1 (ARABIDOPSIS THALIANA TRYPSIN INHIBITOR PROTEIN 1) | chr2:18074288-18074697 FORWARD
484	AT5G13520	0.1	754.477	AT5G13520.1 | Symbols: | peptidase M1 family protein | chr5:4342120-4344574 AT5G13520.1 | Symbols: | peptidase M1 family protein | chr5:4342120-4344574 REVERSE
80	AT5G43330	618.378	714.768	AT5G43330.1 | Symbols: | malate dehydrogenase, cytosolic, putative | AT5G43330.1 | Symbols: | malate dehydrogenase, cytosolic, putative | chr5:17407780-17409677 FORWARD
327	AT4G38970	82.4504	714.768	AT4G38970.1 | Symbols: | fructose-bisphosphate aldolase, putative | AT4G38970.1 | Symbols: | fructose-bisphosphate aldolase, putative | chr4:18163708-18165653 REVERSE
451	AT1G73190	0.1	714.768	AT1G73190.1 | Symbols: ALPHA-TIP, TIP3;1 | ALPHA-TIP/TIP3;1 (ALPHA-TONOPLAST AT1G73190.1 | Symbols: ALPHA-TIP, TIP3;1 | ALPHA-TIP/TIP3;1 (ALPHA-TONOPLAST INTRINSIC PROTEIN); water channel | chr1:27525816-27526832 FORWARD
169	AT1G21750	309.189	694.913	AT1G21750.1 | Symbols: ATPDIL1-1 | ATPDIL1-1 (PDI-LIKE 1-1); protein AT1G21750.1 | Symbols: ATPDIL1-1 | ATPDIL1-1 (PDI-LIKE 1-1); protein disulfide isomerase | chr1:7645756-7648503 FORWARD
247	AT5G49360	166.912	676.996	AT5G49360.1 | Symbols: ATBXL1, BXL1 | BXL1 (BETA-XYLOSIDASE 1); hydrolase, AT5G49360.1 | Symbols: ATBXL1, BXL1 | BXL1 (BETA-XYLOSIDASE 1); hydrolase, hydrolyzing O-glycosyl compounds | chr5:20029405-20033885 REVERSE
485	AT5G26000	0.1	655.204	AT5G26000.1 | Symbols: TGG1 | TGG1 (THIOGLUCOSIDE GLUCOHYDROLASE 1); AT5G26000.1 | Symbols: TGG1 | TGG1 (THIOGLUCOSIDE GLUCOHYDROLASE 1); hydrolase, hydrolyzing O-glycosyl compounds | chr5:9079681-9082350 REVERSE
152	AT1G56220	371.027	635.349	AT1G56220.1 | Symbols: | dormancy/auxin associated family protein | AT1G56220.1 | Symbols: | dormancy/auxin associated family protein | chr1:21047079-21048134 FORWARD
85	AT5G57350	587.459	615.495	AT5G57350.1 | Symbols: AHA3 | AHA3 (Arabidopsis H(+)-ATPase 3); ATPase | AT5G57350.1 | Symbols: AHA3 | AHA3 (Arabidopsis H(+)-ATPase 3); ATPase | chr5:23248434-23253607 REVERSE
190	AT4G03280	274.686	602.115	AT4G03280.1 | Symbols: PGR1, PETC | PETC (PHOTOSYNTHETIC ELECTRON TRANSFER C) AT4G03280.1 | Symbols: PGR1, PETC | PETC (PHOTOSYNTHETIC ELECTRON TRANSFER C) | chr4:1440314-1441717 FORWARD
108	AT4G31700	525.621	600.604	AT4G31700.1 | Symbols: RPS6 | RPS6 (RIBOSOMAL PROTEIN S6); structural AT4G31700.1 | Symbols: RPS6 | RPS6 (RIBOSOMAL PROTEIN S6); structural constituent of ribosome | chr4:15346312-15347720 REVERSE
94	AT1G75390	556.54	595.64	AT1G75390.1 | Symbols: ATBZIP44 | bZIP transcription factor family protein | AT1G75390.1 | Symbols: ATBZIP44 | bZIP transcription factor family protein | chr1:28295885-28296406 FORWARD
115	AT1G65720	494.703	595.64	AT1G65720.1 | Symbols: | similar to Os03g0110300 [Oryza sativa (japonica AT1G65720.1 | Symbols: | similar to Os03g0110300 [Oryza sativa (japonica cultivar-group)] (GB:NP.001048714.1); similar to Unknown protein [Oryza AT1G65720.1 | Symbols: | similar to Os03g0110300 [Oryza sativa (japonica AT1G65720.1 | Symbols: | similar to Os03g0110300 [Oryza sativa (japonica cultivar-group)] (GB:NP.001048714.1…
146	AT2G30860	412.252	595.64	AT2G30860.1 | Symbols: GLUTTR, ATGSTF7, ATGSTF9 | ATGSTF9 (Arabidopsis AT2G30860.1 | Symbols: GLUTTR, ATGSTF7, ATGSTF9 | ATGSTF9 (Arabidopsis thaliana Glutathione S-transferase (class phi) 9); glutathione transferase | AT2G30860.1 | Symbols: GLUTTR, ATGSTF7, ATGSTF9 | ATGSTF9 (Arabidopsis AT2G30860.1 | Symbols: GLUTTR, ATGSTF7, ATGSTF9 | ATGSTF9 (Arabidopsis thaliana Glutathione S-transferase (cl…
198	AT4G10340	254.222	595.64	AT4G10340.1 | Symbols: LHCB5 | LHCB5 (LIGHT HARVESTING COMPLEX OF PHOTOSYSTEM AT4G10340.1 | Symbols: LHCB5 | LHCB5 (LIGHT HARVESTING COMPLEX OF PHOTOSYSTEM II 5); chlorophyll binding | chr4:6408196-6409492 FORWARD
256	AT4G23690	164.901	595.64	AT4G23690.1 | Symbols: | disease resistance-responsive family protein / AT4G23690.1 | Symbols: | disease resistance-responsive family protein / dirigent family protein | chr4:12339162-12339725 REVERSE
136	AT5G09810	443.171	580.749	AT5G09810.1 | Symbols: ACT2/7, ACT7 | ACT7 (actin 7) | chr5:3052810-3054221 AT5G09810.1 | Symbols: ACT2/7, ACT7 | ACT7 (actin 7) | chr5:3052810-3054221 FORWARD
188	AT2G01140	278.27	575.785	AT2G01140.1 | Symbols: | fructose-bisphosphate aldolase, putative | AT2G01140.1 | Symbols: | fructose-bisphosphate aldolase, putative | chr2:95005-96490 REVERSE
119	AT5G62300	490.475	572.025	AT5G62300.2 | Symbols: | 40S ribosomal protein S20 (RPS20C) | AT5G62300.2 | Symbols: | 40S ribosomal protein S20 (RPS20C) | chr5:25038614-25039461 REVERSE
109	AT4G16720	516.689	563.872	AT4G16720.1 | Symbols: | 60S ribosomal protein L15 (RPL15A) | AT4G16720.1 | Symbols: | 60S ribosomal protein L15 (RPL15A) | chr4:9400178-9401337 REVERSE
184	AT5G20160	288.577	555.931	AT5G20160.1 | Symbols: | ribosomal protein L7Ae/L30e/S12e/Gadd45 family AT5G20160.1 | Symbols: | ribosomal protein L7Ae/L30e/S12e/Gadd45 family protein | chr5:6804077-6805104 REVERSE
223	AT1G61520	219.868	555.931	AT1G61520.1 | Symbols: LHCA3 | LHCA3 (Photosystem I light harvesting complex AT1G61520.1 | Symbols: LHCA3 | LHCA3 (Photosystem I light harvesting complex gene 3); chlorophyll binding | chr1:22703817-22704814 FORWARD
233	AT5G13170	195.82	555.931	AT5G13170.1 | Symbols: | nodulin MtN3 family protein | chr5:4181334-4183174 AT5G13170.1 | Symbols: | nodulin MtN3 family protein | chr5:4181334-4183174 REVERSE
285	AT3G25160	123.676	555.931	AT3G25160.1 | Symbols: | ER lumen protein retaining receptor family protein AT3G25160.1 | Symbols: | ER lumen protein retaining receptor family protein | chr3:9160344-9162030 REVERSE
291	AT2G43710	118.408	540.488	AT2G43710.1 | Symbols: FAB2, SSI2 | SSI2 (fatty acid biosynthesis 2); AT2G43710.1 | Symbols: FAB2, SSI2 | SSI2 (fatty acid biosynthesis 2); acyl-[acyl-carrier-protein] desaturase | chr2:18127184-18129572 FORWARD
329	AT2G38530	80.2458	531.128	AT2G38530.1 | Symbols: LP2, LTP2 | LTP2 (LIPID TRANSFER PROTEIN 2); lipid AT2G38530.1 | Symbols: LP2, LTP2 | LTP2 (LIPID TRANSFER PROTEIN 2); lipid binding | chr2:16135559-16136026 FORWARD
133	AT1G74270	446.606	529.458	AT1G74270.1 | Symbols: | 60S ribosomal protein L35a (RPL35aC) | AT1G74270.1 | Symbols: | 60S ribosomal protein L35a (RPL35aC) | chr1:27932076-27933127 REVERSE
218	AT3G19820	226.739	516.221	AT3G19820.2 | Symbols: DIM, EVE1, DW1, DIM1, CBB1, DWF1 | DWF1 (DIMINUTO 1); AT3G19820.2 | Symbols: DIM, EVE1, DW1, DIM1, CBB1, DWF1 | DWF1 (DIMINUTO 1); catalytic | chr3:6879841-6881622 REVERSE
219	AT3G22960	226.739	516.221	AT3G22960.1 | Symbols: | pyruvate kinase, putative | chr3:8139376-8141778 AT3G22960.1 | Symbols: | pyruvate kinase, putative | chr3:8139376-8141778 FORWARD
250	AT1G56580	164.901	516.221	AT1G56580.1 | Symbols: | similar to unknown protein [Arabidopsis thaliana] AT1G56580.1 | Symbols: | similar to unknown protein [Arabidopsis thaliana] (TAIR:AT1G09310.1); similar to Os12g0563600 [Oryza sativa (japonica AT1G56580.1 | Symbols: | similar to unknown protein [Arabidopsis thaliana] AT1G56580.1 | Symbols: | similar to unknown protein [Arabidopsis thaliana] (TAIR:AT1G09310.1); similar to …
312	AT5G52920	103.063	516.221	AT5G52920.1 | Symbols: | pyruvate kinase, putative | chr5:21480906-21483838 AT5G52920.1 | Symbols: | pyruvate kinase, putative | chr5:21480906-21483838 FORWARD
416	AT4G34520	20.6126	516.221	AT4G34520.1 | Symbols: FAE1 | FAE1 (FATTY ACID ELONGATION1); acyltransferase AT4G34520.1 | Symbols: FAE1 | FAE1 (FATTY ACID ELONGATION1); acyltransferase | chr4:16494210-16495730 FORWARD
440	AT1G17810	0.1	516.221	AT1G17810.1 | Symbols: BETA-TIP | BETA-TIP (BETA-TONOPLAST INTRINSIC AT1G17810.1 | Symbols: BETA-TIP | BETA-TIP (BETA-TONOPLAST INTRINSIC PROTEIN); water channel | chr1:6130202-6131435 FORWARD
155	AT3G56340	354.241	514.849	AT3G56340.1 | Symbols: | 40S ribosomal protein S26 (RPS26C) | AT3G56340.1 | Symbols: | 40S ribosomal protein S26 (RPS26C) | chr3:20903288-20904322 REVERSE
364	AT2G01520	51.0898	514.141	AT2G01520.1 | Symbols: MLP328 | major latex protein-related / MLP-related | AT2G01520.1 | Symbols: MLP328 | major latex protein-related / MLP-related | chr2:235991-236880 FORWARD
260	AT1G44575	159.748	499.676	AT1G44575.1 | Symbols: PSBS, NPQ4 | NPQ4 (NONPHOTOCHEMICAL QUENCHING) | AT1G44575.1 | Symbols: PSBS, NPQ4 | NPQ4 (NONPHOTOCHEMICAL QUENCHING) | chr1:16874208-16875634 FORWARD
295	AT2G38540	114.744	483.13	AT2G38540.1 | Symbols: LTP1, ATLTP1, LP1 | LP1 (nonspecific lipid transfer AT2G38540.1 | Symbols: LTP1, ATLTP1, LP1 | LP1 (nonspecific lipid transfer protein 1) | chr2:16137496-16137971 FORWARD
210	AT2G27510	231.777	480.924	AT2G27510.1 | Symbols: ATFD3 | ATFD3 (FERREDOXIN 3); electron carrier | AT2G27510.1 | Symbols: ATFD3 | ATFD3 (FERREDOXIN 3); electron carrier | chr2:11765359-11765826 REVERSE
287	AT4G02770	123.676	476.512	AT4G02770.1 | Symbols: PSAD-1 | PSAD-1 (photosystem I subunit D-1) | AT4G02770.1 | Symbols: PSAD-1 | PSAD-1 (photosystem I subunit D-1) | chr4:1229247-1229873 REVERSE
350	AT5G07030	61.8378	476.512	AT5G07030.1 | Symbols: | pepsin A | chr5:2183601-2185718 REVERSE
393	AT1G47960	20.6126	476.512	AT1G47960.1 | Symbols: ATC/VIF1, C/VIF1 | C/VIF1 (CELL WALL / VACUOLAR AT1G47960.1 | Symbols: ATC/VIF1, C/VIF1 | C/VIF1 (CELL WALL / VACUOLAR INHIBITOR OF FRUCTOSIDASE 1); pectinesterase inhibitor | AT1G47960.1 | Symbols: ATC/VIF1, C/VIF1 | C/VIF1 (CELL WALL / VACUOLAR AT1G47960.1 | Symbols: ATC/VIF1, C/VIF1 | C/VIF1 (CELL WALL / VACUOLAR INHIBITOR OF FRUCTOSIDASE 1); pectinesterase inhibitor | c…
145	AT1G07070	416.964	474.432	AT1G07070.1 | Symbols: | 60S ribosomal protein L35a (RPL35aA) | AT1G07070.1 | Symbols: | 60S ribosomal protein L35a (RPL35aA) | chr1:2168651-2169702 FORWARD
245	AT2G05070	172.176	463.168	AT2G05070.1 | Symbols: LHCB2.2 | LHCB2.2 (Photosystem II light harvesting AT2G05070.1 | Symbols: LHCB2.2 | LHCB2.2 (Photosystem II light harvesting complex gene 2.2); chlorophyll binding | chr2:1799433-1800326 REVERSE
159	AT3G51430	350.414	436.803	AT3G51430.1 | Symbols: YLS2 | YLS2 (yellow-leaf-specific gene 2); AT3G51430.1 | Symbols: YLS2 | YLS2 (yellow-leaf-specific gene 2); strictosidine synthase | chr3:19097527-19098888 FORWARD
251	AT1G77590	164.901	436.803	AT1G77590.1 | Symbols: LACS9 | LACS9 (LONG CHAIN ACYL-COA SYNTHETASE 9); AT1G77590.1 | Symbols: LACS9 | LACS9 (LONG CHAIN ACYL-COA SYNTHETASE 9); long-chain-fatty-acid-CoA ligase | chr1:29153395-29156670 REVERSE
283	AT1G03130	123.676	436.803	AT1G03130.1 | Symbols: PSAD-2 | PSAD-2 (photosystem I subunit D-2) | AT1G03130.1 | Symbols: PSAD-2 | PSAD-2 (photosystem I subunit D-2) | chr1:753528-754142 REVERSE
319	AT4G32020	92.7567	436.803	AT4G32020.1 | Symbols: | similar to unknown protein [Arabidopsis thaliana] AT4G32020.1 | Symbols: | similar to unknown protein [Arabidopsis thaliana] (TAIR:AT2G25250.1); similar to Os02g0797600 [Oryza sativa (japonica AT4G32020.1 | Symbols: | similar to unknown protein [Arabidopsis thaliana] AT4G32020.1 | Symbols: | similar to unknown protein [Arabidopsis thaliana] (TAIR:AT2G25250.1); similar to …
278	AT3G05560	135.294	426.093	AT3G05560.3 | Symbols: | structural constituent of ribosome | AT3G05560.3 | Symbols: | structural constituent of ribosome | chr3:1614647-1615210 FORWARD
320	AT5G16240	92.7567	416.948	AT5G16240.1 | Symbols: | acyl-(acyl-carrier-protein) desaturase, putative / AT5G16240.1 | Symbols: | acyl-(acyl-carrier-protein) desaturase, putative / stearoyl-ACP desaturase, putative | chr5:5306984-5309642 FORWARD
388	AT2G01530	25.7658	410.33	AT2G01530.1 | Symbols: MLP329 | major latex protein-related / MLP-related | AT2G01530.1 | Symbols: MLP329 | major latex protein-related / MLP-related | chr2:239814-240348 FORWARD
200	AT1G23820	247.351	397.093	AT1G23820.1 | Symbols: SPDS1 | SPDS1 (SPERMIDINE SYNTHASE 1) | AT1G23820.1 | Symbols: SPDS1 | SPDS1 (SPERMIDINE SYNTHASE 1) | chr1:8420267-8422713 FORWARD
204	AT5G57290	247.351	397.093	AT5G57290.1 | Symbols: | 60S acidic ribosomal protein P3 (RPP3B) | AT5G57290.1 | Symbols: | 60S acidic ribosomal protein P3 (RPP3B) | chr5:23224275-23225061 REVERSE
237	AT1G53750	185.513	397.093	AT1G53750.1 | Symbols: RPT1A | RPT1A (regulatory particle triple-A 1A); AT1G53750.1 | Symbols: RPT1A | RPT1A (regulatory particle triple-A 1A); ATPase | chr1:20069589-20071992 REVERSE
270	AT4G12800	144.288	397.093	AT4G12800.1 | Symbols: PSAL | PSAL (photosystem I subunit L) | AT4G12800.1 | Symbols: PSAL | PSAL (photosystem I subunit L) | chr4:7521466-7522490 FORWARD
368	AT1G69295	41.2252	397.093	AT1G69295.1 | Symbols: | beta-1,3-glucanase-related | chr1:26054155-26055506 AT1G69295.1 | Symbols: | beta-1,3-glucanase-related | chr1:26054155-26055506 REVERSE
403	AT2G29995	20.6126	397.093	AT2G29995.1 | Symbols: | unknown protein | chr2:12804214-12806420 REVERSE
230	AT5G48760	202.691	377.239	AT5G48760.2 | Symbols: | 60S ribosomal protein L13A (RPL13aD) | AT5G48760.2 | Symbols: | 60S ribosomal protein L13A (RPL13aD) | chr5:19788541-19789912 REVERSE
296	AT1G55360	113.369	377.239	AT1G55360.1 | Symbols: | similar to unknown protein [Arabidopsis thaliana] AT1G55360.1 | Symbols: | similar to unknown protein [Arabidopsis thaliana] (TAIR:AT5G56530.1); similar to unknown protein [Arabidopsis thaliana] AT1G55360.1 | Symbols: | similar to unknown protein [Arabidopsis thaliana] AT1G55360.1 | Symbols: | similar to unknown protein [Arabidopsis thaliana] (TAIR:AT5G56530.1); similar t…
242	AT5G54270	178.654	367.866	AT5G54270.1 | Symbols: LHCB3*1, LHCB3 | LHCB3 (LIGHT-HARVESTING CHLOROPHYLL AT5G54270.1 | Symbols: LHCB3*1, LHCB3 | LHCB3 (LIGHT-HARVESTING CHLOROPHYLL BINDING PROTEIN 3) | chr5:22055650-22056609 FORWARD
182	AT3G09820	288.577	357.384	AT3G09820.1 | Symbols: ADK1 | ADK1 (ADENOSINE KINASE 1) | AT3G09820.1 | Symbols: ADK1 | ADK1 (ADENOSINE KINASE 1) | chr3:3012127-3014629 FORWARD
258	AT5G13710	164.901	357.384	AT5G13710.2 | Symbols: CPH, SMT1 | SMT1 (STEROL METHYLTRANSFERASE 1) | AT5G13710.2 | Symbols: CPH, SMT1 | SMT1 (STEROL METHYLTRANSFERASE 1) | chr5:4424051-4426869 REVERSE
272	AT5G39320	144.288	357.384	AT5G39320.1 | Symbols: | UDP-glucose 6-dehydrogenase, putative | AT5G39320.1 | Symbols: | UDP-glucose 6-dehydrogenase, putative | chr5:15760482-15761924 FORWARD
293	AT3G56940	116.805	357.384	AT3G56940.1 | Symbols: CRD1, CHL27, ACSF, AT103 | AT103 (DICARBOXYLATE DIIRON AT3G56940.1 | Symbols: CRD1, CHL27, ACSF, AT103 | AT103 (DICARBOXYLATE DIIRON 1) | chr3:21087573-21089248 FORWARD
300	AT3G61470	109.934	357.384	AT3G61470.1 | Symbols: LHCA2 | LHCA2 (Photosystem I light harvesting complex AT3G61470.1 | Symbols: LHCA2 | LHCA2 (Photosystem I light harvesting complex gene 2); chlorophyll binding | chr3:22756711-22758007 FORWARD
307	AT2G03090	103.063	357.384	AT2G03090.1 | Symbols: EXP15, ATEXP15, ATHEXP ALPHA 1.3, ATEXPA15 | ATEXPA15 AT2G03090.1 | Symbols: EXP15, ATEXP15, ATHEXP ALPHA 1.3, ATEXPA15 | ATEXPA15 (ARABIDOPSIS THALIANA EXPANSIN A15) | chr2:917360-918553 REVERSE
314	AT4G01900	99.6276	357.384	AT4G01900.1 | Symbols: P11, GLB1 | GLB1 (glutamine synthetase B1) | AT4G01900.1 | Symbols: P11, GLB1 | GLB1 (glutamine synthetase B1) | chr4:821736-823294 FORWARD
328	AT5G43150	82.4504	357.384	AT5G43150.1 | Symbols: | similar to hypothetical protein AT5G43150.1 | Symbols: | similar to hypothetical protein MtrDRAFT.AC141109g4v1 [Medicago truncatula] (GB:ABE79896.1) | AT5G43150.1 | Symbols: | similar to hypothetical protein AT5G43150.1 | Symbols: | similar to hypothetical protein MtrDRAFT.AC141109g4v1 [Medicago truncatula] (GB:ABE79896.1) | chr5:17342304-17342917 FORWARD
346	AT1G20020	61.8378	357.384	AT1G20020.1 | Symbols: ATLFNR2 | ATLFNR2 (LEAF FNR 2); NADPH dehydrogenase/ AT1G20020.1 | Symbols: ATLFNR2 | ATLFNR2 (LEAF FNR 2); NADPH dehydrogenase/ oxidoreductase | chr1:6942842-6944859 FORWARD
356	AT5G48385	61.8378	357.384	AT5G48385.1 | Symbols: | similar to hydroxyproline-rich glycoprotein family AT5G48385.1 | Symbols: | similar to hydroxyproline-rich glycoprotein family protein [Arabidopsis thaliana] (TAIR:AT4G14900.1); similar to unknown AT5G48385.1 | Symbols: | similar to hydroxyproline-rich glycoprotein family AT5G48385.1 | Symbols: | similar to hydroxyproline-rich glycoprotein family protein [Arabidopsis thal…
399	AT1G62500	20.6126	357.384	AT1G62500.1 | Symbols: | protease inhibitor/seed storage/lipid transfer AT1G62500.1 | Symbols: | protease inhibitor/seed storage/lipid transfer protein (LTP) family protein | chr1:23135846-23136739 FORWARD
441	AT1G18100	0.1	357.384	AT1G18100.1 | Symbols: E12A11 | E12A11; phosphatidylethanolamine binding | AT1G18100.1 | Symbols: E12A11 | E12A11; phosphatidylethanolamine binding | chr1:6228042-6230103 REVERSE
463	AT2G31980	0.1	357.384	AT2G31980.1 | Symbols: | cysteine proteinase inhibitor-related | AT2G31980.1 | Symbols: | cysteine proteinase inhibitor-related | chr2:13616323-13616847 REVERSE
266	AT4G13170	151.159	350.766	AT4G13170.1 | Symbols: | 60S ribosomal protein L13A (RPL13aC) | AT4G13170.1 | Symbols: | 60S ribosomal protein L13A (RPL13aC) | chr4:7655129-7656538 REVERSE
292	AT2G40590	116.805	350.766	AT2G40590.1 | Symbols: | 40S ribosomal protein S26 (RPS26B) | AT2G40590.1 | Symbols: | 40S ribosomal protein S26 (RPS26B) | chr2:16952293-16953423 REVERSE
428	AT5G17000	10.3063	349.442	AT5G17000.1 | Symbols: | NADP-dependent oxidoreductase, putative | AT5G17000.1 | Symbols: | NADP-dependent oxidoreductase, putative | chr5:5584986-5586994 REVERSE
318	AT3G52400	92.7567	337.529	AT3G52400.1 | Symbols: ATSYP122, SYP122 | SYP122 (syntaxin 122); t-SNARE | AT3G52400.1 | Symbols: ATSYP122, SYP122 | SYP122 (syntaxin 122); t-SNARE | chr3:19436813-19438010 REVERSE
337	AT4G33680	72.1441	337.529	AT4G33680.1 | Symbols: AGD2 | AGD2 (ABERRANT GROWTH AND DEATH 2); AT4G33680.1 | Symbols: AGD2 | AGD2 (ABERRANT GROWTH AND DEATH 2); transaminase | chr4:16171850-16174633 REVERSE
360	AT3G22120	52.2186	322.969	AT3G22120.1 | Symbols: CWLP | CWLP (CELL WALL-PLASMA MEMBRANE LINKER AT3G22120.1 | Symbols: CWLP | CWLP (CELL WALL-PLASMA MEMBRANE LINKER PROTEIN); lipid binding | chr3:7795290-7796294 REVERSE
248	AT1G53310	165.76	319.329	AT1G53310.3 | Symbols: ATPPC1 | ATPPC1 (PHOSPHOENOLPYRUVATE CARBOXYLASE 1); AT1G53310.3 | Symbols: ATPPC1 | ATPPC1 (PHOSPHOENOLPYRUVATE CARBOXYLASE 1); phosphoenolpyruvate carboxylase | chr1:19887929-19891738 REVERSE
224	AT3G19000	216.432	317.675	AT3G19000.1 | Symbols: | oxidoreductase, 2OG-Fe(II) oxygenase family protein AT3G19000.1 | Symbols: | oxidoreductase, 2OG-Fe(II) oxygenase family protein | chr3:6553674-6554993 REVERSE
236	AT2G31200	190.667	317.675	AT2G31200.1 | Symbols: ADF6 | ADF6 (ACTIN DEPOLYMERIZING FACTOR 6); actin AT2G31200.1 | Symbols: ADF6 | ADF6 (ACTIN DEPOLYMERIZING FACTOR 6); actin binding | chr2:13301248-13302025 FORWARD
238	AT3G47470	185.513	317.675	AT3G47470.1 | Symbols: CAB4, LHCA4 | LHCA4 (Photosystem I light harvesting AT3G47470.1 | Symbols: CAB4, LHCA4 | LHCA4 (Photosystem I light harvesting complex gene 4); chlorophyll binding | chr3:17504607-17505758 REVERSE
268	AT3G54890	144.288	317.675	AT3G54890.1 | Symbols: LHCA1 | LHCA1; chlorophyll binding | AT3G54890.1 | Symbols: LHCA1 | LHCA1; chlorophyll binding | chr3:20350684-20351900 REVERSE
269	AT3G61950	144.288	317.675	AT3G61950.1 | Symbols: | basic helix-loop-helix (bHLH) family protein | AT3G61950.1 | Symbols: | basic helix-loop-helix (bHLH) family protein | chr3:22950636-22952307 FORWARD
286	AT3G60750	123.676	317.675	AT3G60750.1 | Symbols: | transketolase, putative | chr3:22464979-22467799 AT3G60750.1 | Symbols: | transketolase, putative | chr3:22464979-22467799 FORWARD
311	AT3G51800	103.063	317.675	AT3G51800.1 | Symbols: ATG2 | ATG2 (G2p-related protein); metalloexopeptidase AT3G51800.1 | Symbols: ATG2 | ATG2 (G2p-related protein); metalloexopeptidase | chr3:19222238-19224545 REVERSE
326	AT4G17830	82.4504	317.675	AT4G17830.1 | Symbols: | peptidase M20/M25/M40 family protein | AT4G17830.1 | Symbols: | peptidase M20/M25/M40 family protein | chr4:9915929-9918062 FORWARD
347	AT2G21330	61.8378	317.675	AT2G21330.1 | Symbols: | fructose-bisphosphate aldolase, putative | AT2G21330.1 | Symbols: | fructose-bisphosphate aldolase, putative | chr2:9135497-9137233 REVERSE
371	AT3G14990	41.2252	317.675	AT3G14990.1 | Symbols: | 4-methyl-5(b-hydroxyethyl)-thiazole monophosphate AT3G14990.1 | Symbols: | 4-methyl-5(b-hydroxyethyl)-thiazole monophosphate biosynthesis protein, putative | chr3:5047517-5049628 FORWARD
404	AT2G34700	20.6126	317.675	AT2G34700.1 | Symbols: | pollen Ole e 1 allergen and extensin family protein AT2G34700.1 | Symbols: | pollen Ole e 1 allergen and extensin family protein | chr2:14641377-14642676 REVERSE
448	AT1G65090	0.1	317.675	AT1G65090.1 | Symbols: | similar to unknown protein [Arabidopsis thaliana] AT1G65090.1 | Symbols: | similar to unknown protein [Arabidopsis thaliana] (TAIR:AT5G36100.1); similar to unknown [Hyacinthus orientalis] AT1G65090.1 | Symbols: | similar to unknown protein [Arabidopsis thaliana] AT1G65090.1 | Symbols: | similar to unknown protein [Arabidopsis thaliana] (TAIR:AT5G36100.1); similar to unkno…
461	AT2G28490	0.1	317.675	AT2G28490.1 | Symbols: | cupin family protein | chr2:12185889-12188060 AT2G28490.1 | Symbols: | cupin family protein | chr2:12185889-12188060 REVERSE
264	AT3G30775	154.595	297.82	AT3G30775.1 | Symbols: AT-POX, ATPOX, ATPDH, PRO1, ERD5 | ERD5 (EARLY AT3G30775.1 | Symbols: AT-POX, ATPOX, ATPDH, PRO1, ERD5 | ERD5 (EARLY RESPONSIVE TO DEHYDRATION 5, PROLINE OXIDASE); proline dehydrogenase | AT3G30775.1 | Symbols: AT-POX, ATPOX, ATPDH, PRO1, ERD5 | ERD5 (EARLY AT3G30775.1 | Symbols: AT-POX, ATPOX, ATPDH, PRO1, ERD5 | ERD5 (EARLY RESPONSIVE TO DEHYDRATION 5, PROLINE OXIDASE); p…
306	AT1G75800	103.063	297.82	AT1G75800.1 | Symbols: | pathogenesis-related thaumatin family protein | AT1G75800.1 | Symbols: | pathogenesis-related thaumatin family protein | chr1:28462550-28464108 FORWARD
203	AT5G16130	247.351	291.202	AT5G16130.1 | Symbols: | 40S ribosomal protein S7 (RPS7C) | AT5G16130.1 | Symbols: | 40S ribosomal protein S7 (RPS7C) | chr5:5268987-5269915 FORWARD
301	AT4G04460	106.811	291.202	AT4G04460.1 | Symbols: | aspartyl protease family protein | AT4G04460.1 | Symbols: | aspartyl protease family protein | chr4:2225230-2227744 FORWARD
207	AT2G46540	239.056	279.902	AT2G46540.1 | Symbols: | similar to fiber protein Fb11 [Gossypium AT2G46540.1 | Symbols: | similar to fiber protein Fb11 [Gossypium barbadense] (GB:AAN77150.1) | chr2:19117759-19118753 REVERSE
244	AT5G28060	175.207	277.965	AT5G28060.1 | Symbols: | 40S ribosomal protein S24 (RPS24B) | AT5G28060.1 | Symbols: | 40S ribosomal protein S24 (RPS24B) | chr5:10069795-10070796 REVERSE
271	AT5G35160	144.288	277.965	AT5G35160.1 | Symbols: | endomembrane protein 70, putative | AT5G35160.1 | Symbols: | endomembrane protein 70, putative | chr5:13432184-13434151 FORWARD
274	AT5G47650	144.288	277.965	AT5G47650.1 | Symbols: ATNUDT2 | ATNUDT2 (Arabidopsis thaliana Nudix AT5G47650.1 | Symbols: ATNUDT2 | ATNUDT2 (Arabidopsis thaliana Nudix hydrolase homolog 2); ADP-ribose diphosphatase/ NAD binding / hydrolase | AT5G47650.1 | Symbols: ATNUDT2 | ATNUDT2 (Arabidopsis thaliana Nudix AT5G47650.1 | Symbols: ATNUDT2 | ATNUDT2 (Arabidopsis thaliana Nudix hydrolase homolog 2); ADP-ribose diphosphatase/ N…
284	AT1G62760	123.676	277.965	AT1G62760.1 | Symbols: | invertase/pectin methylesterase inhibitor family AT1G62760.1 | Symbols: | invertase/pectin methylesterase inhibitor family protein | chr1:23241239-23242177 REVERSE
348	AT3G18960	61.8378	277.965	AT3G18960.1 | Symbols: | transcriptional factor B3 family protein | AT3G18960.1 | Symbols: | transcriptional factor B3 family protein | chr3:6542624-6543574 FORWARD
351	AT5G19590	61.8378	277.965	AT5G19590.1 | Symbols: | similar to unknown protein [Arabidopsis thaliana] AT5G19590.1 | Symbols: | similar to unknown protein [Arabidopsis thaliana] (TAIR:AT4G02360.1); similar to protein of unknown function [Oryza sativa AT5G19590.1 | Symbols: | similar to unknown protein [Arabidopsis thaliana] AT5G19590.1 | Symbols: | similar to unknown protein [Arabidopsis thaliana] (TAIR:AT4G02360.1); simila…
354	AT5G47670	61.8378	277.965	AT5G47670.1 | Symbols: | CCAAT-box binding transcription factor family AT5G47670.1 | Symbols: | CCAAT-box binding transcription factor family protein / leafy cotyledon 1-related (L1L) | chr5:19332287-19333201 FORWARD
374	AT5G55620	41.2252	277.965	AT5G55620.1 | Symbols: | similar to unknown protein [Arabidopsis thaliana] AT5G55620.1 | Symbols: | similar to unknown protein [Arabidopsis thaliana] (TAIR:AT3G09950.1); similar to Os06g0523300 [Oryza sativa (japonica AT5G55620.1 | Symbols: | similar to unknown protein [Arabidopsis thaliana] AT5G55620.1 | Symbols: | similar to unknown protein [Arabidopsis thaliana] (TAIR:AT3G09950.1); similar to …
390	AT1G03890	20.6126	277.965	AT1G03890.1 | Symbols: | cupin family protein | chr1:989249-990907 FORWARD
445	AT1G48470	0.1	277.965	AT1G48470.1 | Symbols: GLN1;5 | GLN1;5 (GLUTAMINE SYNTHETASE 1;5); AT1G48470.1 | Symbols: GLN1;5 | GLN1;5 (GLUTAMINE SYNTHETASE 1;5); glutamate-ammonia ligase | chr1:17917452-17919594 FORWARD
469	AT3G20360	0.1	277.965	AT3G20360.1 | Symbols: | meprin and TRAF homology domain-containing protein AT3G20360.1 | Symbols: | meprin and TRAF homology domain-containing protein / MATH domain-containing protein | chr3:7099958-7101595 REVERSE
474	AT3G54940	0.1	277.965	AT3G54940.1 | Symbols: | cysteine proteinase, putative | AT3G54940.1 | Symbols: | cysteine proteinase, putative | chr3:20365380-20365880 FORWARD
290	AT1G52300	120.24	267.274	AT1G52300.1 | Symbols: | 60S ribosomal protein L37 (RPL37B) | AT1G52300.1 | Symbols: | 60S ribosomal protein L37 (RPL37B) | chr1:19478882-19479821 REVERSE
246	AT3G10860	170.054	261.42	AT3G10860.1 | Symbols: | ubiquinol-cytochrome C reductase complex AT3G10860.1 | Symbols: | ubiquinol-cytochrome C reductase complex ubiquinone-binding protein, putative / ubiquinol-cytochrome C reductase AT3G10860.1 | Symbols: | ubiquinol-cytochrome C reductase complex AT3G10860.1 | Symbols: | ubiquinol-cytochrome C reductase complex ubiquinone-binding protein, putative / ubiquinol-cytochrome C r…
363	AT5G48180	51.5315	258.111	AT5G48180.1 | Symbols: | kelch repeat-containing protein | AT5G48180.1 | Symbols: | kelch repeat-containing protein | chr5:19558509-19559584 REVERSE
341	AT1G74470	68.7087	251.492	AT1G74470.1 | Symbols: | geranylgeranyl reductase | chr1:27994909-27996506 AT1G74470.1 | Symbols: | geranylgeranyl reductase | chr1:27994909-27996506 FORWARD
279	AT1G52230	133.982	247.42	AT1G52230.1 | Symbols: PSAH2, PSAH-2, PSI-H | photosystem I reaction center AT1G52230.1 | Symbols: PSAH2, PSAH-2, PSI-H | photosystem I reaction center subunit VI, chloroplast, putative / PSI-H, putative (PSAH2) | AT1G52230.1 | Symbols: PSAH2, PSAH-2, PSI-H | photosystem I reaction center AT1G52230.1 | Symbols: PSAH2, PSAH-2, PSI-H | photosystem I reaction center subunit VI, chloroplast, putative…
282	AT5G61170	129.859	243.551	AT5G61170.1 | Symbols: | 40S ribosomal protein S19 (RPS19C) | AT5G61170.1 | Symbols: | 40S ribosomal protein S19 (RPS19C) | chr5:24628384-24629428 FORWARD
267	AT2G05990	144.288	238.256	AT2G05990.2 | Symbols: ENR1, MOD1 | MOD1 (MOSAIC DEATH 1); AT2G05990.2 | Symbols: ENR1, MOD1 | MOD1 (MOSAIC DEATH 1); enoyl-[acyl-carrier-protein] reductase (NADH)/ oxidoreductase | AT2G05990.2 | Symbols: ENR1, MOD1 | MOD1 (MOSAIC DEATH 1); AT2G05990.2 | Symbols: ENR1, MOD1 | MOD1 (MOSAIC DEATH 1); enoyl-[acyl-carrier-protein] reductase (NADH)/ oxidoreductase | chr2:2322873-2324864 FORWARD
273	AT5G47120	144.288	238.256	AT5G47120.1 | Symbols: BI-1, ATBI1, ATBI-1 | ATBI-1 (ARABIDOPSIS BAX AT5G47120.1 | Symbols: BI-1, ATBI1, ATBI-1 | ATBI-1 (ARABIDOPSIS BAX INHIBITOR 1) | chr5:19153298-19154812 FORWARD
325	AT4G10380	82.4504	238.256	AT4G10380.1 | Symbols: NIP5;1, NLM6, NLM8 | NIP5;1/NLM6/NLM8 (NOD26-like AT4G10380.1 | Symbols: NIP5;1, NLM6, NLM8 | NIP5;1/NLM6/NLM8 (NOD26-like intrinsic protein 5;1); boron transporter/ water channel | AT4G10380.1 | Symbols: NIP5;1, NLM6, NLM8 | NIP5;1/NLM6/NLM8 (NOD26-like AT4G10380.1 | Symbols: NIP5;1, NLM6, NLM8 | NIP5;1/NLM6/NLM8 (NOD26-like intrinsic protein 5;1); boron transporter/ water…
335	AT1G51710	72.1441	238.256	AT1G51710.1 | Symbols: UBP6 | UBP6 (UBIQUITIN-SPECIFIC PROTEASE 6); AT1G51710.1 | Symbols: UBP6 | UBP6 (UBIQUITIN-SPECIFIC PROTEASE 6); ubiquitin-specific protease | chr1:19179473-19183562 REVERSE
352	AT5G28450	61.8378	238.256	AT5G28450.1 | Symbols: | chlorophyll A-B binding protein, chloroplast, AT5G28450.1 | Symbols: | chlorophyll A-B binding protein, chloroplast, putative / LHCI type II CAB, putative | chr5:10372982-10374194 REVERSE
357	AT5G63520	61.8378	238.256	AT5G63520.1 | Symbols: | similar to hypothetical protein sll0524 AT5G63520.1 | Symbols: | similar to hypothetical protein sll0524 [Synechocystis sp. PCC 6803] (GB:NP.442809.1); contains InterPro domain AT5G63520.1 | Symbols: | similar to hypothetical protein sll0524 AT5G63520.1 | Symbols: | similar to hypothetical protein sll0524 [Synechocystis sp. PCC 6803] (GB:NP.442809.1); contains InterPro do…
362	AT2G21250	51.5315	238.256	AT2G21250.1 | Symbols: | mannose 6-phosphate reductase (NADPH-dependent), AT2G21250.1 | Symbols: | mannose 6-phosphate reductase (NADPH-dependent), putative | chr2:9110489-9112197 REVERSE
372	AT4G27450	41.2252	238.256	AT4G27450.1 | Symbols: | similar to unknown protein [Arabidopsis thaliana] AT4G27450.1 | Symbols: | similar to unknown protein [Arabidopsis thaliana] (TAIR:AT3G15450.1); similar to unknown [Glycine max] (GB:AAG00940.1); AT4G27450.1 | Symbols: | similar to unknown protein [Arabidopsis thaliana] AT4G27450.1 | Symbols: | similar to unknown protein [Arabidopsis thaliana] (TAIR:AT3G15450.1); similar t…
400	AT1G66100	20.6126	238.256	AT1G66100.1 | Symbols: | thionin, putative | chr1:24609539-24610136 AT1G66100.1 | Symbols: | thionin, putative | chr1:24609539-24610136 REVERSE
401	AT2G24270	20.6126	238.256	AT2G24270.1 | Symbols: ALDH11A3 | ALDH11A3 (Aldehyde dehydrogenase 11A3); AT2G24270.1 | Symbols: ALDH11A3 | ALDH11A3 (Aldehyde dehydrogenase 11A3); 3-chloroallyl aldehyde dehydrogenase/ glyceraldehyde-3-phosphate AT2G24270.1 | Symbols: ALDH11A3 | ALDH11A3 (Aldehyde dehydrogenase 11A3); AT2G24270.1 | Symbols: ALDH11A3 | ALDH11A3 (Aldehyde dehydrogenase 11A3); 3-chloroallyl aldehyde dehydrogenase/ …
409	AT3G02790	20.6126	238.256	AT3G02790.1 | Symbols: | zinc finger (C2H2 type) family protein | AT3G02790.1 | Symbols: | zinc finger (C2H2 type) family protein | chr3:604933-605250 FORWARD
413	AT3G63040	20.6126	238.256	AT3G63040.1 | Symbols: | unknown protein | chr3:23307621-23308184 REVERSE
415	AT4G05530	20.6126	238.256	AT4G05530.1 | Symbols: | short-chain dehydrogenase/reductase (SDR) family AT4G05530.1 | Symbols: | short-chain dehydrogenase/reductase (SDR) family protein | chr4:2816459-2818071 FORWARD
486	AT5G45690	0.1	238.256	AT5G45690.1 | Symbols: | similar to unknown protein [Arabidopsis thaliana] AT5G45690.1 | Symbols: | similar to unknown protein [Arabidopsis thaliana] (TAIR:AT4G18920.1); similar to Os01g0749000 [Oryza sativa (japonica AT5G45690.1 | Symbols: | similar to unknown protein [Arabidopsis thaliana] AT5G45690.1 | Symbols: | similar to unknown protein [Arabidopsis thaliana] (TAIR:AT4G18920.1); similar to …
447	AT1G62540	0.1	230.314	AT1G62540.1 | Symbols: | flavin-containing monooxygenase family protein / AT1G62540.1 | Symbols: | flavin-containing monooxygenase family protein / FMO family protein | chr1:23155535-23159092 FORWARD
226	AT1G30580	211.279	229.652	AT1G30580.1 | Symbols: | GTP binding | chr1:10831935-10835436 REVERSE
375	AT5G65220	41.2252	218.401	AT5G65220.1 | Symbols: | ribosomal protein L29 family protein | AT5G65220.1 | Symbols: | ribosomal protein L29 family protein | chr5:26078527-26079732 FORWARD
439	AT1G05510	0.1	218.401	AT1G05510.1 | Symbols: | similar to unknown protein [Arabidopsis thaliana] AT1G05510.1 | Symbols: | similar to unknown protein [Arabidopsis thaliana] (TAIR:AT2G31985.1); similar to putative embryo-specific protein Ose731 [Oryza AT1G05510.1 | Symbols: | similar to unknown protein [Arabidopsis thaliana] AT1G05510.1 | Symbols: | similar to unknown protein [Arabidopsis thaliana] (TAIR:AT2G31985.1); s…
315	AT5G26260	96.1922	211.783	AT5G26260.1 | Symbols: | meprin and TRAF homology domain-containing protein AT5G26260.1 | Symbols: | meprin and TRAF homology domain-containing protein / MATH domain-containing protein | chr5:9200495-9202156 FORWARD
330	AT3G25585	77.2973	206.488	AT3G25585.4 | Symbols: AAPT2 | AAPT2 (AMINOALCOHOLPHOSPHOTRANSFERASE); AT3G25585.4 | Symbols: AAPT2 | AAPT2 (AMINOALCOHOLPHOSPHOTRANSFERASE); phosphatidyltransferase | chr3:9297093-9299508 FORWARD
305	AT1G73230	103.063	198.547	AT1G73230.1 | Symbols: | nascent polypeptide-associated complex (NAC) AT1G73230.1 | Symbols: | nascent polypeptide-associated complex (NAC) domain-containing protein | chr1:27544167-27545025 REVERSE
343	AT3G14600	68.7087	198.547	AT3G14600.1 | Symbols: | 60S ribosomal protein L18A (RPL18aC) | AT3G14600.1 | Symbols: | 60S ribosomal protein L18A (RPL18aC) | chr3:4910780-4911940 FORWARD
353	AT5G43320	61.8378	198.547	AT5G43320.1 | Symbols: CKL8 | CKL8 (Casein Kinase I-like 8); casein kinase I/ AT5G43320.1 | Symbols: CKL8 | CKL8 (Casein Kinase I-like 8); casein kinase I/ kinase | chr5:17403271-17406169 REVERSE
361	AT1G76550	51.5315	198.547	AT1G76550.1 | Symbols: | pyrophosphate--fructose-6-phosphate AT1G76550.1 | Symbols: | pyrophosphate--fructose-6-phosphate 1-phosphotransferase alpha subunit, putative / pyrophosphate-dependent AT1G76550.1 | Symbols: | pyrophosphate--fructose-6-phosphate AT1G76550.1 | Symbols: | pyrophosphate--fructose-6-phosphate 1-phosphotransferase alpha subunit, putative / pyrophosphate-dependent 6-phosphofruc…
373	AT4G35300	41.2252	198.547	AT4G35300.1 | Symbols: TMT2 | TMT2 (TONOPLAST MONOSACCHARIDE TRANSPORTER2); AT4G35300.1 | Symbols: TMT2 | TMT2 (TONOPLAST MONOSACCHARIDE TRANSPORTER2); carbohydrate transporter/ nucleoside transporter/ sugar porter | AT4G35300.1 | Symbols: TMT2 | TMT2 (TONOPLAST MONOSACCHARIDE TRANSPORTER2); AT4G35300.1 | Symbols: TMT2 | TMT2 (TONOPLAST MONOSACCHARIDE TRANSPORTER2); carbohydrate transporter/ nucl…
382	AT5G11090	30.9189	198.547	AT5G11090.1 | Symbols: | serine-rich protein-related | chr5:3524797-3525450 AT5G11090.1 | Symbols: | serine-rich protein-related | chr5:3524797-3525450 FORWARD
391	AT1G04380	20.6126	198.547	AT1G04380.1 | Symbols: | 2-oxoglutarate-dependent dioxygenase, putative | AT1G04380.1 | Symbols: | 2-oxoglutarate-dependent dioxygenase, putative | chr1:1177141-1178383 REVERSE
394	AT1G53520	20.6126	198.547	AT1G53520.1 | Symbols: | chalcone-flavanone isomerase-related | AT1G53520.1 | Symbols: | chalcone-flavanone isomerase-related | chr1:19980153-19981583 REVERSE
397	AT1G54780	20.6126	198.547	AT1G54780.1 | Symbols: | thylakoid lumen 18.3 kDa protein | AT1G54780.1 | Symbols: | thylakoid lumen 18.3 kDa protein | chr1:20443200-20444620 FORWARD
402	AT2G29980	20.6126	198.547	AT2G29980.1 | Symbols: FAD3 | FAD3 (FATTY ACID DESATURASE 3); omega-3 fatty AT2G29980.1 | Symbols: FAD3 | FAD3 (FATTY ACID DESATURASE 3); omega-3 fatty acid desaturase | chr2:12788864-12792023 REVERSE
405	AT2G41340	20.6126	198.547	AT2G41340.1 | Symbols: | eukaryotic rpb5 RNA polymerase subunit family AT2G41340.1 | Symbols: | eukaryotic rpb5 RNA polymerase subunit family protein | chr2:17236104-17237520 FORWARD
420	AT5G45550	20.6126	198.547	AT5G45550.1 | Symbols: | mob1/phocein family protein | AT5G45550.1 | Symbols: | mob1/phocein family protein | chr5:18479511-18482067 FORWARD
453	AT1G75500	0.1	198.547	AT1G75500.1 | Symbols: | nodulin MtN21 family protein | AT1G75500.1 | Symbols: | nodulin MtN21 family protein | chr1:28341943-28343752 REVERSE
466	AT2G41290	0.1	198.547	AT2G41290.1 | Symbols: | strictosidine synthase family protein | AT2G41290.1 | Symbols: | strictosidine synthase family protein | chr2:17217677-17219982 REVERSE
473	AT3G53370	0.1	198.547	AT3G53370.1 | Symbols: | DNA-binding S1FA family protein | AT3G53370.1 | Symbols: | DNA-binding S1FA family protein | chr3:19799137-19799715 REVERSE
483	AT5G02160	0.1	198.547	AT5G02160.1 | Symbols: | similar to hypothetical protein [Solanum AT5G02160.1 | Symbols: | similar to hypothetical protein [Solanum lycopersicum] (GB:BAD95796.1) | chr5:426389-426895 FORWARD
423	AT5G27760	15.4595	182.001	AT5G27760.1 | Symbols: | hypoxia-responsive family protein | AT5G27760.1 | Symbols: | hypoxia-responsive family protein | chr5:9830400-9831563 FORWARD
276	AT4G21450	141.442	181.907	AT4G21450.1 | Symbols: | vesicle-associated membrane family protein / VAMP AT4G21450.1 | Symbols: | vesicle-associated membrane family protein / VAMP family protein | chr4:11426147-11428136 FORWARD
263	AT1G24170	154.595	178.692	AT1G24170.1 | Symbols: GATL8, LGT9 | GATL8/LGT9 AT1G24170.1 | Symbols: GATL8, LGT9 | GATL8/LGT9 (Galacturonosyltransferase-like 8); polygalacturonate AT1G24170.1 | Symbols: GATL8, LGT9 | GATL8/LGT9 AT1G24170.1 | Symbols: GATL8, LGT9 | GATL8/LGT9 (Galacturonosyltransferase-like 8); polygalacturonate 4-alpha-galacturonosyltransferase/ transferase, transferring glycosyl groups AT1G24170.1 | Symbols:…
303	AT1G17880	103.063	178.692	AT1G17880.1 | Symbols: | nascent polypeptide-associated complex (NAC) AT1G17880.1 | Symbols: | nascent polypeptide-associated complex (NAC) domain-containing protein / BTF3b-like transcription factor, putative | AT1G17880.1 | Symbols: | nascent polypeptide-associated complex (NAC) AT1G17880.1 | Symbols: | nascent polypeptide-associated complex (NAC) domain-containing protein / BTF3b-like transcri…
322	AT3G13460	82.4504	178.692	AT3G13460.1 | Symbols: ECT2 | ECT2; protein binding | chr3:4385281-4388227 AT3G13460.1 | Symbols: ECT2 | ECT2; protein binding | chr3:4385281-4388227 REVERSE
323	AT3G13460	82.4504	178.692	AT3G13460.3 | Symbols: ECT2 | ECT2 | chr3:4385941-4388227 REVERSE
344	AT4G35750	66.991	178.692	AT4G35750.1 | Symbols: | Rho-GTPase-activating protein-related | AT4G35750.1 | Symbols: | Rho-GTPase-activating protein-related | chr4:16940870-16941679 REVERSE
408	AT2G47980	20.6126	178.692	AT2G47980.1 | Symbols: SCC3 | SCC3 (sister-chromatide cohesion protein 3); AT2G47980.1 | Symbols: SCC3 | SCC3 (sister-chromatide cohesion protein 3); binding | chr2:19638493-19643865 FORWARD
252	AT3G02560	164.901	172.074	AT3G02560.2 | Symbols: | 40S ribosomal protein S7 (RPS7B) | AT3G02560.2 | Symbols: | 40S ribosomal protein S7 (RPS7B) | chr3:542348-543175 FORWARD
289	AT5G61020	123.676	158.837	AT5G61020.1 | Symbols: ECT3 | ECT3 (evolutionary conserved C-terminal 3) | AT5G61020.1 | Symbols: ECT3 | ECT3 (evolutionary conserved C-terminal 3) | chr5:24574711-24577006 REVERSE
304	AT1G48900	103.063	158.837	AT1G48900.1 | Symbols: | signal recognition particle 54 kDa protein 3 / AT1G48900.1 | Symbols: | signal recognition particle 54 kDa protein 3 / SRP54 (SRP-54C) | chr1:18088640-18091411 REVERSE
338	AT5G66280	72.1441	158.837	AT5G66280.1 | Symbols: GMD1 | GMD1 (GDP-D-MANNOSE 4,6-DEHYDRATASE 1); AT5G66280.1 | Symbols: GMD1 | GMD1 (GDP-D-MANNOSE 4,6-DEHYDRATASE 1); GDP-mannose 4,6-dehydratase | chr5:26493660-26494745 FORWARD
355	AT5G47870	61.8378	158.837	AT5G47870.1 | Symbols: | similar to unknown protein [Arabidopsis thaliana] AT5G47870.1 | Symbols: | similar to unknown protein [Arabidopsis thaliana] (TAIR:AT1G71310.1); similar to Os03g0851500 [Oryza sativa (japonica AT5G47870.1 | Symbols: | similar to unknown protein [Arabidopsis thaliana] AT5G47870.1 | Symbols: | similar to unknown protein [Arabidopsis thaliana] (TAIR:AT1G71310.1); similar to …
370	AT2G40100	41.2252	158.837	AT2G40100.1 | Symbols: LHCB4.3 | LHCB4.3 (LIGHT HARVESTING COMPLEX PSII); AT2G40100.1 | Symbols: LHCB4.3 | LHCB4.3 (LIGHT HARVESTING COMPLEX PSII); chlorophyll binding | chr2:16752962-16754268 FORWARD
414	AT3G63490	20.6126	158.837	AT3G63490.1 | Symbols: | ribosomal protein L1 family protein | AT3G63490.1 | Symbols: | ribosomal protein L1 family protein | chr3:23455244-23456995 FORWARD
417	AT5G10510	20.6126	158.837	AT5G10510.1 | Symbols: AIL6 | AIL6 (AINTEGUMENTA-LIKE 6); DNA binding / AT5G10510.1 | Symbols: AIL6 | AIL6 (AINTEGUMENTA-LIKE 6); DNA binding / transcription factor | chr5:3316037-3320009 FORWARD
418	AT5G38895	20.6126	158.837	AT5G38895.1 | Symbols: | zinc finger (C3HC4-type RING finger) family protein AT5G38895.1 | Symbols: | zinc finger (C3HC4-type RING finger) family protein | chr5:15589314-15590545 FORWARD
419	AT5G44020	20.6126	158.837	AT5G44020.1 | Symbols: | acid phosphatase class B family protein | AT5G44020.1 | Symbols: | acid phosphatase class B family protein | chr5:17729660-17731273 FORWARD
421	AT5G62520	20.6126	158.837	AT5G62520.1 | Symbols: SRO5 | SRO5 (SIMILAR TO RCD ONE 5); NAD+ AT5G62520.1 | Symbols: SRO5 | SRO5 (SIMILAR TO RCD ONE 5); NAD+ ADP-ribosyltransferase | chr5:25115297-25116490 FORWARD
446	AT1G54860	0.1	158.837	AT1G54860.1 | Symbols: | similar to unknown protein [Arabidopsis thaliana] AT1G54860.1 | Symbols: | similar to unknown protein [Arabidopsis thaliana] (TAIR:AT5G19250.1); similar to conserved hypothetical protein [Medicago AT1G54860.1 | Symbols: | similar to unknown protein [Arabidopsis thaliana] AT1G54860.1 | Symbols: | similar to unknown protein [Arabidopsis thaliana] (TAIR:AT5G19250.1); similar…
450	AT1G66020	0.1	158.837	AT1G66020.1 | Symbols: | terpene synthase/cyclase family protein | AT1G66020.1 | Symbols: | terpene synthase/cyclase family protein | chr1:24581239-24583660 FORWARD
458	AT2G10940	0.1	158.837	AT2G10940.2 | Symbols: | protease inhibitor/seed storage/lipid transfer AT2G10940.2 | Symbols: | protease inhibitor/seed storage/lipid transfer protein (LTP) family protein | chr2:4318242-4319117 REVERSE
459	AT2G14900	0.1	158.837	AT2G14900.1 | Symbols: | gibberellin-regulated family protein | AT2G14900.1 | Symbols: | gibberellin-regulated family protein | chr2:6411292-6412125 FORWARD
480	AT4G30990	0.1	158.837	AT4G30990.1 | Symbols: | binding | chr4:15084691-15095956 FORWARD
425	AT5G08570	13.7417	145.601	AT5G08570.1 | Symbols: | pyruvate kinase, putative | chr5:2778434-2780301 AT5G08570.1 | Symbols: | pyruvate kinase, putative | chr5:2778434-2780301 FORWARD
379	AT1G78050	30.9189	138.983	AT1G78050.1 | Symbols: | phosphoglycerate/bisphosphoglycerate mutase family AT1G78050.1 | Symbols: | phosphoglycerate/bisphosphoglycerate mutase family protein | chr1:29352989-29354486 FORWARD
381	AT5G02502	30.9189	138.983	AT5G02502.1 | Symbols: | similar to conserved hypothetical protein [Medicago AT5G02502.1 | Symbols: | similar to conserved hypothetical protein [Medicago truncatula] (GB:ABD32900.1) | chr5:558602-558709 REVERSE
369	AT2G22090	41.2252	119.128	AT2G22090.1 | Symbols: UBA1A | UBA1A; AU-specific RNA binding / RNA binding | AT2G22090.1 | Symbols: UBA1A | UBA1A; AU-specific RNA binding / RNA binding | chr2:9395651-9397530 REVERSE
396	AT1G54010	20.6126	119.128	AT1G54010.1 | Symbols: | myrosinase-associated protein, putative | AT1G54010.1 | Symbols: | myrosinase-associated protein, putative | chr1:20162522-20164415 REVERSE
398	AT1G57620	20.6126	119.128	AT1G57620.1 | Symbols: | emp24/gp25L/p24 family protein | AT1G57620.1 | Symbols: | emp24/gp25L/p24 family protein | chr1:21346528-21348246 FORWARD
410	AT3G14940	20.6126	119.128	AT3G14940.1 | Symbols: ATPPC3 | ATPPC3 (PHOSPHOENOLPYRUVATE CARBOXYLASE 3); AT3G14940.1 | Symbols: ATPPC3 | ATPPC3 (PHOSPHOENOLPYRUVATE CARBOXYLASE 3); phosphoenolpyruvate carboxylase | chr3:5025591-5029483 FORWARD
412	AT3G47690	20.6126	119.128	AT3G47690.1 | Symbols: ATEB1A | ATEB1A (Arabidopsis thaliana Microtubule End AT3G47690.1 | Symbols: ATEB1A | ATEB1A (Arabidopsis thaliana Microtubule End Binding Protein EB1A); microtubule binding | chr3:17592338-17594331 FORWARD
436	AT5G13640	1.58558	119.128	AT5G13640.1 | Symbols: ATPDAT | ATPDAT (Arabidopsis thaliana AT5G13640.1 | Symbols: ATPDAT | ATPDAT (Arabidopsis thaliana phospholipid:diacylglycerol acyltransferase); phosphatidylcholine-sterol AT5G13640.1 | Symbols: ATPDAT | ATPDAT (Arabidopsis thaliana AT5G13640.1 | Symbols: ATPDAT | ATPDAT (Arabidopsis thaliana phospholipid:diacylglycerol acyltransferase); phosphatidylcholine-sterol O-acyltra…
438	AT1G05000	0.1	119.128	AT1G05000.1 | Symbols: | tyrosine specific protein phosphatase family AT1G05000.1 | Symbols: | tyrosine specific protein phosphatase family protein | chr1:1425659-1428392 FORWARD
443	AT1G32860	0.1	119.128	AT1G32860.1 | Symbols: | glycosyl hydrolase family 17 protein | AT1G32860.1 | Symbols: | glycosyl hydrolase family 17 protein | chr1:11907288-11908783 REVERSE
444	AT1G35680	0.1	119.128	AT1G35680.1 | Symbols: | 50S ribosomal protein L21, chloroplast / CL21 AT1G35680.1 | Symbols: | 50S ribosomal protein L21, chloroplast / CL21 (RPL21) | chr1:13209989-13211458 FORWARD
454	AT1G80090	0.1	119.128	AT1G80090.1 | Symbols: | CBS domain-containing protein | AT1G80090.1 | Symbols: | CBS domain-containing protein | chr1:30134997-30136748 FORWARD
455	AT1G80770	0.1	119.128	AT1G80770.1 | Symbols: PDE318 | PDE318 (PIGMENT DEFECTIVE 318); GTP binding | AT1G80770.1 | Symbols: PDE318 | PDE318 (PIGMENT DEFECTIVE 318); GTP binding | chr1:30360158-30362678 FORWARD
457	AT2G04900	0.1	119.128	AT2G04900.1 | Symbols: | similar to Protein of unknown function DUF423 AT2G04900.1 | Symbols: | similar to Protein of unknown function DUF423 [Medicago truncatula] (GB:ABE77948.1); contains InterPro domain Protein of AT2G04900.1 | Symbols: | similar to Protein of unknown function DUF423 AT2G04900.1 | Symbols: | similar to Protein of unknown function DUF423 [Medicago truncatula] (GB:ABE77948.1); c…
465	AT2G41070	0.1	119.128	AT2G41070.2 | Symbols: ATBZIP12, DPBF4, EEL | EEL (ENHANCED EM LEVEL); DNA AT2G41070.2 | Symbols: ATBZIP12, DPBF4, EEL | EEL (ENHANCED EM LEVEL); DNA binding / transcription factor | chr2:17138327-17139286 FORWARD
470	AT3G20790	0.1	119.128	AT3G20790.1 | Symbols: | oxidoreductase family protein | AT3G20790.1 | Symbols: | oxidoreductase family protein | chr3:7268808-7271105 FORWARD
471	AT3G27280	0.1	119.128	AT3G27280.1 | Symbols: ATPHB4 | ATPHB4 (PROHIBITIN 4) | AT3G27280.1 | Symbols: ATPHB4 | ATPHB4 (PROHIBITIN 4) | chr3:10078141-10079288 FORWARD
476	AT3G58450	0.1	119.128	AT3G58450.1 | Symbols: | universal stress protein (USP) family protein | AT3G58450.1 | Symbols: | universal stress protein (USP) family protein | chr3:21633009-21634034 FORWARD
479	AT4G13460	0.1	119.128	AT4G13460.2 | Symbols: SUVH9 | SUVH9 (SU(VAR)3-9 HOMOLOG 9); histone-lysine AT4G13460.2 | Symbols: SUVH9 | SUVH9 (SU(VAR)3-9 HOMOLOG 9); histone-lysine N-methyltransferase/ zinc ion binding | chr4:7824649-7826601 REVERSE
482	AT4G38430	0.1	119.128	AT4G38430.1 | Symbols: ATROPGEF1, ROPGEF1 | ATROPGEF1/ROPGEF1 (KINASE PARTNER AT4G38430.1 | Symbols: ATROPGEF1, ROPGEF1 | ATROPGEF1/ROPGEF1 (KINASE PARTNER PROTEIN-LIKE); Rho guanyl-nucleotide exchange factor/ protein binding | AT4G38430.1 | Symbols: ATROPGEF1, ROPGEF1 | ATROPGEF1/ROPGEF1 (KINASE PARTNER AT4G38430.1 | Symbols: ATROPGEF1, ROPGEF1 | ATROPGEF1/ROPGEF1 (KINASE PARTNER PROTEIN-LIKE); …
487	AT5G48490	0.1	119.128	AT5G48490.1 | Symbols: | protease inhibitor/seed storage/lipid transfer AT5G48490.1 | Symbols: | protease inhibitor/seed storage/lipid transfer protein (LTP) family protein | chr5:19665158-19665463 REVERSE
490	AT5G58730	0.1	119.128	AT5G58730.1 | Symbols: | pfkB-type carbohydrate kinase family protein | AT5G58730.1 | Symbols: | pfkB-type carbohydrate kinase family protein | chr5:23740853-23742550 REVERSE
389	AT3G18130	22.6236	114.447	AT3G18130.1 | Symbols: | guanine nucleotide-binding family protein / AT3G18130.1 | Symbols: | guanine nucleotide-binding family protein / activated protein kinase C receptor (RACK1) | chr3:6211115-6212377 REVERSE
317	AT1G54320	92.7567	99.2733	AT1G54320.1 | Symbols: | LEM3 (ligand-effect modulator 3) family protein / AT1G54320.1 | Symbols: | LEM3 (ligand-effect modulator 3) family protein / CDC50 family protein | chr1:20279399-20281460 REVERSE
324	AT3G44320	82.4504	99.2733	AT3G44320.1 | Symbols: NIT3 | NIT3 (NITRILASE 3) | chr3:16004406-16006480 AT3G44320.1 | Symbols: NIT3 | NIT3 (NITRILASE 3) | chr3:16004406-16006480 FORWARD
411	AT3G44300	20.6126	99.2733	AT3G44300.1 | Symbols: NIT2 | NIT2 (NITRILASE 2) | chr3:15994338-15996159 AT3G44300.1 | Symbols: NIT2 | NIT2 (NITRILASE 2) | chr3:15994338-15996159 FORWARD
472	AT3G29075	0.1	99.2733	AT3G29075.1 | Symbols: | glycine-rich protein | chr3:11052882-11053866 AT3G29075.1 | Symbols: | glycine-rich protein | chr3:11052882-11053866 REVERSE
392	AT1G15950	20.6126	88.5823	AT1G15950.1 | Symbols: IRX4, ATCCR1, CCR1 | CCR1 (CINNAMOYL COA REDUCTASE 1) AT1G15950.1 | Symbols: IRX4, ATCCR1, CCR1 | CCR1 (CINNAMOYL COA REDUCTASE 1) | chr1:5478849-5481909 FORWARD
321	AT1G52040	83.8246	87.3605	AT1G52040.1 | Symbols: ATMBP, MBP1 | MBP1 (MYROSINASE-BINDING PROTEIN 1) | AT1G52040.1 | Symbols: ATMBP, MBP1 | MBP1 (MYROSINASE-BINDING PROTEIN 1) | chr1:19354264-19356247 REVERSE
349	AT3G55280	61.8378	79.4187	AT3G55280.2 | Symbols: | 60S ribosomal protein L23A (RPL23aB) | AT3G55280.2 | Symbols: | 60S ribosomal protein L23A (RPL23aB) | chr3:20511644-20512496 FORWARD
380	AT1G78060	30.9189	79.4187	AT1G78060.1 | Symbols: | glycosyl hydrolase family 3 protein | AT1G78060.1 | Symbols: | glycosyl hydrolase family 3 protein | chr1:29354690-29357762 REVERSE
395	AT1G54000	20.6126	79.4187	AT1G54000.1 | Symbols: | myrosinase-associated protein, putative | AT1G54000.1 | Symbols: | myrosinase-associated protein, putative | chr1:20158216-20160033 REVERSE
464	AT2G39460	0.1	79.4187	AT2G39460.1 | Symbols: RPL23A, ATRPL23A | ATRPL23A (RIBOSOMAL PROTEIN L23A); AT2G39460.1 | Symbols: RPL23A, ATRPL23A | ATRPL23A (RIBOSOMAL PROTEIN L23A); RNA binding / structural constituent of ribosome | chr2:16482127-16482982 AT2G39460.1 | Symbols: RPL23A, ATRPL23A | ATRPL23A (RIBOSOMAL PROTEIN L23A); AT2G39460.1 | Symbols: RPL23A, ATRPL23A | ATRPL23A (RIBOSOMAL PROTEIN L23A); RNA binding / str…
386	AT2G35820	27.4835	66.1822	AT2G35820.1 | Symbols: | similar to unknown protein [Arabidopsis thaliana] AT2G35820.1 | Symbols: | similar to unknown protein [Arabidopsis thaliana] (TAIR:AT2G35810.1); similar to hypothetical protein MtrDRAFT.AC152818g11v1 AT2G35820.1 | Symbols: | similar to unknown protein [Arabidopsis thaliana] AT2G35820.1 | Symbols: | similar to unknown protein [Arabidopsis thaliana] (TAIR:AT2G35810.1); simi…
431	AT2G35810	6.87087	66.1822	AT2G35810.1 | Symbols: | similar to unknown protein [Arabidopsis thaliana] AT2G35810.1 | Symbols: | similar to unknown protein [Arabidopsis thaliana] (TAIR:AT2G35830.1); similar to hypothetical protein MtrDRAFT.AC152818g11v1 AT2G35810.1 | Symbols: | similar to unknown protein [Arabidopsis thaliana] AT2G35810.1 | Symbols: | similar to unknown protein [Arabidopsis thaliana] (TAIR:AT2G35830.1); simi…
384	AT1G29920	29.9485	66.0748	AT1G29920.1 | Symbols: CAB2, AB165, LHCB1.1 | CAB2 (Chlorophyll a/b-binding AT1G29920.1 | Symbols: CAB2, AB165, LHCB1.1 | CAB2 (Chlorophyll a/b-binding protein 2); chlorophyll binding | chr1:10475073-10475876 REVERSE
426	AT1G32210	10.3063	59.564	AT1G32210.1 | Symbols: ATDAD1 | ATDAD1 (DEFENDER AGAINST APOPTOTIC DEATH 1) | AT1G32210.1 | Symbols: ATDAD1 | ATDAD1 (DEFENDER AGAINST APOPTOTIC DEATH 1) | chr1:11606027-11607632 REVERSE
427	AT2G35520	10.3063	59.564	AT2G35520.2 | Symbols: DAD2 | defender against cell death 2 (DAD2) | AT2G35520.2 | Symbols: DAD2 | defender against cell death 2 (DAD2) | chr2:14928666-14929736 FORWARD
449	AT1G65960	0.1	59.564	AT1G65960.1 | Symbols: GAD2 | GAD2 (GLUTAMATE DECARBOXYLASE 2); calmodulin AT1G65960.1 | Symbols: GAD2 | GAD2 (GLUTAMATE DECARBOXYLASE 2); calmodulin binding | chr1:24559531-24560916 FORWARD
456	AT2G04170	0.1	59.564	AT2G04170.2 | Symbols: | meprin and TRAF homology domain-containing protein AT2G04170.2 | Symbols: | meprin and TRAF homology domain-containing protein / MATH domain-containing protein | chr2:1417401-1419153 REVERSE
460	AT2G25940	0.1	59.564	AT2G25940.1 | Symbols: ALPHAVPE, ALPHA-VPE | ALPHA-VPE (ALPHA-VACUOLAR AT2G25940.1 | Symbols: ALPHAVPE, ALPHA-VPE | ALPHA-VPE (ALPHA-VACUOLAR PROCESSING ENZYME); cysteine-type endopeptidase | chr2:11070574-11073098 AT2G25940.1 | Symbols: ALPHAVPE, ALPHA-VPE | ALPHA-VPE (ALPHA-VACUOLAR AT2G25940.1 | Symbols: ALPHAVPE, ALPHA-VPE | ALPHA-VPE (ALPHA-VACUOLAR PROCESSING ENZYME); cysteine-type endopept…
468	AT3G17760	0.1	59.564	AT3G17760.1 | Symbols: | glutamate decarboxylase, putative | AT3G17760.1 | Symbols: | glutamate decarboxylase, putative | chr3:6078899-6080844 REVERSE
477	AT4G11310	0.1	59.564	AT4G11310.1 | Symbols: RD21A, RD21 | RD21 (RESPONSIVE TO DEHYDRATION 21); AT4G11310.1 | Symbols: RD21A, RD21 | RD21 (RESPONSIVE TO DEHYDRATION 21); cysteine-type peptidase | chr4:6883590-6885314 FORWARD
478	AT4G11320	0.1	59.564	AT4G11320.1 | Symbols: | cysteine proteinase, putative | AT4G11320.1 | Symbols: | cysteine proteinase, putative | chr4:6887332-6888823 FORWARD
387	AT4G15160	27.4835	52.9458	AT4G15160.1 | Symbols: | protease inhibitor/seed storage/lipid transfer AT4G15160.1 | Symbols: | protease inhibitor/seed storage/lipid transfer protein (LTP) family protein | chr4:8646193-8650082 FORWARD
424	AT1G56190	13.7417	52.9458	AT1G56190.1 | Symbols: | phosphoglycerate kinase, putative | AT1G56190.1 | Symbols: | phosphoglycerate kinase, putative | chr1:21032068-21034119 FORWARD
432	AT3G22142	6.87087	52.9458	AT3G22142.1 | Symbols: | Encodes a Protease inhibitor/seed storage/LTP AT3G22142.1 | Symbols: | Encodes a Protease inhibitor/seed storage/LTP family protein | chr3:7803611-7808053 REVERSE
462	AT2G29310	0.1	29.0184	AT2G29310.1 | Symbols: | tropinone reductase, putative / tropine AT2G29310.1 | Symbols: | tropinone reductase, putative / tropine dehydrogenase, putative | chr2:12597145-12598337 FORWARD
433	AT2G47860	5.15315	23.1638	AT2G47860.1 | Symbols: | phototropic-responsive NPH3 family protein | AT2G47860.1 | Symbols: | phototropic-responsive NPH3 family protein | chr2:19607049-19609158 FORWARD
434	AT3G26110	5.15315	23.1638	AT3G26110.1 | Symbols: | similar to BCP1 (Brassica campestris pollen protein AT3G26110.1 | Symbols: | similar to BCP1 (Brassica campestris pollen protein 1) [Arabidopsis thaliana] (TAIR:AT1G24520.1); similar to Anther-specific AT3G26110.1 | Symbols: | similar to BCP1 (Brassica campestris pollen protein AT3G26110.1 | Symbols: | similar to BCP1 (Brassica campestris pollen protein 1) [Arabidopsis th…
435	AT5G19740	5.15315	23.1638	AT5G19740.1 | Symbols: | peptidase M28 family protein | chr5:6673988-6676769 AT5G19740.1 | Symbols: | peptidase M28 family protein | chr5:6673988-6676769 FORWARD
442	AT1G20050	0.1	9.16369	AT1G20050.1 | Symbols: HYD1 | HYD1 (Hydra 1) | chr1:6949151-6950126 FORWARD
452	AT1G74310	0.1	9.16369	AT1G74310.1 | Symbols: HSP101, HOT1, ATHSP101 | ATHSP101 (HEAT SHOCK PROTEIN AT1G74310.1 | Symbols: HSP101, HOT1, ATHSP101 | ATHSP101 (HEAT SHOCK PROTEIN 101); ATP binding / ATPase | chr1:27940376-27943523 REVERSE
475	AT3G57610	0.1	9.16369	AT3G57610.1 | Symbols: ATPURA | adenylosuccinate synthetase (ADSS) | AT3G57610.1 | Symbols: ATPURA | adenylosuccinate synthetase (ADSS) | chr3:21345496-21347580 REVERSE
