# Supplementary material for: Gene expression profiling via LongSAGE in a non-model plant species: a case study in seeds of Brassica napus
Source: BMC Genomics. 2009 Jul 3;10:295. doi: 10.1186/1471-2164-10-295 (PMC2719671; doi:10.1186/1471-2164-10-295)
Supplement: Additional file 2 — Enriched GO terms for 490 differentially expressed genes between 23 and 35 DAP. Statistically enriched Gene Ontology (GO) terms exclusively found for one of the time-points 23 DAP and 35 DAP of B. napus seed development (p < 0.05) for 490 differentially expressed genes calculated using GOEAST (Zheng and Wang, 2008). [file 1471-2164-10-295-S2.xls]

## Sheet: Tabelle1
23 DAP enriched			35 DAP enriched
GO ID	GO term	P value	GO ID	GO term	P value
GO:0009636	response to toxin	0.0451819	GO:0009064	glutamine family amino acid metabolic process	0.0488681
GO:0009934	regulation of meristem organization	0.043433	GO:0019853	L-ascorbic acid biosynthetic process	0.0436927
GO:0010431	seed maturation	0.043433	GO:0016129	phytosteroid biosynthetic process	0.0436927
GO:0010162	seed dormancy	0.0360348	GO:0016132	brassinosteroid biosynthetic process	0.0436927
GO:0022611	dormancy process	0.0360348	GO:0006553	lysine metabolic process	0.0436927
GO:0006012	galactose metabolic process	0.0323828	GO:0009683	indoleacetic acid metabolic process	0.0436927
GO:0010383	cell wall polysaccharide metabolic process	0.0323828	GO:0009123	nucleoside monophosphate metabolic process	0.0436927
GO:0006970	response to osmotic stress	0.0303963	GO:0042542	response to hydrogen peroxide	0.0436897
GO:0010099	regulation of photomorphogenesis	0.0295845	GO:0009698	phenylpropanoid metabolic process	0.0396263
GO:0009306	protein secretion	0.0268022	GO:0031540	regulation of anthocyanin biosynthetic process	0.0374542
GO:0010410	hemicellulose metabolic process	0.0204361	GO:0010207	photosystem II assembly	0.0374542
GO:0045491	xylan metabolic process	0.0204361	GO:0030497	fatty acid elongation	0.0374542
GO:0009696	salicylic acid metabolic process	0.0173712	GO:0042278	purine nucleoside metabolic process	0.0374542
GO:0030163	protein catabolic process	0.016132	GO:0046128	purine ribonucleoside metabolic process	0.0374542
GO:0051606	detection of stimulus	0.0142439	GO:0006949	syncytium formation	0.0374542
GO:0010214	seed coat development	0.0142439	GO:0006772	thiamin metabolic process	0.0374542
GO:0042743	hydrogen peroxide metabolic process	0.0142439	GO:0042723	thiamin and derivative metabolic process	0.0374542
GO:0034962	cellular biopolymer catabolic process	0.0140164	GO:0051235	maintenance of location	0.0374542
GO:0044257	cellular protein catabolic process	0.0136596	GO:0009684	indoleacetic acid biosynthetic process	0.0374542
GO:0009744	response to sucrose stimulus	0.0136596	GO:0009124	nucleoside monophosphate biosynthetic process	0.0374542
GO:0034285	response to disaccharide stimulus	0.0136596	GO:0009161	ribonucleoside monophosphate metabolic process	0.0374542
GO:0051603	proteolysis involved in cellular protein catabolic process	0.0123637	GO:0015980	energy derivation by oxidation of organic compounds	0.0366635
GO:0051592	response to calcium ion	0.0118693	GO:0045333	cellular respiration	0.0366635
GO:0006511	ubiquitin-dependent protein catabolic process	0.0118693	GO:0006753	nucleoside phosphate metabolic process	0.0330457
GO:0019941	modification-dependent protein catabolic process	0.0118693	GO:0009117	nucleotide metabolic process	0.0330457
GO:0043632	modification-dependent macromolecule catabolic process	0.0118693	GO:0009767	photosynthetic electron transport chain	0.0318728
GO:0006354	RNA elongation	0.0118693	GO:0009085	lysine biosynthetic process	0.0318728
GO:0010149	senescence	0.00969434	GO:0009089	lysine biosynthetic process via diaminopimelate	0.0318728
GO:0005513	detection of calcium ion	0.00969434	GO:0046451	diaminopimelate metabolic process	0.0318728
GO:0043285	biopolymer catabolic process	0.00720064	GO:0043193	positive regulation of gene-specific transcription	0.0318728
GO:0006833	water transport	0.00720064	GO:0046685	response to arsenic	0.0318728
GO:0042044	fluid transport	0.00720064	GO:0045132	meiotic chromosome segregation	0.0318728
GO:0042744	hydrogen peroxide catabolic process	0.00720064	GO:0045047	protein targeting to ER	0.0318728
GO:0030104	water homeostasis	0.00720064	GO:0009126	purine nucleoside monophosphate metabolic process	0.0318728
GO:0009720	detection of hormone stimulus	0.00720064	GO:0009127	purine nucleoside monophosphate biosynthetic process	0.0318728
GO:0009726	detection of endogenous stimulus	0.00720064	GO:0009156	ribonucleoside monophosphate biosynthetic process	0.0318728
GO:0010260	organ senescence	0.00622811	GO:0009167	purine ribonucleoside monophosphate metabolic process	0.0318728
GO:0006800	oxygen and reactive oxygen species metabolic process	0.00567226	GO:0009168	purine ribonucleoside monophosphate biosynthetic process	0.0318728
GO:0055071	manganese ion homeostasis	0.00565655	GO:0043283	biopolymer metabolic process	0.0280836
GO:0009697	salicylic acid biosynthetic process	0.00565655	GO:0009228	thiamin biosynthetic process	0.0260903
GO:0010023	proanthocyanidin biosynthetic process	0.00565655	GO:0042724	thiamin and derivative biosynthetic process	0.0260903
GO:0010150	leaf senescence	0.00533167	GO:0045185	maintenance of protein location	0.0260903
GO:0009057	macromolecule catabolic process	0.00304381	GO:0051651	maintenance of location in cell	0.0260903
GO:0006914	autophagy	0.00301154	GO:0006613	cotranslational protein targeting to membrane	0.0260903
GO:0009415	response to water	0.00223775	GO:0006614	SRP-dependent cotranslational protein targeting to membrane	0.0260903
GO:0009414	response to water deprivation	0.00185943	GO:0009699	phenylpropanoid biosynthetic process	0.0242267
GO:0009593	detection of chemical stimulus	0.00127458	GO:0034960	cellular biopolymer metabolic process	0.0231861
GO:0019932	second-messenger-mediated signaling	0.00127458	GO:0055070	copper ion homeostasis	0.0208877
GO:0007267	cell-cell signaling	0.00110625	GO:0043101	purine salvage	0.0208877
GO:0043467	regulation of generation of precursor metabolites and energy	0.00107425	GO:0006984	ER-nuclear signaling pathway	0.0208877
GO:0019722	calcium-mediated signaling	0.000831873	GO:0032507	maintenance of protein location in cell	0.0208877
GO:0009894	regulation of catabolic process	0.000348356	GO:0055086	nucleobase, nucleoside and nucleotide metabolic process	0.0206624
GO:0006109	regulation of carbohydrate metabolic process	0.000241347	GO:0051186	cofactor metabolic process	0.0191258
GO:0006662	glycerol ether metabolic process	0.000241347	GO:0008202	steroid metabolic process	0.0157879
GO:0046486	glycerolipid metabolic process	0.000241347	GO:0008216	spermidine metabolic process	0.0157879
GO:0010675	regulation of cellular carbohydrate metabolic process	0.000163122	GO:0008295	spermidine biosynthetic process	0.0157879
GO:0031329	regulation of cellular catabolic process	0.000101425	GO:0007062	sister chromatid cohesion	0.0157879
GO:0006638	neutral lipid metabolic process	0.000101425	GO:0016125	sterol metabolic process	0.0153625
GO:0006639	acylglycerol metabolic process	0.000101425	GO:0051187	cofactor catabolic process	0.0153625
GO:0006641	triglyceride metabolic process	0.000101425	GO:0016126	sterol biosynthetic process	0.0121058
GO:0010188	response to microbial phytotoxin	0.000101425	GO:0006878	cellular copper ion homeostasis	0.0111327
GO:0042787	protein ubiquitination during ubiquitin-dependent protein catabolic process	5.82946e-05	GO:0006094	gluconeogenesis	0.0111327
GO:0045017	glycerolipid biosynthetic process	5.82946e-05	GO:0050898	nitrile metabolic process	0.0111327
			GO:0080028	nitrile biosynthetic process	0.0111327
			GO:0009652	thigmotropism	0.0111327
			GO:0006629	lipid metabolic process	0.0105056
			GO:0051093	negative regulation of developmental process	0.0101011
			GO:0006084	acetyl-CoA metabolic process	0.00952866
			GO:0006732	coenzyme metabolic process	0.00781543
			GO:0044271	nitrogen compound biosynthetic process	0.00661148
			GO:0006733	oxidoreduction coenzyme metabolic process	0.00567214
			GO:0033036	macromolecule localization	0.00548672
			GO:0009060	aerobic respiration	0.00541553
			GO:0001666	response to hypoxia	0.00382599
			GO:0070482	response to oxygen levels	0.00382599
			GO:0009109	coenzyme catabolic process	0.00382599
			GO:0006694	steroid biosynthetic process	0.00345236
			GO:0006612	protein targeting to membrane	0.00257355
			GO:0019362	pyridine nucleotide metabolic process	0.00254599
			GO:0044255	cellular lipid metabolic process	0.00163693
			GO:0006082	organic acid metabolic process	0.00158326
			GO:0019752	carboxylic acid metabolic process	0.00157114
			GO:0006099	tricarboxylic acid cycle	0.00157114
			GO:0046356	acetyl-CoA catabolic process	0.00157114
			GO:0032787	monocarboxylic acid metabolic process	0.00154152
			GO:0006766	vitamin metabolic process	0.00150781
			GO:0009225	nucleotide-sugar metabolic process	0.00106165
			GO:0005975	carbohydrate metabolic process	0.00100449
			GO:0009226	nucleotide-sugar biosynthetic process	0.000982274
			GO:0006767	water-soluble vitamin metabolic process	0.000767573
			GO:0016137	glycoside metabolic process	0.000604139
			GO:0019757	glycosinolate metabolic process	0.000604139
			GO:0019760	glucosinolate metabolic process	0.000604139
			GO:0009644	response to high light intensity	0.000556496
			GO:0006631	fatty acid metabolic process	0.000470214
			GO:0009769	photosynthesis, light harvesting in photosystem II	0.000441288
			GO:0006636	unsaturated fatty acid biosynthetic process	0.000441288
			GO:0033559	unsaturated fatty acid metabolic process	0.000441288
			GO:0009409	response to cold	0.000259099
			GO:0015976	carbon utilization	0.000257635
			GO:0019748	secondary metabolic process	0.000231101
			GO:0042981	regulation of apoptosis	0.000157678
			GO:0009768	photosynthesis, light harvesting in photosystem I	0.000137392
			GO:0016053	organic acid biosynthetic process	0.000112551
			GO:0046394	carboxylic acid biosynthetic process	0.000112551
			GO:0006979	response to oxidative stress	0.000110484
			GO:0016139	glycoside catabolic process	6.6554e-05
			GO:0019759	glycosinolate catabolic process	6.6554e-05
			GO:0019762	glucosinolate catabolic process	6.6554e-05
			GO:0008610	lipid biosynthetic process	5.92279e-05
			GO:0009266	response to temperature stimulus	5.67676e-05
			GO:0015977	carbon utilization by fixation of carbon dioxide	4.84845e-05
			GO:0050826	response to freezing	3.29354e-05
			GO:0006633	fatty acid biosynthetic process	2.28995e-05
			GO:0009845	seed germination	1.76598e-05
			GO:0009765	photosynthesis, light harvesting	1.39081e-05
			GO:0044260	cellular macromolecule metabolic process	1.19826e-05
			GO:0009639	response to red or far red light	8.0084e-06
			GO:0010467	gene expression	6.91698e-06
			GO:0010876	lipid localization	6.22701e-06
			GO:0019915	lipid storage	6.22701e-06
			GO:0009059	macromolecule biosynthetic process	4.38621e-06
			GO:0034645	cellular macromolecule biosynthetic process	3.32085e-06
			GO:0006916	anti-apoptosis	1.80612e-06
			GO:0043066	negative regulation of apoptosis	1.80612e-06
			GO:0044085	cellular component biogenesis	1.54865e-06
			GO:0010941	regulation of cell death	1.4652e-06
			GO:0043067	regulation of programmed cell death	1.4652e-06
			GO:0043284	biopolymer biosynthetic process	1.35269e-06
			GO:0034961	cellular biopolymer biosynthetic process	1.07132e-06
			GO:0010196	nonphotochemical quenching	6.51828e-07
			GO:0043069	negative regulation of programmed cell death	2.30107e-07
			GO:0060548	negative regulation of cell death	2.30107e-07
			GO:0019684	photosynthesis, light reaction	2.24231e-07
			GO:0005996	monosaccharide metabolic process	1.24995e-07
			GO:0006950	response to stress	8.70885e-08
			GO:0006066	cellular alcohol metabolic process	8.29071e-08
			GO:0006096	glycolysis	5.11676e-08
			GO:0022613	ribonucleoprotein complex biogenesis	2.74939e-08
			GO:0006412	translation	2.12214e-08
			GO:0044262	cellular carbohydrate metabolic process	1.97362e-08
			GO:0042254	ribosome biogenesis	1.5435e-08
			GO:0019318	hexose metabolic process	1.39206e-08
			GO:0009628	response to abiotic stimulus	1.94197e-09
			GO:0044238	primary metabolic process	8.61391e-10
			GO:0010114	response to red light	3.90933e-10
			GO:0006006	glucose metabolic process	1.5017e-10
			GO:0046164	alcohol catabolic process	1.5017e-10
			GO:0009314	response to radiation	1.33444e-10
			GO:0019320	hexose catabolic process	1.12991e-10
			GO:0046365	monosaccharide catabolic process	1.12991e-10
			GO:0009637	response to blue light	1.05968e-10
			GO:0006007	glucose catabolic process	9.89456e-11
			GO:0009416	response to light stimulus	7.52359e-11
			GO:0010218	response to far red light	2.14071e-11
			GO:0006091	generation of precursor metabolites and energy	1.86859e-12
			GO:0016052	carbohydrate catabolic process	1.05307e-13
			GO:0044275	cellular carbohydrate catabolic process	9.01052e-14
			GO:0015979	photosynthesis	1.29558e-22
