# Supplementary material for: Gene expression profiling via LongSAGE in a non-model plant species: a case study in seeds of Brassica napus
Source: BMC Genomics. 2009 Jul 3;10:295. doi: 10.1186/1471-2164-10-295 (PMC2719671; doi:10.1186/1471-2164-10-295)
Supplement: Additional file 3 — All LongSAGE tags extracted from B. napus seed at 23 and 35 days after pollination (DAP) and matched via Brassica ESTs to A. thaliana genes. Description and normalized counts for all A. thaliana loci matched by LongSAGE that were expressed in B. napus seeds at 23 or 35 days after pollination (DAP) and matched in sense and/or antisense orientation. Genes are sorted by locus name. [file 1471-2164-10-295-S3.zip]

Archive with 1 entries (1 files):
- All_matched_genes.xls
