# Supplementary material for: Gene expression profiling via LongSAGE in a non-model plant species: a case study in seeds of Brassica napus
Source: BMC Genomics. 2009 Jul 3;10:295. doi: 10.1186/1471-2164-10-295 (PMC2719671; doi:10.1186/1471-2164-10-295)
Supplement: Additional file 3 — All LongSAGE tags extracted from B. napus seed at 23 and 35 days after pollination (DAP) and matched via Brassica ESTs to A. thaliana genes. Description and normalized counts for all A. thaliana loci matched by LongSAGE that were expressed in B. napus seeds at 23 or 35 days after pollination (DAP) and matched in sense and/or antisense orientation. Genes are sorted by locus name. [file 1471-2164-10-295-S3.zip › All_matched_genes.xls]

## Sheet: Bn_Protein2tag_8_e6
	Counts (normalized, tags per million)
Gene	23 DAP sense	23 DAP antisense	35 DAP sense	35 DAP antisense	Description TAIR7
AT1G01010					AT1G01010.1 | Symbols: ANAC001 | ANAC001 (Arabidopsis NAC domain containing AT1G01010.1 | Symbols: ANAC001 | ANAC001 (Arabidopsis NAC domain containing protein 1); transcription factor | chr1:3760-5630 FORWARD
AT1G01020					AT1G01020.1 | Symbols: ARV1 | ARV1 | chr1:6915-8666 REVERSE
AT1G01030					AT1G01030.1 | Symbols: NGA3 | NGA3 (NGATHA3); transcription factor | AT1G01030.1 | Symbols: NGA3 | NGA3 (NGATHA3); transcription factor | chr1:11864-12940 REVERSE
AT1G01040			39.7093		AT1G01040.1 | Symbols: CAF, SUS1, SIN1, ASU1, EMB76, EMB60, DCL1 | DCL1 AT1G01040.1 | Symbols: CAF, SUS1, SIN1, ASU1, EMB76, EMB60, DCL1 | DCL1 (DICER-LIKE1); ATP-dependent helicase/ ribonuclease III | chr1:23519-31079 AT1G01040.1 | Symbols: CAF, SUS1, SIN1, ASU1, EMB76, EMB60, DCL1 | DCL1 AT1G01040.1 | Symbols: CAF, SUS1, SIN1, ASU1, EMB76, EMB60, DCL1 | DCL1 (DICER-LIKE1); ATP-dependent helicas…
AT1G01050	41.2252				AT1G01050.1 | Symbols: ATPPA1 | inorganic pyrophosphatase, putative (soluble) AT1G01050.1 | Symbols: ATPPA1 | inorganic pyrophosphatase, putative (soluble) / pyrophosphate phospho-hydrolase, putative / PPase, putative | AT1G01050.1 | Symbols: ATPPA1 | inorganic pyrophosphatase, putative (soluble) AT1G01050.1 | Symbols: ATPPA1 | inorganic pyrophosphatase, putative (soluble) / pyrophosphate phospho…
AT1G01060			39.7093		AT1G01060.3 | Symbols: LHY1, LHY | LHY (LATE ELONGATED HYPOCOTYL); DNA AT1G01060.3 | Symbols: LHY1, LHY | LHY (LATE ELONGATED HYPOCOTYL); DNA binding | chr1:33992-37061 REVERSE
AT1G01060			39.7093		AT1G01060.4 | Symbols: LHY1, LHY | LHY (LATE ELONGATED HYPOCOTYL) | AT1G01060.4 | Symbols: LHY1, LHY | LHY (LATE ELONGATED HYPOCOTYL) | chr1:33992-37061 REVERSE
AT1G01070					AT1G01070.1 | Symbols: | nodulin MtN21 family protein | chr1:38898-40877 AT1G01070.1 | Symbols: | nodulin MtN21 family protein | chr1:38898-40877 REVERSE
AT1G01080					AT1G01080.1 | Symbols: | 33 kDa ribonucleoprotein, chloroplast, putative / AT1G01080.1 | Symbols: | 33 kDa ribonucleoprotein, chloroplast, putative / RNA-binding protein cp33, putative | chr1:45503-46789 REVERSE
AT1G01080					AT1G01080.2 | Symbols: | RNA binding | chr1:45503-46789 REVERSE
AT1G01090	20.6126		158.837		AT1G01090.1 | Symbols: PDH-E1 ALPHA | PDH-E1 ALPHA (PYRUVATE DEHYDROGENASE E1 AT1G01090.1 | Symbols: PDH-E1 ALPHA | PDH-E1 ALPHA (PYRUVATE DEHYDROGENASE E1 ALPHA); pyruvate dehydrogenase (acetyl-transferring) | chr1:47705-49166 AT1G01090.1 | Symbols: PDH-E1 ALPHA | PDH-E1 ALPHA (PYRUVATE DEHYDROGENASE E1 AT1G01090.1 | Symbols: PDH-E1 ALPHA | PDH-E1 ALPHA (PYRUVATE DEHYDROGENASE E1 ALPHA); pyruvat…
AT1G01100	89.3213	10.3063	92.6551	19.8547	AT1G01100.4 | Symbols: | 60S acidic ribosomal protein P1 (RPP1A) | AT1G01100.4 | Symbols: | 60S acidic ribosomal protein P1 (RPP1A) | chr1:50284-50954 REVERSE
AT1G01110					AT1G01110.1 | Symbols: IQD18 | IQD18 (IQ-domain 18) | chr1:53022-54494 AT1G01110.1 | Symbols: IQD18 | IQD18 (IQ-domain 18) | chr1:53022-54494 FORWARD
AT1G01120					AT1G01120.1 | Symbols: KCS1 | KCS1 (3-KETOACYL-COA SYNTHASE 1); AT1G01120.1 | Symbols: KCS1 | KCS1 (3-KETOACYL-COA SYNTHASE 1); acyltransferase | chr1:57392-58978 REVERSE
AT1G01130					AT1G01130.1 | Symbols: | similar to unknown protein [Arabidopsis thaliana] AT1G01130.1 | Symbols: | similar to unknown protein [Arabidopsis thaliana] (TAIR:AT5G47170.1); contains domain CALCIUM/CALMODULIN-DEPENDENT PROTEIN AT1G01130.1 | Symbols: | similar to unknown protein [Arabidopsis thaliana] AT1G01130.1 | Symbols: | similar to unknown protein [Arabidopsis thaliana] (TAIR:AT5G47170.1); contai…
AT1G01140					AT1G01140.3 | Symbols: PKS6, SnRK3.12, CIPK9 | CIPK9 (CBL-INTERACTING PROTEIN AT1G01140.3 | Symbols: PKS6, SnRK3.12, CIPK9 | CIPK9 (CBL-INTERACTING PROTEIN KINASE 9); kinase | chr1:64398-67512 REVERSE
AT1G01140					AT1G01140.1 | Symbols: PKS6, SnRK3.12, CIPK9 | CIPK9 (CBL-INTERACTING PROTEIN AT1G01140.1 | Symbols: PKS6, SnRK3.12, CIPK9 | CIPK9 (CBL-INTERACTING PROTEIN KINASE 9); kinase | chr1:64398-67512 REVERSE
AT1G01140					AT1G01140.2 | Symbols: PKS6, SnRK3.12, CIPK9 | CIPK9 (CBL-INTERACTING PROTEIN AT1G01140.2 | Symbols: PKS6, SnRK3.12, CIPK9 | CIPK9 (CBL-INTERACTING PROTEIN KINASE 9); kinase | chr1:64398-67512 REVERSE
AT1G01150					AT1G01150.1 | Symbols: | DNA binding / zinc ion binding | chr1:70115-71998 AT1G01150.1 | Symbols: | DNA binding / zinc ion binding | chr1:70115-71998 REVERSE
AT1G01160	20.6126		79.4187		AT1G01160.1 | Symbols: GIF2 | GIF2 (GRF1-INTERACTING FACTOR 2) | AT1G01160.1 | Symbols: GIF2 | GIF2 (GRF1-INTERACTING FACTOR 2) | chr1:72583-73883 FORWARD
AT1G01170	123.676				AT1G01170.2 | Symbols: | ozone-responsive stress-related protein, putative | AT1G01170.2 | Symbols: | ozone-responsive stress-related protein, putative | chr1:74105-74443 REVERSE
AT1G01180					AT1G01180.1 | Symbols: | similar to unknown protein [Arabidopsis thaliana] AT1G01180.1 | Symbols: | similar to unknown protein [Arabidopsis thaliana] (TAIR:AT5G19270.1); similar to hypothetical protein DshiDRAFT.0470 AT1G01180.1 | Symbols: | similar to unknown protein [Arabidopsis thaliana] AT1G01180.1 | Symbols: | similar to unknown protein [Arabidopsis thaliana] (TAIR:AT5G19270.1); similar to h…
AT1G01190					AT1G01190.1 | Symbols: CYP78A8 | CYP78A8 (cytochrome P450, family 78, AT1G01190.1 | Symbols: CYP78A8 | CYP78A8 (cytochrome P450, family 78, subfamily A, polypeptide 8); oxygen binding | chr1:83045-84864 REVERSE
AT1G01210	10.3063				AT1G01210.1 | Symbols: | DNA-directed RNA polymerase III family protein | AT1G01210.1 | Symbols: | DNA-directed RNA polymerase III family protein | chr1:88977-89529 FORWARD
AT1G01220					AT1G01220.1 | Symbols: | GHMP kinase-related | chr1:91750-95552 FORWARD
AT1G01225					AT1G01225.1 | Symbols: | NC domain-containing protein-related | AT1G01225.1 | Symbols: | NC domain-containing protein-related | chr1:96064-97242 FORWARD
AT1G01230	82.4504		79.4187		AT1G01230.1 | Symbols: | ORMDL family protein | chr1:97620-99046 FORWARD
AT1G01240					AT1G01240.3 | Symbols: | similar to unknown protein [Arabidopsis thaliana] AT1G01240.3 | Symbols: | similar to unknown protein [Arabidopsis thaliana] (TAIR:AT2G46550.1); similar to Os09g0363500 [Oryza sativa (japonica AT1G01240.3 | Symbols: | similar to unknown protein [Arabidopsis thaliana] AT1G01240.3 | Symbols: | similar to unknown protein [Arabidopsis thaliana] (TAIR:AT2G46550.1); similar to …
AT1G01250					AT1G01250.1 | Symbols: | AP2 domain-containing transcription factor, AT1G01250.1 | Symbols: | AP2 domain-containing transcription factor, putative | chr1:104731-105309 REVERSE
AT1G01260					AT1G01260.2 | Symbols: | basic helix-loop-helix (bHLH) family protein | AT1G01260.2 | Symbols: | basic helix-loop-helix (bHLH) family protein | chr1:109595-111367 FORWARD
AT1G01280					AT1G01280.1 | Symbols: CYP703A2 | CYP703A2 (cytochrome P450, family 703, AT1G01280.1 | Symbols: CYP703A2 | CYP703A2 (cytochrome P450, family 703, subfamily A, polypeptide 2); oxygen binding | chr1:112290-113905 FORWARD
AT1G01290					AT1G01290.1 | Symbols: CNX3 | CNX3 (COFACTOR OF NITRATE REDUCTASE AND AT1G01290.1 | Symbols: CNX3 | CNX3 (COFACTOR OF NITRATE REDUCTASE AND XANTHINE DEHYDROGENASE 3); catalytic | chr1:114299-115296 FORWARD
AT1G01300	10.3063				AT1G01300.1 | Symbols: | aspartyl protease family protein | AT1G01300.1 | Symbols: | aspartyl protease family protein | chr1:117065-118522 FORWARD
AT1G01310					AT1G01310.1 | Symbols: | allergen V5/Tpx-1-related family protein | AT1G01310.1 | Symbols: | allergen V5/Tpx-1-related family protein | chr1:120221-120946 FORWARD
AT1G01320			79.4187		AT1G01320.1 | Symbols: | tetratricopeptide repeat (TPR)-containing protein | AT1G01320.1 | Symbols: | tetratricopeptide repeat (TPR)-containing protein | chr1:121582-130099 REVERSE
AT1G01350					AT1G01350.1 | Symbols: | zinc finger (CCCH-type/C3HC4-type RING finger) AT1G01350.1 | Symbols: | zinc finger (CCCH-type/C3HC4-type RING finger) family protein | chr1:136732-139568 FORWARD
AT1G01360					AT1G01360.1 | Symbols: | similar to unknown protein [Arabidopsis thaliana] AT1G01360.1 | Symbols: | similar to unknown protein [Arabidopsis thaliana] (TAIR:AT4G01026.1); similar to CAPIP1 [Capsicum annuum] (GB:AAT35532.1); AT1G01360.1 | Symbols: | similar to unknown protein [Arabidopsis thaliana] AT1G01360.1 | Symbols: | similar to unknown protein [Arabidopsis thaliana] (TAIR:AT4G01026.1); simila…
AT1G01370	20.6126				AT1G01370.2 | Symbols: CENH3, HTR12 | HTR12 (Centromeric histone H3); DNA AT1G01370.2 | Symbols: CENH3, HTR12 | HTR12 (Centromeric histone H3); DNA binding | chr1:143773-145400 FORWARD
AT1G01380					AT1G01380.1 | Symbols: ETC1 | ETC1 (ENHANCER OF TRY AND CPC 1); DNA binding / AT1G01380.1 | Symbols: ETC1 | ETC1 (ENHANCER OF TRY AND CPC 1); DNA binding / transcription factor | chr1:147267-147740 FORWARD
AT1G01390					AT1G01390.1 | Symbols: | UDP-glucoronosyl/UDP-glucosyl transferase family AT1G01390.1 | Symbols: | UDP-glucoronosyl/UDP-glucosyl transferase family protein | chr1:148319-149761 REVERSE
AT1G01420					AT1G01420.1 | Symbols: | UDP-glucoronosyl/UDP-glucosyl transferase family AT1G01420.1 | Symbols: | UDP-glucoronosyl/UDP-glucosyl transferase family protein | chr1:154566-156011 REVERSE
AT1G01430					AT1G01430.1 | Symbols: | similar to unknown protein [Arabidopsis thaliana] AT1G01430.1 | Symbols: | similar to unknown protein [Arabidopsis thaliana] (TAIR:AT4G01080.1); similar to unknown protein Cr17 [Brassica napus] AT1G01430.1 | Symbols: | similar to unknown protein [Arabidopsis thaliana] AT1G01430.1 | Symbols: | similar to unknown protein [Arabidopsis thaliana] (TAIR:AT4G01080.1); similar to…
AT1G01440					AT1G01440.1 | Symbols: | extra-large G-protein-related | chr1:159935-162219 AT1G01440.1 | Symbols: | extra-large G-protein-related | chr1:159935-162219 REVERSE
AT1G01460					AT1G01460.1 | Symbols: | phosphatidylinositol-4-phosphate 5-kinase family AT1G01460.1 | Symbols: | phosphatidylinositol-4-phosphate 5-kinase family protein | chr1:169115-171154 FORWARD
AT1G01470					AT1G01470.1 | Symbols: LSR3, LEA14 | LEA14 (LATE EMBRYOGENESIS ABUNDANT 14) | AT1G01470.1 | Symbols: LSR3, LEA14 | LEA14 (LATE EMBRYOGENESIS ABUNDANT 14) | chr1:172295-172826 REVERSE
AT1G01480					AT1G01480.1 | Symbols: AT-ACC2, ACS2 | ACS2 AT1G01480.1 | Symbols: AT-ACC2, ACS2 | ACS2 (1-Amino-cyclopropane-1-carboxylate synthase 2) | chr1:175862-178051 AT1G01480.1 | Symbols: AT-ACC2, ACS2 | ACS2 AT1G01480.1 | Symbols: AT-ACC2, ACS2 | ACS2 (1-Amino-cyclopropane-1-carboxylate synthase 2) | chr1:175862-178051 FORWARD
AT1G01490			39.7093		AT1G01490.2 | Symbols: | metal ion binding | chr1:180401-182066 REVERSE
AT1G01500					AT1G01500.1 | Symbols: | similar to unknown protein [Arabidopsis thaliana] AT1G01500.1 | Symbols: | similar to unknown protein [Arabidopsis thaliana] (TAIR:AT1G19400.2); similar to hypothetical protein [Oryza sativa (japonica AT1G01500.1 | Symbols: | similar to unknown protein [Arabidopsis thaliana] AT1G01500.1 | Symbols: | similar to unknown protein [Arabidopsis thaliana] (TAIR:AT1G19400.2); sim…
AT1G01510			39.7093		AT1G01510.1 | Symbols: AN | AN (ANGUSTIFOLIA) | chr1:187235-189836 FORWARD
AT1G01520					AT1G01520.1 | Symbols: | myb family transcription factor | AT1G01520.1 | Symbols: | myb family transcription factor | chr1:190596-192139 FORWARD
AT1G01540				39.7093	AT1G01540.2 | Symbols: | protein kinase family protein | chr1:195980-198383 AT1G01540.2 | Symbols: | protein kinase family protein | chr1:195980-198383 FORWARD
AT1G01550	61.8378				AT1G01550.2 | Symbols: BPS1 | BPS1 (BYPASS 1) | chr1:200526-201575 FORWARD
AT1G01580					AT1G01580.1 | Symbols: FRD1, ATFRO2, FRO2 | FRO2 (FERRIC REDUCTION OXIDASE AT1G01580.1 | Symbols: FRD1, ATFRO2, FRO2 | FRO2 (FERRIC REDUCTION OXIDASE 2); ferric-chelate reductase | chr1:209395-212810 FORWARD
AT1G01590					AT1G01590.1 | Symbols: ATFRO1, FRO1 | FRO1 (FERRIC REDUCTION OXIDASE 1); AT1G01590.1 | Symbols: ATFRO1, FRO1 | FRO1 (FERRIC REDUCTION OXIDASE 1); ferric-chelate reductase | chr1:214229-217304 FORWARD
AT1G01600					AT1G01600.1 | Symbols: CYP86A4 | CYP86A4 (cytochrome P450, family 86, AT1G01600.1 | Symbols: CYP86A4 | CYP86A4 (cytochrome P450, family 86, subfamily A, polypeptide 4); oxygen binding | chr1:219200-220994 FORWARD
AT1G01610	41.2252				AT1G01610.1 | Symbols: ATGPAT4, GPAT4 | ATGPAT4/GPAT4 (GLYCEROL-3-PHOSPHATE AT1G01610.1 | Symbols: ATGPAT4, GPAT4 | ATGPAT4/GPAT4 (GLYCEROL-3-PHOSPHATE ACYLTRANSFERASE 4); 1-acylglycerol-3-phosphate O-acyltransferase/ AT1G01610.1 | Symbols: ATGPAT4, GPAT4 | ATGPAT4/GPAT4 (GLYCEROL-3-PHOSPHATE AT1G01610.1 | Symbols: ATGPAT4, GPAT4 | ATGPAT4/GPAT4 (GLYCEROL-3-PHOSPHATE ACYLTRANSFERASE 4); 1-acylgly…
AT1G01620	41.2252		79.4187		AT1G01620.1 | Symbols: PIP1;3, PIP1C, TMP-B | PIP1C (PLASMA MEMBRANE AT1G01620.1 | Symbols: PIP1;3, PIP1C, TMP-B | PIP1C (PLASMA MEMBRANE INTRINSIC PROTEIN 1;3); water channel | chr1:225986-227176 REVERSE
AT1G01620	41.2252		79.4187		AT1G01620.2 | Symbols: PIP1;3, PIP1C, TMP-B | PIP1C (PLASMA MEMBRANE AT1G01620.2 | Symbols: PIP1;3, PIP1C, TMP-B | PIP1C (PLASMA MEMBRANE INTRINSIC PROTEIN 1;3) | chr1:225986-226960 REVERSE
AT1G01630					AT1G01630.1 | Symbols: | SEC14 cytosolic factor, putative / phosphoglyceride AT1G01630.1 | Symbols: | SEC14 cytosolic factor, putative / phosphoglyceride transfer protein, putative | chr1:229206-230675 FORWARD
AT1G01640					AT1G01640.2 | Symbols: | speckle-type POZ protein-related | AT1G01640.2 | Symbols: | speckle-type POZ protein-related | chr1:231164-231915 REVERSE
AT1G01650					AT1G01650.1 | Symbols: | peptidase | chr1:233188-237647 REVERSE
AT1G01650					AT1G01650.2 | Symbols: | peptidase | chr1:233188-236537 REVERSE
AT1G01660					AT1G01660.1 | Symbols: | U-box domain-containing protein | AT1G01660.1 | Symbols: | U-box domain-containing protein | chr1:240057-242608 REVERSE
AT1G01670					AT1G01670.1 | Symbols: | U-box domain-containing protein | AT1G01670.1 | Symbols: | U-box domain-containing protein | chr1:242943-245163 REVERSE
AT1G01680					AT1G01680.1 | Symbols: | U-box domain-containing protein | AT1G01680.1 | Symbols: | U-box domain-containing protein | chr1:246411-248329 REVERSE
AT1G01690					AT1G01690.1 | Symbols: | similar to PAIR1 protein, putative, expressed AT1G01690.1 | Symbols: | similar to PAIR1 protein, putative, expressed [Oryza sativa (japonica cultivar-group)] (GB:ABF93534.1); contains domain AT1G01690.1 | Symbols: | similar to PAIR1 protein, putative, expressed AT1G01690.1 | Symbols: | similar to PAIR1 protein, putative, expressed [Oryza sativa (japonica cultivar-group)] …
AT1G01700					AT1G01700.1 | Symbols: ATROPGEF2, ROPGEF2 | ATROPGEF2/ROPGEF2 (KINASE PARTNER AT1G01700.1 | Symbols: ATROPGEF2, ROPGEF2 | ATROPGEF2/ROPGEF2 (KINASE PARTNER PROTEIN-LIKE); Rho guanyl-nucleotide exchange factor/ / protein binding | AT1G01700.1 | Symbols: ATROPGEF2, ROPGEF2 | ATROPGEF2/ROPGEF2 (KINASE PARTNER AT1G01700.1 | Symbols: ATROPGEF2, ROPGEF2 | ATROPGEF2/ROPGEF2 (KINASE PARTNER PROTEIN-LIKE)…
AT1G01710	41.2252		39.7093		AT1G01710.1 | Symbols: | acyl-CoA thioesterase family protein | AT1G01710.1 | Symbols: | acyl-CoA thioesterase family protein | chr1:262950-266029 FORWARD
AT1G01720					AT1G01720.1 | Symbols: ANAC002, ATAF1 | ATAF1 (Arabidopsis NAC domain AT1G01720.1 | Symbols: ANAC002, ATAF1 | ATAF1 (Arabidopsis NAC domain containing protein 2); transcription factor | chr1:268471-269514 FORWARD
AT1G01725					AT1G01725.1 | Symbols: | unknown protein | chr1:270016-270735 REVERSE
AT1G01730	20.6126		39.7093		AT1G01730.1 | Symbols: | similar to unknown protein [Oryza sativa (japonica AT1G01730.1 | Symbols: | similar to unknown protein [Oryza sativa (japonica cultivar-group)] (GB:BAD28388.1) | chr1:271002-271872 FORWARD
AT1G01740					AT1G01740.1 | Symbols: | protein kinase family protein | chr1:272111-274239 AT1G01740.1 | Symbols: | protein kinase family protein | chr1:272111-274239 REVERSE
AT1G01750					AT1G01750.1 | Symbols: | actin-depolymerizing factor, putative | AT1G01750.1 | Symbols: | actin-depolymerizing factor, putative | chr1:275528-276126 FORWARD
AT1G01760					AT1G01760.1 | Symbols: | RNA binding / adenosine deaminase | AT1G01760.1 | Symbols: | RNA binding / adenosine deaminase | chr1:276866-278448 REVERSE
AT1G01770	82.4504		39.7093		AT1G01770.1 | Symbols: | similar to Protein of unknown function DUF1446 AT1G01770.1 | Symbols: | similar to Protein of unknown function DUF1446 [Rhodospirillum rubrum ATCC 11170] (GB:YP.426562.1); similar to Os07g0457300 AT1G01770.1 | Symbols: | similar to Protein of unknown function DUF1446 AT1G01770.1 | Symbols: | similar to Protein of unknown function DUF1446 [Rhodospirillum rubrum ATCC 11170]…
AT1G01780					AT1G01780.1 | Symbols: | LIM domain-containing protein | chr1:282919-284082 AT1G01780.1 | Symbols: | LIM domain-containing protein | chr1:282919-284082 FORWARD
AT1G01790					AT1G01790.1 | Symbols: ATKEA1, KEA1 | KEA1 (K EFFLUX ANTIPORTER 1); AT1G01790.1 | Symbols: ATKEA1, KEA1 | KEA1 (K EFFLUX ANTIPORTER 1); potassium:hydrogen antiporter | chr1:286606-290869 FORWARD
AT1G01800					AT1G01800.1 | Symbols: | short-chain dehydrogenase/reductase (SDR) family AT1G01800.1 | Symbols: | short-chain dehydrogenase/reductase (SDR) family protein | chr1:293396-294888 FORWARD
AT1G01800					AT1G01800.2 | Symbols: | short-chain dehydrogenase/reductase (SDR) family AT1G01800.2 | Symbols: | short-chain dehydrogenase/reductase (SDR) family protein | chr1:293595-294888 FORWARD
AT1G01820	20.6126				AT1G01820.1 | Symbols: PEX11C | peroxisomal biogenesis factor 11 family AT1G01820.1 | Symbols: PEX11C | peroxisomal biogenesis factor 11 family protein / PEX11 family protein | chr1:296213-297723 REVERSE
AT1G01830					AT1G01830.1 | Symbols: | armadillo/beta-catenin repeat family protein | AT1G01830.1 | Symbols: | armadillo/beta-catenin repeat family protein | chr1:298717-300441 REVERSE
AT1G01840					AT1G01840.1 | Symbols: | unknown protein | chr1:303650-304108 FORWARD
AT1G01860					AT1G01860.1 | Symbols: PFC1 | PFC1 (PALEFACE 1) | chr1:304439-306275 AT1G01860.1 | Symbols: PFC1 | PFC1 (PALEFACE 1) | chr1:304439-306275 REVERSE
AT1G01880					AT1G01880.1 | Symbols: | DNA repair protein, putative | chr1:306558-308991 AT1G01880.1 | Symbols: | DNA repair protein, putative | chr1:306558-308991 REVERSE
AT1G01900					AT1G01900.1 | Symbols: | subtilase family protein | chr1:310332-313011 AT1G01900.1 | Symbols: | subtilase family protein | chr1:310332-313011 FORWARD
AT1G01910					AT1G01910.4 | Symbols: | anion-transporting ATPase, putative | AT1G01910.4 | Symbols: | anion-transporting ATPase, putative | chr1:313595-315831 REVERSE
AT1G01920					AT1G01920.2 | Symbols: | SET domain-containing protein | chr1:316204-319507 AT1G01920.2 | Symbols: | SET domain-containing protein | chr1:316204-319507 FORWARD
AT1G01930					AT1G01930.1 | Symbols: | zinc finger protein-related | chr1:320041-322809 AT1G01930.1 | Symbols: | zinc finger protein-related | chr1:320041-322809 REVERSE
AT1G01940					AT1G01940.1 | Symbols: | peptidyl-prolyl cis-trans isomerase AT1G01940.1 | Symbols: | peptidyl-prolyl cis-trans isomerase cyclophilin-type family protein | chr1:323082-324719 FORWARD
AT1G01950			39.7093		AT1G01950.1 | Symbols: | armadillo/beta-catenin repeat family protein / AT1G01950.1 | Symbols: | armadillo/beta-catenin repeat family protein / kinesin motor family protein | chr1:325473-330403 FORWARD
AT1G01960					AT1G01960.1 | Symbols: EDA10 | EDA10 (embryo sac development arrest 10); AT1G01960.1 | Symbols: EDA10 | EDA10 (embryo sac development arrest 10); guanyl-nucleotide exchange factor | chr1:330830-337582 REVERSE
AT1G01970					AT1G01970.1 | Symbols: | pentatricopeptide (PPR) repeat-containing protein | AT1G01970.1 | Symbols: | pentatricopeptide (PPR) repeat-containing protein | chr1:338538-339905 FORWARD
AT1G01980					AT1G01980.1 | Symbols: SEC1A, ATSEC1A | ATSEC1A; electron carrier | AT1G01980.1 | Symbols: SEC1A, ATSEC1A | ATSEC1A; electron carrier | chr1:340374-341999 REVERSE
AT1G01990					AT1G01990.1 | Symbols: | similar to chloroplast lumen common family protein AT1G01990.1 | Symbols: | similar to chloroplast lumen common family protein [Arabidopsis thaliana] (TAIR:AT5G02590.1); similar to conserved hypothetical AT1G01990.1 | Symbols: | similar to chloroplast lumen common family protein AT1G01990.1 | Symbols: | similar to chloroplast lumen common family protein [Arabidopsis thali…
AT1G02000					AT1G02000.1 | Symbols: GAE2 | GAE2 (UDP-D-GLUCURONATE 4-EPIMERASE 2); AT1G02000.1 | Symbols: GAE2 | GAE2 (UDP-D-GLUCURONATE 4-EPIMERASE 2); catalytic | chr1:346052-347356 FORWARD
AT1G02010					AT1G02010.1 | Symbols: SEC1A | SEC1A; protein transporter | AT1G02010.1 | Symbols: SEC1A | SEC1A; protein transporter | chr1:348046-352197 FORWARD
AT1G02020					AT1G02020.1 | Symbols: | nitroreductase family protein | chr1:352842-354845 AT1G02020.1 | Symbols: | nitroreductase family protein | chr1:352842-354845 REVERSE
AT1G02020					AT1G02020.2 | Symbols: | nitroreductase family protein | chr1:353214-354845 AT1G02020.2 | Symbols: | nitroreductase family protein | chr1:353214-354845 REVERSE
AT1G02040					AT1G02040.1 | Symbols: | zinc finger (C2H2 type) family protein | AT1G02040.1 | Symbols: | zinc finger (C2H2 type) family protein | chr1:358104-359078 REVERSE
AT1G02050					AT1G02050.1 | Symbols: | chalcone and stilbene synthase family protein | AT1G02050.1 | Symbols: | chalcone and stilbene synthase family protein | chr1:359164-360441 REVERSE
AT1G02060					AT1G02060.1 | Symbols: | pentatricopeptide (PPR) repeat-containing protein | AT1G02060.1 | Symbols: | pentatricopeptide (PPR) repeat-containing protein | chr1:360918-363050 REVERSE
AT1G02065					AT1G02065.1 | Symbols: SPL8 | SPL8 (SQUAMOSA PROMOTER BINDING PROTEIN-LIKE AT1G02065.1 | Symbols: SPL8 | SPL8 (SQUAMOSA PROMOTER BINDING PROTEIN-LIKE 8); DNA binding | chr1:365625-367149 FORWARD
AT1G02070					AT1G02070.1 | Symbols: | similar to zinc ion binding [Arabidopsis thaliana] AT1G02070.1 | Symbols: | similar to zinc ion binding [Arabidopsis thaliana] (TAIR:AT3G60520.1); similar to Os04g0551600 [Oryza sativa (japonica AT1G02070.1 | Symbols: | similar to zinc ion binding [Arabidopsis thaliana] AT1G02070.1 | Symbols: | similar to zinc ion binding [Arabidopsis thaliana] (TAIR:AT3G60520.1); similar…
AT1G02080	20.6126		39.7093		AT1G02080.1 | Symbols: | transcriptional regulator-related | AT1G02080.1 | Symbols: | transcriptional regulator-related | chr1:373694-386682 FORWARD
AT1G02090	20.6126				AT1G02090.1 | Symbols: CSN7, COP15, CSN7II, FUS5 | FUS5 (FUSCA 5); MAP kinase AT1G02090.1 | Symbols: CSN7, COP15, CSN7II, FUS5 | FUS5 (FUSCA 5); MAP kinase kinase | chr1:387479-389568 REVERSE
AT1G02090	20.6126				AT1G02090.3 | Symbols: CSN7, COP15, CSN7II, FUS5 | FUS5 (FUSCA 5); MAP kinase AT1G02090.3 | Symbols: CSN7, COP15, CSN7II, FUS5 | FUS5 (FUSCA 5); MAP kinase kinase | chr1:388223-389568 REVERSE
AT1G02100					AT1G02100.1 | Symbols: | leucine carboxyl methyltransferase family protein | AT1G02100.1 | Symbols: | leucine carboxyl methyltransferase family protein | chr1:389876-392448 FORWARD
AT1G02110					AT1G02110.1 | Symbols: | proline-rich family protein | chr1:392939-395434 AT1G02110.1 | Symbols: | proline-rich family protein | chr1:392939-395434 FORWARD
AT1G02120	41.2252				AT1G02120.1 | Symbols: VAD1 | VAD1 (VASCULAR ASSOCIATED DEATH1) | AT1G02120.1 | Symbols: VAD1 | VAD1 (VASCULAR ASSOCIATED DEATH1) | chr1:395761-399720 FORWARD
AT1G02130	61.8378				AT1G02130.1 | Symbols: AtRab1B, Ara-5, AtRABD2a, ARA5, ATRAB1B | ATRAB1B AT1G02130.1 | Symbols: AtRab1B, Ara-5, AtRABD2a, ARA5, ATRAB1B | ATRAB1B (Arabidopsis thaliana responsive to abscisic acid 1B); GTP binding | AT1G02130.1 | Symbols: AtRab1B, Ara-5, AtRABD2a, ARA5, ATRAB1B | ATRAB1B AT1G02130.1 | Symbols: AtRab1B, Ara-5, AtRABD2a, ARA5, ATRAB1B | ATRAB1B (Arabidopsis thaliana responsive to ab…
AT1G02140	206.126	61.8378	277.965		AT1G02140.1 | Symbols: MEE63 | MEE63 (maternal effect embryo arrest 63) | AT1G02140.1 | Symbols: MEE63 | MEE63 (maternal effect embryo arrest 63) | chr1:403467-404401 REVERSE
AT1G02145	20.6126		79.4187		AT1G02145.3 | Symbols: | similar to sugar binding / transferase, AT1G02145.3 | Symbols: | similar to sugar binding / transferase, transferring glycosyl groups [Arabidopsis thaliana] (TAIR:AT1G16900.1); AT1G02145.3 | Symbols: | similar to sugar binding / transferase, AT1G02145.3 | Symbols: | similar to sugar binding / transferase, transferring glycosyl groups [Arabidopsis thaliana] (TAIR:AT1G16900…
AT1G02150					AT1G02150.1 | Symbols: | pentatricopeptide (PPR) repeat-containing protein | AT1G02150.1 | Symbols: | pentatricopeptide (PPR) repeat-containing protein | chr1:408779-410433 FORWARD
AT1G02160	20.6126		39.7093		AT1G02160.1 | Symbols: | similar to Os04g0665000 [Oryza sativa (japonica AT1G02160.1 | Symbols: | similar to Os04g0665000 [Oryza sativa (japonica cultivar-group)] (GB:NP.001054174.1); contains InterPro domain CHCH; AT1G02160.1 | Symbols: | similar to Os04g0665000 [Oryza sativa (japonica AT1G02160.1 | Symbols: | similar to Os04g0665000 [Oryza sativa (japonica cultivar-group)] (GB:NP.001054174.1); …
AT1G02160	20.6126		39.7093		AT1G02160.2 | Symbols: | similar to Os04g0665000 [Oryza sativa (japonica AT1G02160.2 | Symbols: | similar to Os04g0665000 [Oryza sativa (japonica cultivar-group)] (GB:NP.001054174.1); contains InterPro domain CHCH; AT1G02160.2 | Symbols: | similar to Os04g0665000 [Oryza sativa (japonica AT1G02160.2 | Symbols: | similar to Os04g0665000 [Oryza sativa (japonica cultivar-group)] (GB:NP.001054174.1); …
AT1G02170					AT1G02170.1 | Symbols: ATMCPB1, MCP1B, AMC1, LOL3 | LOL3 (LSD ONE LIKE 3); AT1G02170.1 | Symbols: ATMCPB1, MCP1B, AMC1, LOL3 | LOL3 (LSD ONE LIKE 3); caspase/ cysteine-type endopeptidase | chr1:411883-413426 FORWARD
AT1G02180	61.8378				AT1G02180.1 | Symbols: | ferredoxin-related | chr1:413619-414505 REVERSE
AT1G02190					AT1G02190.1 | Symbols: | CER1 protein, putative | chr1:415154-417796 AT1G02190.1 | Symbols: | CER1 protein, putative | chr1:415154-417796 FORWARD
AT1G02205					AT1G02205.2 | Symbols: CER1 | CER1 (ECERIFERUM 1) | chr1:418818-422154 AT1G02205.2 | Symbols: CER1 | CER1 (ECERIFERUM 1) | chr1:418818-422154 FORWARD
AT1G02250					AT1G02250.1 | Symbols: ANAC005 | ANAC005 (Arabidopsis NAC domain containing AT1G02250.1 | Symbols: ANAC005 | ANAC005 (Arabidopsis NAC domain containing protein 5); transcription factor | chr1:437951-439559 REVERSE
AT1G02260					AT1G02260.1 | Symbols: | transmembrane protein, putative | AT1G02260.1 | Symbols: | transmembrane protein, putative | chr1:440757-442459 REVERSE
AT1G02270					AT1G02270.1 | Symbols: | endonuclease/exonuclease/phosphatase family protein AT1G02270.1 | Symbols: | endonuclease/exonuclease/phosphatase family protein / calcium-binding EF hand family protein | chr1:443301-446197 REVERSE
AT1G02280	20.6126		39.7093		AT1G02280.1 | Symbols: ATTOC33, PPI1, TOC33 | TOC33 (PLASTID PROTEIN IMPORT AT1G02280.1 | Symbols: ATTOC33, PPI1, TOC33 | TOC33 (PLASTID PROTEIN IMPORT 1); GTP binding | chr1:448665-450246 REVERSE
AT1G02300					AT1G02300.1 | Symbols: | cathepsin B-like cysteine protease, putative | AT1G02300.1 | Symbols: | cathepsin B-like cysteine protease, putative | chr1:453288-455376 FORWARD
AT1G02305	103.063	20.6126	79.4187		AT1G02305.1 | Symbols: | cathepsin B-like cysteine protease, putative | AT1G02305.1 | Symbols: | cathepsin B-like cysteine protease, putative | chr1:455816-457974 FORWARD
AT1G02310					AT1G02310.1 | Symbols: | glycosyl hydrolase family protein 5 / cellulase AT1G02310.1 | Symbols: | glycosyl hydrolase family protein 5 / cellulase family protein / (1-4)-beta-mannan endohydrolase, putative | AT1G02310.1 | Symbols: | glycosyl hydrolase family protein 5 / cellulase AT1G02310.1 | Symbols: | glycosyl hydrolase family protein 5 / cellulase family protein / (1-4)-beta-mannan endohydrola…
AT1G02330					AT1G02330.1 | Symbols: | similar to unknown protein [Arabidopsis thaliana] AT1G02330.1 | Symbols: | similar to unknown protein [Arabidopsis thaliana] (TAIR:AT3G28770.1); similar to unnamed protein product [Tetraodon AT1G02330.1 | Symbols: | similar to unknown protein [Arabidopsis thaliana] AT1G02330.1 | Symbols: | similar to unknown protein [Arabidopsis thaliana] (TAIR:AT3G28770.1); similar to un…
AT1G02335					AT1G02335.1 | Symbols: GL22 | GL22 (GERMIN-LIKE PROTEIN SUBFAMILY 2 MEMBER 2 AT1G02335.1 | Symbols: GL22 | GL22 (GERMIN-LIKE PROTEIN SUBFAMILY 2 MEMBER 2 PRECURSOR.); manganese ion binding / metal ion binding / nutrient reservoir | AT1G02335.1 | Symbols: GL22 | GL22 (GERMIN-LIKE PROTEIN SUBFAMILY 2 MEMBER 2 AT1G02335.1 | Symbols: GL22 | GL22 (GERMIN-LIKE PROTEIN SUBFAMILY 2 MEMBER 2 PRECURSOR.); …
AT1G02340					AT1G02340.1 | Symbols: RSF1, FBI1, REP1, HFR1 | HFR1 (LONG HYPOCOTYL IN AT1G02340.1 | Symbols: RSF1, FBI1, REP1, HFR1 | HFR1 (LONG HYPOCOTYL IN FAR-RED); DNA binding / transcription factor | chr1:465933-467685 REVERSE
AT1G02360					AT1G02360.1 | Symbols: | chitinase, putative | chr1:472138-473116 REVERSE
AT1G02370	72.1441	20.6126	39.7093	59.564	AT1G02370.1 | Symbols: | pentatricopeptide (PPR) repeat-containing protein | AT1G02370.1 | Symbols: | pentatricopeptide (PPR) repeat-containing protein | chr1:474516-476383 FORWARD
AT1G02380					AT1G02380.1 | Symbols: | similar to unknown protein [Arabidopsis thaliana] AT1G02380.1 | Symbols: | similar to unknown protein [Arabidopsis thaliana] (TAIR:AT4G01960.1); similar to hypothetical protein MtrDRAFT.AC153352g19v1 AT1G02380.1 | Symbols: | similar to unknown protein [Arabidopsis thaliana] AT1G02380.1 | Symbols: | similar to unknown protein [Arabidopsis thaliana] (TAIR:AT4G01960.1); simi…
AT1G02390					AT1G02390.1 | Symbols: ATGPAT2, GPAT2 | ATGPAT2/GPAT2 (GLYCEROL-3-PHOSPHATE AT1G02390.1 | Symbols: ATGPAT2, GPAT2 | ATGPAT2/GPAT2 (GLYCEROL-3-PHOSPHATE ACYLTRANSFERASE 2); acyltransferase | chr1:480921-483163 FORWARD
AT1G02400					AT1G02400.1 | Symbols: ATGA2OX6, DTA1 | ATGA2OX6/DTA1 (GIBBERELLIN 2-OXIDASE AT1G02400.1 | Symbols: ATGA2OX6, DTA1 | ATGA2OX6/DTA1 (GIBBERELLIN 2-OXIDASE 6); gibberellin 2-beta-dioxygenase | chr1:486964-489391 FORWARD
AT1G02410					AT1G02410.1 | Symbols: | cytochrome c oxidase assembly protein CtaG / Cox11 AT1G02410.1 | Symbols: | cytochrome c oxidase assembly protein CtaG / Cox11 family | chr1:491300-492762 FORWARD
AT1G02420					AT1G02420.1 | Symbols: | pentatricopeptide (PPR) repeat-containing protein | AT1G02420.1 | Symbols: | pentatricopeptide (PPR) repeat-containing protein | chr1:493683-495158 FORWARD
AT1G02450					AT1G02450.1 | Symbols: NIMIN1, NIMIN-1 | NIMIN-1/NIMIN1; protein binding | AT1G02450.1 | Symbols: NIMIN1, NIMIN-1 | NIMIN-1/NIMIN1; protein binding | chr1:498052-498480 REVERSE
AT1G02460					AT1G02460.1 | Symbols: | glycoside hydrolase family 28 protein / AT1G02460.1 | Symbols: | glycoside hydrolase family 28 protein / polygalacturonase (pectinase) family protein | chr1:504897-507099 REVERSE
AT1G02470	41.2252			39.7093	AT1G02470.1 | Symbols: | similar to unknown protein [Arabidopsis thaliana] AT1G02470.1 | Symbols: | similar to unknown protein [Arabidopsis thaliana] (TAIR:AT1G02475.1); similar to Streptomyces cyclase/dehydrase [Medicago AT1G02470.1 | Symbols: | similar to unknown protein [Arabidopsis thaliana] AT1G02470.1 | Symbols: | similar to unknown protein [Arabidopsis thaliana] (TAIR:AT1G02475.1); similar…
AT1G02470	41.2252			39.7093	AT1G02470.2 | Symbols: | similar to unknown protein [Arabidopsis thaliana] AT1G02470.2 | Symbols: | similar to unknown protein [Arabidopsis thaliana] (TAIR:AT1G02475.1); similar to Streptomyces cyclase/dehydrase [Medicago AT1G02470.2 | Symbols: | similar to unknown protein [Arabidopsis thaliana] AT1G02470.2 | Symbols: | similar to unknown protein [Arabidopsis thaliana] (TAIR:AT1G02475.1); similar…
AT1G02475					AT1G02475.1 | Symbols: | similar to unknown protein [Arabidopsis thaliana] AT1G02475.1 | Symbols: | similar to unknown protein [Arabidopsis thaliana] (TAIR:AT4G01883.1); similar to Streptomyces cyclase/dehydrase [Medicago AT1G02475.1 | Symbols: | similar to unknown protein [Arabidopsis thaliana] AT1G02475.1 | Symbols: | similar to unknown protein [Arabidopsis thaliana] (TAIR:AT4G01883.1); similar…
AT1G02500	123.676	82.4504	277.965	39.7093	AT1G02500.2 | Symbols: SAM-1, MAT1, SAM1 | SAM1 (S-adenosylmethionine AT1G02500.2 | Symbols: SAM-1, MAT1, SAM1 | SAM1 (S-adenosylmethionine synthetase 1); methionine adenosyltransferase | chr1:519037-520218 FORWARD
AT1G02520					AT1G02520.1 | Symbols: PGP11 | PGP11 (P-GLYCOPROTEIN 11); ATPase, coupled to AT1G02520.1 | Symbols: PGP11 | PGP11 (P-GLYCOPROTEIN 11); ATPase, coupled to transmembrane movement of substances | chr1:524134-528745 FORWARD
AT1G02540					AT1G02540.1 | Symbols: | similar to hypothetical protein 17.t00039 AT1G02540.1 | Symbols: | similar to hypothetical protein 17.t00039 [Entamoeba histolytica HM-1:IMSS] (GB:XP.656128.1) | chr1:534827-535699 AT1G02540.1 | Symbols: | similar to hypothetical protein 17.t00039 AT1G02540.1 | Symbols: | similar to hypothetical protein 17.t00039 [Entamoeba histolytica HM-1:IMSS] (GB:XP.656128.1) | chr1:5…
AT1G02560	144.288	20.6126	198.547	39.7093	AT1G02560.1 | Symbols: NCLPP1, NCLPP5, CLPP5 | CLPP5 (NUCLEAR ENCODED CLP AT1G02560.1 | Symbols: NCLPP1, NCLPP5, CLPP5 | CLPP5 (NUCLEAR ENCODED CLP PROTEASE 1); endopeptidase Clp | chr1:538000-539805 FORWARD
AT1G02570					AT1G02570.1 | Symbols: | similar to unknown protein [Arabidopsis thaliana] AT1G02570.1 | Symbols: | similar to unknown protein [Arabidopsis thaliana] (TAIR:AT2G47360.1) | chr1:541380-543983 FORWARD
AT1G02610					AT1G02610.1 | Symbols: | zinc finger (C3HC4-type RING finger) family protein AT1G02610.1 | Symbols: | zinc finger (C3HC4-type RING finger) family protein | chr1:553181-555854 REVERSE
AT1G02620	72.1441		158.837		AT1G02620.1 | Symbols: | GTP-binding protein (SAR1A) | chr1:557092-557668 AT1G02620.1 | Symbols: | GTP-binding protein (SAR1A) | chr1:557092-557668 FORWARD
AT1G02640	20.6126				AT1G02640.1 | Symbols: ATBXL2, BXL2 | BXL2 (BETA-XYLOSIDASE 2); hydrolase, AT1G02640.1 | Symbols: ATBXL2, BXL2 | BXL2 (BETA-XYLOSIDASE 2); hydrolase, hydrolyzing O-glycosyl compounds | chr1:564293-567580 FORWARD
AT1G02660					AT1G02660.1 | Symbols: | lipase class 3 family protein | chr1:572187-574746 AT1G02660.1 | Symbols: | lipase class 3 family protein | chr1:572187-574746 REVERSE
AT1G02680					AT1G02680.1 | Symbols: | transcription initiation factor IID (TFIID) 18 kDa AT1G02680.1 | Symbols: | transcription initiation factor IID (TFIID) 18 kDa subunit (TAFII-18) family protein | chr1:581084-581919 FORWARD
AT1G02690					AT1G02690.2 | Symbols: | importin alpha-2 subunit, putative | AT1G02690.2 | Symbols: | importin alpha-2 subunit, putative | chr1:584397-587036 FORWARD
AT1G02700					AT1G02700.1 | Symbols: | similar to unknown protein [Arabidopsis thaliana] AT1G02700.1 | Symbols: | similar to unknown protein [Arabidopsis thaliana] (TAIR:AT4G02140.1); similar to hypothetical protein MtrDRAFT.AC145329g27v1 AT1G02700.1 | Symbols: | similar to unknown protein [Arabidopsis thaliana] AT1G02700.1 | Symbols: | similar to unknown protein [Arabidopsis thaliana] (TAIR:AT4G02140.1); simi…
AT1G02720					AT1G02720.2 | Symbols: GATL5 | GATL5; transferase, transferring glycosyl AT1G02720.2 | Symbols: GATL5 | GATL5; transferase, transferring glycosyl groups / transferase, transferring hexosyl groups | chr1:592115-593200 AT1G02720.2 | Symbols: GATL5 | GATL5; transferase, transferring glycosyl AT1G02720.2 | Symbols: GATL5 | GATL5; transferase, transferring glycosyl groups / transferase, transferring h…
AT1G02730					AT1G02730.1 | Symbols: CSLD5, ATCSLD5 | ATCSLD5 (Cellulose synthase-like D5); AT1G02730.1 | Symbols: CSLD5, ATCSLD5 | ATCSLD5 (Cellulose synthase-like D5); cellulose synthase | chr1:594697-598473 REVERSE
AT1G02740					AT1G02740.1 | Symbols: | chromatin binding | chr1:599734-602021 REVERSE
AT1G02750	41.2252		39.7093		AT1G02750.1 | Symbols: | similar to drought-responsive family protein AT1G02750.1 | Symbols: | similar to drought-responsive family protein [Arabidopsis thaliana] (TAIR:AT4G02200.1); similar to fiber protein Fb2 AT1G02750.1 | Symbols: | similar to drought-responsive family protein AT1G02750.1 | Symbols: | similar to drought-responsive family protein [Arabidopsis thaliana] (TAIR:AT4G02200.1); simi…
AT1G02770					AT1G02770.1 | Symbols: | similar to unknown protein [Arabidopsis thaliana] AT1G02770.1 | Symbols: | similar to unknown protein [Arabidopsis thaliana] (TAIR:AT1G19060.1); contains InterPro domain Protein of unknown function AT1G02770.1 | Symbols: | similar to unknown protein [Arabidopsis thaliana] AT1G02770.1 | Symbols: | similar to unknown protein [Arabidopsis thaliana] (TAIR:AT1G19060.1); contai…
AT1G02780	401.946		119.128	19.8547	AT1G02780.1 | Symbols: EMB2386 | EMB2386 (EMBRYO DEFECTIVE 2386); structural AT1G02780.1 | Symbols: EMB2386 | EMB2386 (EMBRYO DEFECTIVE 2386); structural constituent of ribosome | chr1:608120-609391 REVERSE
AT1G02790	61.8378		79.4187		AT1G02790.1 | Symbols: PGA4 | PGA4 (POLYGALACTURONASE 4); polygalacturonase | AT1G02790.1 | Symbols: PGA4 | PGA4 (POLYGALACTURONASE 4); polygalacturonase | chr1:610681-612225 REVERSE
AT1G02800					AT1G02800.1 | Symbols: CEL2, ATCEL2 | ATCEL2 (Arabidopsis thaliana Cellulase AT1G02800.1 | Symbols: CEL2, ATCEL2 | ATCEL2 (Arabidopsis thaliana Cellulase 2); hydrolase, hydrolyzing O-glycosyl compounds | chr1:613386-616103 AT1G02800.1 | Symbols: CEL2, ATCEL2 | ATCEL2 (Arabidopsis thaliana Cellulase AT1G02800.1 | Symbols: CEL2, ATCEL2 | ATCEL2 (Arabidopsis thaliana Cellulase 2); hydrolase, hydroly…
AT1G02810					AT1G02810.1 | Symbols: | pectinesterase family protein | chr1:618284-620333 AT1G02810.1 | Symbols: | pectinesterase family protein | chr1:618284-620333 FORWARD
AT1G02813					AT1G02813.1 | Symbols: | similar to unknown protein [Arabidopsis thaliana] AT1G02813.1 | Symbols: | similar to unknown protein [Arabidopsis thaliana] (TAIR:AT4G02360.1); similar to Os05g0362300 [Oryza sativa (japonica AT1G02813.1 | Symbols: | similar to unknown protein [Arabidopsis thaliana] AT1G02813.1 | Symbols: | similar to unknown protein [Arabidopsis thaliana] (TAIR:AT4G02360.1); similar to …
AT1G02816					AT1G02816.1 | Symbols: | similar to unknown protein [Arabidopsis thaliana] AT1G02816.1 | Symbols: | similar to unknown protein [Arabidopsis thaliana] (TAIR:AT4G02370.1); similar to Os05g0362300 [Oryza sativa (japonica AT1G02816.1 | Symbols: | similar to unknown protein [Arabidopsis thaliana] AT1G02816.1 | Symbols: | similar to unknown protein [Arabidopsis thaliana] (TAIR:AT4G02370.1); similar to …
AT1G02820					AT1G02820.1 | Symbols: | late embryogenesis abundant 3 family protein / LEA3 AT1G02820.1 | Symbols: | late embryogenesis abundant 3 family protein / LEA3 family protein | chr1:623933-624304 REVERSE
AT1G02840					AT1G02840.3 | Symbols: ATSRP34, SRP34, SR1 | SR1 (splicing factor 2); RNA AT1G02840.3 | Symbols: ATSRP34, SRP34, SR1 | SR1 (splicing factor 2); RNA binding | chr1:626918-629583 FORWARD
AT1G02850					AT1G02850.2 | Symbols: | glycosyl hydrolase family 1 protein | AT1G02850.2 | Symbols: | glycosyl hydrolase family 1 protein | chr1:630569-633085 FORWARD
AT1G02850					AT1G02850.4 | Symbols: | glycosyl hydrolase family 1 protein | AT1G02850.4 | Symbols: | glycosyl hydrolase family 1 protein | chr1:630569-633085 FORWARD
AT1G02860					AT1G02860.1 | Symbols: NLA | SPX (SYG1/Pho81/XPR1) domain-containing protein AT1G02860.1 | Symbols: NLA | SPX (SYG1/Pho81/XPR1) domain-containing protein / zinc finger (C3HC4-type RING finger) protein-related | chr1:635474-637083 AT1G02860.1 | Symbols: NLA | SPX (SYG1/Pho81/XPR1) domain-containing protein AT1G02860.1 | Symbols: NLA | SPX (SYG1/Pho81/XPR1) domain-containing protein / zinc finger (…
AT1G02870	20.6126				AT1G02870.1 | Symbols: | similar to hypothetical protein AT1G02870.1 | Symbols: | similar to hypothetical protein MtrDRAFT.AC161032g9v1 [Medicago truncatula] (GB:ABE85046.1) | AT1G02870.1 | Symbols: | similar to hypothetical protein AT1G02870.1 | Symbols: | similar to hypothetical protein MtrDRAFT.AC161032g9v1 [Medicago truncatula] (GB:ABE85046.1) | chr1:637401-638603 REVERSE
AT1G02880					AT1G02880.3 | Symbols: | thiamin pyrophosphokinase, putative | AT1G02880.3 | Symbols: | thiamin pyrophosphokinase, putative | chr1:643063-644485 REVERSE
AT1G02890	61.8378	20.6126	39.7093	79.4187	AT1G02890.1 | Symbols: | AAA-type ATPase family protein | chr1:645372-651797 AT1G02890.1 | Symbols: | AAA-type ATPase family protein | chr1:645372-651797 REVERSE
AT1G02900					AT1G02900.1 | Symbols: RALFL1 | RALFL1 (RALF-LIKE 1) | chr1:653976-654338 AT1G02900.1 | Symbols: RALFL1 | RALFL1 (RALF-LIKE 1) | chr1:653976-654338 REVERSE
AT1G02910	41.2252				AT1G02910.1 | Symbols: LPA1 | LPA1 (LOW PSII ACCUMULATION1); binding | AT1G02910.1 | Symbols: LPA1 | LPA1 (LOW PSII ACCUMULATION1); binding | chr1:655749-658125 REVERSE
AT1G02920					AT1G02920.1 | Symbols: GST11, ATGSTF8, GSTF7, ATGSTF7 | ATGSTF7 (GLUTATHIONE AT1G02920.1 | Symbols: GST11, ATGSTF8, GSTF7, ATGSTF7 | ATGSTF7 (GLUTATHIONE S-TRANSFERASE 11); glutathione transferase | chr1:658886-659705 REVERSE
AT1G02930					AT1G02930.1 | Symbols: GST1, ERD11, ATGSTF3, GSTF6, ATGSTF6 | ATGSTF6 (EARLY AT1G02930.1 | Symbols: GST1, ERD11, ATGSTF3, GSTF6, ATGSTF6 | ATGSTF6 (EARLY RESPONSIVE TO DEHYDRATION 11); glutathione transferase | chr1:661363-662191 AT1G02930.1 | Symbols: GST1, ERD11, ATGSTF3, GSTF6, ATGSTF6 | ATGSTF6 (EARLY AT1G02930.1 | Symbols: GST1, ERD11, ATGSTF3, GSTF6, ATGSTF6 | ATGSTF6 (EARLY RESPONSIVE TO D…
AT1G02940					AT1G02940.1 | Symbols: ATGSTF5 | ATGSTF5 (Arabidopsis thaliana Glutathione AT1G02940.1 | Symbols: ATGSTF5 | ATGSTF5 (Arabidopsis thaliana Glutathione S-transferase (class phi) 5); glutathione transferase | chr1:663079-664128 AT1G02940.1 | Symbols: ATGSTF5 | ATGSTF5 (Arabidopsis thaliana Glutathione AT1G02940.1 | Symbols: ATGSTF5 | ATGSTF5 (Arabidopsis thaliana Glutathione S-transferase (class phi…
AT1G02950					AT1G02950.3 | Symbols: GST31, ATGSTF4 | ATGSTF4 (GLUTATHIONE S-TRANSFERASE AT1G02950.3 | Symbols: GST31, ATGSTF4 | ATGSTF4 (GLUTATHIONE S-TRANSFERASE 31); glutathione transferase | chr1:665308-666420 REVERSE
AT1G02960					AT1G02960.2 | Symbols: | similar to unknown protein [Arabidopsis thaliana] AT1G02960.2 | Symbols: | similar to unknown protein [Arabidopsis thaliana] (TAIR:AT1G02965.1); similar to conserved hypothetical protein [Medicago AT1G02960.2 | Symbols: | similar to unknown protein [Arabidopsis thaliana] AT1G02960.2 | Symbols: | similar to unknown protein [Arabidopsis thaliana] (TAIR:AT1G02965.1); similar…
AT1G02960					AT1G02960.3 | Symbols: | similar to unknown protein [Arabidopsis thaliana] AT1G02960.3 | Symbols: | similar to unknown protein [Arabidopsis thaliana] (TAIR:AT1G02965.1); similar to conserved hypothetical protein [Medicago AT1G02960.3 | Symbols: | similar to unknown protein [Arabidopsis thaliana] AT1G02960.3 | Symbols: | similar to unknown protein [Arabidopsis thaliana] (TAIR:AT1G02965.1); similar…
AT1G02970					AT1G02970.1 | Symbols: WEE1 | WEE1 (Arabidopsis wee1 kinase homolog); kinase/ AT1G02970.1 | Symbols: WEE1 | WEE1 (Arabidopsis wee1 kinase homolog); kinase/ protein kinase | chr1:673408-676127 FORWARD
AT1G02980					AT1G02980.1 | Symbols: ATCUL2, CUL2 | CUL2 (cullin 2) | chr1:677869-681212 AT1G02980.1 | Symbols: ATCUL2, CUL2 | CUL2 (cullin 2) | chr1:677869-681212 FORWARD
AT1G02990					AT1G02990.2 | Symbols: | similar to zinc ion binding [Arabidopsis thaliana] AT1G02990.2 | Symbols: | similar to zinc ion binding [Arabidopsis thaliana] (TAIR:AT3G62900.1); similar to Os05g0371100 [Oryza sativa (japonica AT1G02990.2 | Symbols: | similar to zinc ion binding [Arabidopsis thaliana] AT1G02990.2 | Symbols: | similar to zinc ion binding [Arabidopsis thaliana] (TAIR:AT3G62900.1); similar…
AT1G03000		20.6126			AT1G03000.1 | Symbols: PEX6 | PEX6 (PEROXIN6); ATPase | chr1:688057-692453 AT1G03000.1 | Symbols: PEX6 | PEX6 (PEROXIN6); ATPase | chr1:688057-692453 REVERSE
AT1G03010					AT1G03010.1 | Symbols: | phototropic-responsive NPH3 family protein | AT1G03010.1 | Symbols: | phototropic-responsive NPH3 family protein | chr1:693480-696188 FORWARD
AT1G03020					AT1G03020.1 | Symbols: | glutaredoxin family protein | chr1:698207-698515 AT1G03020.1 | Symbols: | glutaredoxin family protein | chr1:698207-698515 REVERSE
AT1G03030					AT1G03030.1 | Symbols: | phosphoribulokinase/uridine kinase family protein | AT1G03030.1 | Symbols: | phosphoribulokinase/uridine kinase family protein | chr1:701621-703568 FORWARD
AT1G03040	41.2252				AT1G03040.1 | Symbols: | basic helix-loop-helix (bHLH) family protein | AT1G03040.1 | Symbols: | basic helix-loop-helix (bHLH) family protein | chr1:704279-706457 REVERSE
AT1G03050					AT1G03050.1 | Symbols: | epsin N-terminal homology (ENTH) domain-containing AT1G03050.1 | Symbols: | epsin N-terminal homology (ENTH) domain-containing protein / clathrin assembly protein-related | chr1:707726-709860 FORWARD
AT1G03055					AT1G03055.2 | Symbols: | similar to unknown protein [Arabidopsis thaliana] AT1G03055.2 | Symbols: | similar to unknown protein [Arabidopsis thaliana] (TAIR:AT1G64680.1); similar to hypothetical protein LOC.Os11g37650 [Oryza AT1G03055.2 | Symbols: | similar to unknown protein [Arabidopsis thaliana] AT1G03055.2 | Symbols: | similar to unknown protein [Arabidopsis thaliana] (TAIR:AT1G64680.1); simil…
AT1G03060					AT1G03060.1 | Symbols: | WD-40 repeat family protein / beige-related | AT1G03060.1 | Symbols: | WD-40 repeat family protein / beige-related | chr1:712971-726891 REVERSE
AT1G03070					AT1G03070.1 | Symbols: | glutamate binding | chr1:730148-731379 FORWARD
AT1G03080					AT1G03080.1 | Symbols: | kinase interacting family protein | AT1G03080.1 | Symbols: | kinase interacting family protein | chr1:731794-737332 REVERSE
AT1G03090					AT1G03090.2 | Symbols: MCCA | MCCA (3-methylcrotonyl-CoA carboxylase 1) | AT1G03090.2 | Symbols: MCCA | MCCA (3-methylcrotonyl-CoA carboxylase 1) | chr1:739715-743819 FORWARD
AT1G03090					AT1G03090.1 | Symbols: MCCA | MCCA (3-methylcrotonyl-CoA carboxylase 1) | AT1G03090.1 | Symbols: MCCA | MCCA (3-methylcrotonyl-CoA carboxylase 1) | chr1:739715-743819 FORWARD
AT1G03100					AT1G03100.1 | Symbols: | pentatricopeptide (PPR) repeat-containing protein | AT1G03100.1 | Symbols: | pentatricopeptide (PPR) repeat-containing protein | chr1:744026-746407 REVERSE
AT1G03110					AT1G03110.1 | Symbols: | transducin family protein / WD-40 repeat family AT1G03110.1 | Symbols: | transducin family protein / WD-40 repeat family protein | chr1:749359-751796 FORWARD
AT1G03120					AT1G03120.1 | Symbols: ATRAB28 | ATRAB28 (Arabidopsis thaliana responsive to AT1G03120.1 | Symbols: ATRAB28 | ATRAB28 (Arabidopsis thaliana responsive to abscisic acid 28) | chr1:752271-753140 FORWARD
AT1G03130					AT1G03130.1 | Symbols: PSAD-2 | PSAD-2 (photosystem I subunit D-2) | AT1G03130.1 | Symbols: PSAD-2 | PSAD-2 (photosystem I subunit D-2) | chr1:753528-754142 REVERSE
AT1G03140	20.6126		39.7093		AT1G03140.1 | Symbols: | splicing factor Prp18 family protein | AT1G03140.1 | Symbols: | splicing factor Prp18 family protein | chr1:754471-756223 REVERSE
AT1G03150	20.6126				AT1G03150.1 | Symbols: | GCN5-related N-acetyltransferase (GNAT) family AT1G03150.1 | Symbols: | GCN5-related N-acetyltransferase (GNAT) family protein | chr1:756461-758441 FORWARD
AT1G03160					AT1G03160.1 | Symbols: FZL | FZL (FZO-LIKE); GTP binding / GTPase/ AT1G03160.1 | Symbols: FZL | FZL (FZO-LIKE); GTP binding / GTPase/ thiamin-phosphate diphosphorylase | chr1:761321-766053 FORWARD
AT1G03170			39.7093		AT1G03170.1 | Symbols: | similar to unknown protein [Arabidopsis thaliana] AT1G03170.1 | Symbols: | similar to unknown protein [Arabidopsis thaliana] (TAIR:AT4G02810.1); similar to hypothetical protein 12 [Plantago major] AT1G03170.1 | Symbols: | similar to unknown protein [Arabidopsis thaliana] AT1G03170.1 | Symbols: | similar to unknown protein [Arabidopsis thaliana] (TAIR:AT4G02810.1); similar…
AT1G03180					AT1G03180.1 | Symbols: | similar to Os05g0251400 [Oryza sativa (japonica AT1G03180.1 | Symbols: | similar to Os05g0251400 [Oryza sativa (japonica cultivar-group)] (GB:NP.001055029.1) | chr1:773543-775179 FORWARD
AT1G03180					AT1G03180.2 | Symbols: | similar to Os05g0251400 [Oryza sativa (japonica AT1G03180.2 | Symbols: | similar to Os05g0251400 [Oryza sativa (japonica cultivar-group)] (GB:NP.001055029.1) | chr1:773989-775179 FORWARD
AT1G03190					AT1G03190.2 | Symbols: ATXPD, UVH6 | UVH6 (ULTRAVIOLET HYPERSENSITIVE 6); ATP AT1G03190.2 | Symbols: ATXPD, UVH6 | UVH6 (ULTRAVIOLET HYPERSENSITIVE 6); ATP binding / ATP-dependent DNA helicase/ ATP-dependent helicase/ DNA binding / AT1G03190.2 | Symbols: ATXPD, UVH6 | UVH6 (ULTRAVIOLET HYPERSENSITIVE 6); ATP AT1G03190.2 | Symbols: ATXPD, UVH6 | UVH6 (ULTRAVIOLET HYPERSENSITIVE 6); ATP binding / A…
AT1G03210					AT1G03210.1 | Symbols: | phenazine biosynthesis PhzC/PhzF family protein | AT1G03210.1 | Symbols: | phenazine biosynthesis PhzC/PhzF family protein | chr1:782948-784240 FORWARD
AT1G03220					AT1G03220.1 | Symbols: | extracellular dermal glycoprotein, putative / EDGP, AT1G03220.1 | Symbols: | extracellular dermal glycoprotein, putative / EDGP, putative | chr1:787143-788444 FORWARD
AT1G03230					AT1G03230.1 | Symbols: | extracellular dermal glycoprotein, putative / EDGP, AT1G03230.1 | Symbols: | extracellular dermal glycoprotein, putative / EDGP, putative | chr1:790110-791414 FORWARD
AT1G03250					AT1G03250.1 | Symbols: | similar to At1g03250/F15K9.13 [Medicago truncatula] AT1G03250.1 | Symbols: | similar to At1g03250/F15K9.13 [Medicago truncatula] (GB:ABE77455.1); contains domain R3H domain (SSF82708) | chr1:793576-795159 AT1G03250.1 | Symbols: | similar to At1g03250/F15K9.13 [Medicago truncatula] AT1G03250.1 | Symbols: | similar to At1g03250/F15K9.13 [Medicago truncatula] (GB:ABE77455.1)…
AT1G03260					AT1G03260.1 | Symbols: | similar to unknown protein [Arabidopsis thaliana] AT1G03260.1 | Symbols: | similar to unknown protein [Arabidopsis thaliana] (TAIR:AT5G19070.1); similar to DedA [Crocosphaera watsonii WH 8501] AT1G03260.1 | Symbols: | similar to unknown protein [Arabidopsis thaliana] AT1G03260.1 | Symbols: | similar to unknown protein [Arabidopsis thaliana] (TAIR:AT5G19070.1); similar to …
AT1G03270					AT1G03270.1 | Symbols: | similar to unknown protein [Arabidopsis thaliana] AT1G03270.1 | Symbols: | similar to unknown protein [Arabidopsis thaliana] (TAIR:AT4G14240.1); similar to Os05g0395300 [Oryza sativa (japonica AT1G03270.1 | Symbols: | similar to unknown protein [Arabidopsis thaliana] AT1G03270.1 | Symbols: | similar to unknown protein [Arabidopsis thaliana] (TAIR:AT4G14240.1); similar to …
AT1G03280					AT1G03280.1 | Symbols: | transcription initiation factor IIE (TFIIE) alpha AT1G03280.1 | Symbols: | transcription initiation factor IIE (TFIIE) alpha subunit family protein / general transcription factor TFIIE family protein | AT1G03280.1 | Symbols: | transcription initiation factor IIE (TFIIE) alpha AT1G03280.1 | Symbols: | transcription initiation factor IIE (TFIIE) alpha subunit family protein…
AT1G03290	41.2252				AT1G03290.1 | Symbols: | similar to unknown protein [Arabidopsis thaliana] AT1G03290.1 | Symbols: | similar to unknown protein [Arabidopsis thaliana] (TAIR:AT4G02880.1); similar to conserved hypothetical protein [Medicago AT1G03290.1 | Symbols: | similar to unknown protein [Arabidopsis thaliana] AT1G03290.1 | Symbols: | similar to unknown protein [Arabidopsis thaliana] (TAIR:AT4G02880.1); similar…
AT1G03300					AT1G03300.1 | Symbols: | agenet domain-containing protein | AT1G03300.1 | Symbols: | agenet domain-containing protein | chr1:811033-813086 REVERSE
AT1G03310		20.6126	39.7093		AT1G03310.1 | Symbols: ATISA2, ISA2, DBE1, BE2 | ATISA2/BE2/DBE1/ISA2 AT1G03310.1 | Symbols: ATISA2, ISA2, DBE1, BE2 | ATISA2/BE2/DBE1/ISA2 (DEBRANCHING ENZYME 1); 1,4-alpha-glucan branching enzyme/ alpha-amylase/ AT1G03310.1 | Symbols: ATISA2, ISA2, DBE1, BE2 | ATISA2/BE2/DBE1/ISA2 AT1G03310.1 | Symbols: ATISA2, ISA2, DBE1, BE2 | ATISA2/BE2/DBE1/ISA2 (DEBRANCHING ENZYME 1); 1,4-alpha-glucan bran…
AT1G03320					AT1G03320.1 | Symbols: | unknown protein | chr1:817027-817767 FORWARD
AT1G03330	82.4504	20.6126	39.7093		AT1G03330.1 | Symbols: | small nuclear ribonucleoprotein D, putative / snRNP AT1G03330.1 | Symbols: | small nuclear ribonucleoprotein D, putative / snRNP core SM-like protein, putative / U6 snRNA-associated Sm-like protein, AT1G03330.1 | Symbols: | small nuclear ribonucleoprotein D, putative / snRNP AT1G03330.1 | Symbols: | small nuclear ribonucleoprotein D, putative / snRNP core SM-like protein,…
AT1G03340					AT1G03340.1 | Symbols: | similar to unknown protein [Arabidopsis thaliana] AT1G03340.1 | Symbols: | similar to unknown protein [Arabidopsis thaliana] (TAIR:AT4G02920.1); similar to IMP dehydrogenase/GMP reductase [Medicago AT1G03340.1 | Symbols: | similar to unknown protein [Arabidopsis thaliana] AT1G03340.1 | Symbols: | similar to unknown protein [Arabidopsis thaliana] (TAIR:AT4G02920.1); simila…
AT1G03350					AT1G03350.1 | Symbols: | BSD domain-containing protein | chr1:822834-824246 AT1G03350.1 | Symbols: | BSD domain-containing protein | chr1:822834-824246 REVERSE
AT1G03360					AT1G03360.1 | Symbols: ATRRP4 | ATRRP4; exonuclease | chr1:824653-826179 AT1G03360.1 | Symbols: ATRRP4 | ATRRP4; exonuclease | chr1:824653-826179 FORWARD
AT1G03370					AT1G03370.1 | Symbols: | C2 domain-containing protein / GRAM AT1G03370.1 | Symbols: | C2 domain-containing protein / GRAM domain-containing protein | chr1:827182-834996 FORWARD
AT1G03380					AT1G03380.1 | Symbols: AtATG18g | AtATG18g (Arabidopsis thaliana homolog of AT1G03380.1 | Symbols: AtATG18g | AtATG18g (Arabidopsis thaliana homolog of yeast autophagy 18 (ATG18) g) | chr1:836155-840361 FORWARD
AT1G03390					AT1G03390.1 | Symbols: | transferase family protein | chr1:841032-842417 AT1G03390.1 | Symbols: | transferase family protein | chr1:841032-842417 REVERSE
AT1G03410					AT1G03410.1 | Symbols: 2A6 | 2A6 | chr1:844781-846573 REVERSE
AT1G03430	20.6126	20.6126			AT1G03430.1 | Symbols: AHP5 | AHP5 (HISTIDINE-CONTAINING PHOSPHOTRANSFER AT1G03430.1 | Symbols: AHP5 | AHP5 (HISTIDINE-CONTAINING PHOSPHOTRANSFER FACTOR 5); histidine phosphotransfer kinase | chr1:848158-849234 FORWARD
AT1G03440					AT1G03440.1 | Symbols: | leucine-rich repeat family protein | AT1G03440.1 | Symbols: | leucine-rich repeat family protein | chr1:852680-853873 FORWARD
AT1G03457					AT1G03457.1 | Symbols: | RNA-binding protein, putative | chr1:861109-864019 AT1G03457.1 | Symbols: | RNA-binding protein, putative | chr1:861109-864019 REVERSE
AT1G03457					AT1G03457.2 | Symbols: | RNA-binding protein, putative | chr1:861109-864019 AT1G03457.2 | Symbols: | RNA-binding protein, putative | chr1:861109-864019 REVERSE
AT1G03470					AT1G03470.2 | Symbols: | kinase interacting family protein | AT1G03470.2 | Symbols: | kinase interacting family protein | chr1:866217-867493 REVERSE
AT1G03475					AT1G03475.1 | Symbols: HEMF1, ATCPO-I, LIN2 | LIN2 (LESION INITIATION 2); AT1G03475.1 | Symbols: HEMF1, ATCPO-I, LIN2 | LIN2 (LESION INITIATION 2); coproporphyrinogen oxidase | chr1:869458-871176 REVERSE
AT1G03520					AT1G03520.1 | Symbols: | glycosyltransferase family 14 protein / AT1G03520.1 | Symbols: | glycosyltransferase family 14 protein / core-2/I-branching enzyme family protein | chr1:877949-879554 REVERSE
AT1G03520					AT1G03520.2 | Symbols: | glycosyltransferase family 14 protein / AT1G03520.2 | Symbols: | glycosyltransferase family 14 protein / core-2/I-branching enzyme family protein | chr1:877949-879287 REVERSE
AT1G03530					AT1G03530.1 | Symbols: | similar to unknown protein [Arabidopsis thaliana] AT1G03530.1 | Symbols: | similar to unknown protein [Arabidopsis thaliana] (TAIR:AT5G66540.1); similar to unnamed protein product [Kluyveromyces lactis] AT1G03530.1 | Symbols: | similar to unknown protein [Arabidopsis thaliana] AT1G03530.1 | Symbols: | similar to unknown protein [Arabidopsis thaliana] (TAIR:AT5G66540.1); s…
AT1G03550					AT1G03550.1 | Symbols: | secretory carrier membrane protein (SCAMP) family AT1G03550.1 | Symbols: | secretory carrier membrane protein (SCAMP) family protein | chr1:885851-887778 REVERSE
AT1G03560					AT1G03560.1 | Symbols: | pentatricopeptide (PPR) repeat-containing protein | AT1G03560.1 | Symbols: | pentatricopeptide (PPR) repeat-containing protein | chr1:890428-892410 REVERSE
AT1G03590					AT1G03590.1 | Symbols: | protein phosphatase 2C family protein / PP2C family AT1G03590.1 | Symbols: | protein phosphatase 2C family protein / PP2C family protein | chr1:894480-896212 REVERSE
AT1G03600	20.6126	20.6126	39.7093		AT1G03600.1 | Symbols: | photosystem II family protein | chr1:898915-899439 AT1G03600.1 | Symbols: | photosystem II family protein | chr1:898915-899439 FORWARD
AT1G03610	41.2252				AT1G03610.1 | Symbols: | similar to unknown protein [Arabidopsis thaliana] AT1G03610.1 | Symbols: | similar to unknown protein [Arabidopsis thaliana] (TAIR:AT4G03420.1); similar to Os10g0494000 [Oryza sativa (japonica AT1G03610.1 | Symbols: | similar to unknown protein [Arabidopsis thaliana] AT1G03610.1 | Symbols: | similar to unknown protein [Arabidopsis thaliana] (TAIR:AT4G03420.1); similar to …
AT1G03620					AT1G03620.1 | Symbols: | phagocytosis and cell motility protein AT1G03620.1 | Symbols: | phagocytosis and cell motility protein ELMO1-related | chr1:904318-906012 REVERSE
AT1G03630			39.7093		AT1G03630.1 | Symbols: PORC, POR C | POR C (PROTOCHLOROPHYLLIDE AT1G03630.1 | Symbols: PORC, POR C | POR C (PROTOCHLOROPHYLLIDE OXIDOREDUCTASE); NADPH dehydrogenase/ oxidoreductase/ protochlorophyllide AT1G03630.1 | Symbols: PORC, POR C | POR C (PROTOCHLOROPHYLLIDE AT1G03630.1 | Symbols: PORC, POR C | POR C (PROTOCHLOROPHYLLIDE OXIDOREDUCTASE); NADPH dehydrogenase/ oxidoreductase/ protochlorophyl…
AT1G03630			39.7093		AT1G03630.2 | Symbols: PORC, POR C | POR C (PROTOCHLOROPHYLLIDE AT1G03630.2 | Symbols: PORC, POR C | POR C (PROTOCHLOROPHYLLIDE OXIDOREDUCTASE); oxidoreductase/ protochlorophyllide reductase | AT1G03630.2 | Symbols: PORC, POR C | POR C (PROTOCHLOROPHYLLIDE AT1G03630.2 | Symbols: PORC, POR C | POR C (PROTOCHLOROPHYLLIDE OXIDOREDUCTASE); oxidoreductase/ protochlorophyllide reductase | chr1:907698-9…
AT1G03650	20.6126				AT1G03650.1 | Symbols: | GCN5-related N-acetyltransferase (GNAT) family AT1G03650.1 | Symbols: | GCN5-related N-acetyltransferase (GNAT) family protein | chr1:910248-911102 REVERSE
AT1G03660					AT1G03660.1 | Symbols: | similar to ankyrin repeat family protein AT1G03660.1 | Symbols: | similar to ankyrin repeat family protein [Arabidopsis thaliana] (TAIR:AT1G03670.1); contains domain ANK AT1G03660.1 | Symbols: | similar to ankyrin repeat family protein AT1G03660.1 | Symbols: | similar to ankyrin repeat family protein [Arabidopsis thaliana] (TAIR:AT1G03670.1); contains domain ANK REPEAT-CO…
AT1G03680			39.7093		AT1G03680.1 | Symbols: ATM1, TRX-M1, ATHM1 | ATHM1 (Arabidopsis thioredoxin AT1G03680.1 | Symbols: ATM1, TRX-M1, ATHM1 | ATHM1 (Arabidopsis thioredoxin M-type 1); thiol-disulfide exchange intermediate | chr1:916989-917864 AT1G03680.1 | Symbols: ATM1, TRX-M1, ATHM1 | ATHM1 (Arabidopsis thioredoxin AT1G03680.1 | Symbols: ATM1, TRX-M1, ATHM1 | ATHM1 (Arabidopsis thioredoxin M-type 1); thiol-disulfid…
AT1G03687					AT1G03687.1 | Symbols: | similar to COG3148: Uncharacterized conserved AT1G03687.1 | Symbols: | similar to COG3148: Uncharacterized conserved protein [Yersinia intermedia ATCC 29909] (GB:ZP.00833766.1); similar to AT1G03687.1 | Symbols: | similar to COG3148: Uncharacterized conserved AT1G03687.1 | Symbols: | similar to COG3148: Uncharacterized conserved protein [Yersinia intermedia ATCC 29909] (G…
AT1G03687					AT1G03687.2 | Symbols: | similar to COG3148: Uncharacterized conserved AT1G03687.2 | Symbols: | similar to COG3148: Uncharacterized conserved protein [Yersinia intermedia ATCC 29909] (GB:ZP.00833766.1); similar to AT1G03687.2 | Symbols: | similar to COG3148: Uncharacterized conserved AT1G03687.2 | Symbols: | similar to COG3148: Uncharacterized conserved protein [Yersinia intermedia ATCC 29909] (G…
AT1G03710	41.2252				AT1G03710.1 | Symbols: | similar to unknown protein [Arabidopsis thaliana] AT1G03710.1 | Symbols: | similar to unknown protein [Arabidopsis thaliana] (TAIR:AT4G03565.1); contains InterPro domain Arabidopsis thaliana AT1G03710.1 | Symbols: | similar to unknown protein [Arabidopsis thaliana] AT1G03710.1 | Symbols: | similar to unknown protein [Arabidopsis thaliana] (TAIR:AT4G03565.1); contains Inte…
AT1G03730					AT1G03730.1 | Symbols: | similar to unknown protein [Arabidopsis thaliana] AT1G03730.1 | Symbols: | similar to unknown protein [Arabidopsis thaliana] (TAIR:AT4G03600.1); similar to expressed protein [Oryza sativa (japonica AT1G03730.1 | Symbols: | similar to unknown protein [Arabidopsis thaliana] AT1G03730.1 | Symbols: | similar to unknown protein [Arabidopsis thaliana] (TAIR:AT4G03600.1); simila…
AT1G03740					AT1G03740.2 | Symbols: | kinase | chr1:934055-936025 FORWARD
AT1G03750					AT1G03750.1 | Symbols: SWI2, SNF2, CHR9 | CHR9/SNF2/SWI2 (chromatin AT1G03750.1 | Symbols: SWI2, SNF2, CHR9 | CHR9/SNF2/SWI2 (chromatin remodeling 9); helicase | chr1:937919-941067 FORWARD
AT1G03760					AT1G03760.1 | Symbols: | prefoldin subunit family protein | AT1G03760.1 | Symbols: | prefoldin subunit family protein | chr1:941210-943319 REVERSE
AT1G03770					AT1G03770.1 | Symbols: | protein binding / zinc ion binding | AT1G03770.1 | Symbols: | protein binding / zinc ion binding | chr1:944771-947430 FORWARD
AT1G03780					AT1G03780.1 | Symbols: | targeting protein-related | chr1:948063-951695 AT1G03780.1 | Symbols: | targeting protein-related | chr1:948063-951695 REVERSE
AT1G03780					AT1G03780.2 | Symbols: | targeting protein-related | chr1:947784-951695 AT1G03780.2 | Symbols: | targeting protein-related | chr1:947784-951695 REVERSE
AT1G03790					AT1G03790.1 | Symbols: | zinc finger (CCCH-type) family protein | AT1G03790.1 | Symbols: | zinc finger (CCCH-type) family protein | chr1:954588-955769 FORWARD
AT1G03810					AT1G03810.1 | Symbols: | DNA-binding protein-related | chr1:958758-959608 AT1G03810.1 | Symbols: | DNA-binding protein-related | chr1:958758-959608 FORWARD
AT1G03820					AT1G03820.1 | Symbols: | similar to unknown protein [Arabidopsis thaliana] AT1G03820.1 | Symbols: | similar to unknown protein [Arabidopsis thaliana] (TAIR:AT2G33850.1); similar to arabinogalactan-protein; AGP [Pyrus communis] AT1G03820.1 | Symbols: | similar to unknown protein [Arabidopsis thaliana] AT1G03820.1 | Symbols: | similar to unknown protein [Arabidopsis thaliana] (TAIR:AT2G33850.1); si…
AT1G03830					AT1G03830.1 | Symbols: | guanylate-binding family protein | AT1G03830.1 | Symbols: | guanylate-binding family protein | chr1:962127-966621 REVERSE
AT1G03840					AT1G03840.1 | Symbols: | zinc finger (C2H2 type) family protein | AT1G03840.1 | Symbols: | zinc finger (C2H2 type) family protein | chr1:967595-970057 REVERSE
AT1G03840					AT1G03840.2 | Symbols: | nucleic acid binding / zinc ion binding | AT1G03840.2 | Symbols: | nucleic acid binding / zinc ion binding | chr1:967595-970057 REVERSE
AT1G03850	20.6126				AT1G03850.2 | Symbols: | glutaredoxin family protein | chr1:977232-977684 AT1G03850.2 | Symbols: | glutaredoxin family protein | chr1:977232-977684 REVERSE
AT1G03860	61.8378				AT1G03860.3 | Symbols: ATPHB2 | ATPHB2 (PROHIBITIN 2) | chr1:979610-981156 AT1G03860.3 | Symbols: ATPHB2 | ATPHB2 (PROHIBITIN 2) | chr1:979610-981156 REVERSE
AT1G03870					AT1G03870.1 | Symbols: FLA9 | FLA9 (FLA9) | chr1:982624-983367 REVERSE
AT1G03880			4725.41	655.204	AT1G03880.1 | Symbols: CRB, CRU2 | CRU2 (CRUCIFERIN 2); nutrient reservoir | AT1G03880.1 | Symbols: CRB, CRU2 | CRU2 (CRUCIFERIN 2); nutrient reservoir | chr1:985785-987915 FORWARD
AT1G03890	20.6126		238.256	39.7093	AT1G03890.1 | Symbols: | cupin family protein | chr1:989249-990907 FORWARD
AT1G03900					AT1G03900.1 | Symbols: ATNAP4 | ATNAP4 (ARABIDOPSIS THALIANA NON-INTRINSIC AT1G03900.1 | Symbols: ATNAP4 | ATNAP4 (ARABIDOPSIS THALIANA NON-INTRINSIC ABC PROTEIN 4) | chr1:991251-992851 FORWARD
AT1G03905					AT1G03905.1 | Symbols: | ABC transporter family protein | chr1:993477-995593 AT1G03905.1 | Symbols: | ABC transporter family protein | chr1:993477-995593 FORWARD
AT1G03910			39.7093		AT1G03910.1 | Symbols: | similar to unknown protein [Arabidopsis thaliana] AT1G03910.1 | Symbols: | similar to unknown protein [Arabidopsis thaliana] (TAIR:AT5G53800.1); similar to unknown protein [Oryza sativa (japonica AT1G03910.1 | Symbols: | similar to unknown protein [Arabidopsis thaliana] AT1G03910.1 | Symbols: | similar to unknown protein [Arabidopsis thaliana] (TAIR:AT5G53800.1); similar …
AT1G03920					AT1G03920.1 | Symbols: | protein kinase, putative | chr1:1001472-1004239 AT1G03920.1 | Symbols: | protein kinase, putative | chr1:1001472-1004239 FORWARD
AT1G03930					AT1G03930.1 | Symbols: CKL9ALPHA, CKL9BETA, ADK1 | ADK1 (DUAL SPECIFICITY AT1G03930.1 | Symbols: CKL9ALPHA, CKL9BETA, ADK1 | ADK1 (DUAL SPECIFICITY KINASE 1); kinase | chr1:1005438-1008117 FORWARD
AT1G03950					AT1G03950.1 | Symbols: | SNF7 family protein | chr1:1011387-1013211 AT1G03950.1 | Symbols: | SNF7 family protein | chr1:1011387-1013211 REVERSE
AT1G03960					AT1G03960.1 | Symbols: | calcium-binding EF hand family protein | AT1G03960.1 | Symbols: | calcium-binding EF hand family protein | chr1:1014084-1017471 FORWARD
AT1G03970					AT1G03970.1 | Symbols: GBF4 | GBF4 (G-box binding factor 4); transcription AT1G03970.1 | Symbols: GBF4 | GBF4 (G-box binding factor 4); transcription factor | chr1:1018236-1019048 FORWARD
AT1G03980					AT1G03980.1 | Symbols: ATPCS2 | ATPCS2 (PHYTOCHELATIN SYNTHASE 2); AT1G03980.1 | Symbols: ATPCS2 | ATPCS2 (PHYTOCHELATIN SYNTHASE 2); glutathione gamma-glutamylcysteinyltransferase | chr1:1019310-1021870 AT1G03980.1 | Symbols: ATPCS2 | ATPCS2 (PHYTOCHELATIN SYNTHASE 2); AT1G03980.1 | Symbols: ATPCS2 | ATPCS2 (PHYTOCHELATIN SYNTHASE 2); glutathione gamma-glutamylcysteinyltransferase | chr1:1019310…
AT1G03990					AT1G03990.1 | Symbols: | alcohol oxidase-related | chr1:1024846-1027615 AT1G03990.1 | Symbols: | alcohol oxidase-related | chr1:1024846-1027615 FORWARD
AT1G04000					AT1G04000.1 | Symbols: | similar to unknown protein [Arabidopsis thaliana] AT1G04000.1 | Symbols: | similar to unknown protein [Arabidopsis thaliana] (TAIR:AT5G44060.1); similar to Os02g0621600 [Oryza sativa (japonica AT1G04000.1 | Symbols: | similar to unknown protein [Arabidopsis thaliana] AT1G04000.1 | Symbols: | similar to unknown protein [Arabidopsis thaliana] (TAIR:AT5G44060.1); similar to …
AT1G04010					AT1G04010.1 | Symbols: | phosphatidylcholine-sterol O-acyltransferase | AT1G04010.1 | Symbols: | phosphatidylcholine-sterol O-acyltransferase | chr1:1031702-1036127 REVERSE
AT1G04020					AT1G04020.1 | Symbols: ATBARD1, BARD1 | ATBARD1/BARD1 (BREAST CANCER AT1G04020.1 | Symbols: ATBARD1, BARD1 | ATBARD1/BARD1 (BREAST CANCER ASSOCIATED RING 1); transcription coactivator | chr1:1036609-1040044 AT1G04020.1 | Symbols: ATBARD1, BARD1 | ATBARD1/BARD1 (BREAST CANCER AT1G04020.1 | Symbols: ATBARD1, BARD1 | ATBARD1/BARD1 (BREAST CANCER ASSOCIATED RING 1); transcription coactivator | chr1:1…
AT1G04020					AT1G04020.2 | Symbols: ATBARD1, BARD1 | ATBARD1/BARD1 (BREAST CANCER AT1G04020.2 | Symbols: ATBARD1, BARD1 | ATBARD1/BARD1 (BREAST CANCER ASSOCIATED RING 1); transcription coactivator | chr1:1036609-1040044 AT1G04020.2 | Symbols: ATBARD1, BARD1 | ATBARD1/BARD1 (BREAST CANCER AT1G04020.2 | Symbols: ATBARD1, BARD1 | ATBARD1/BARD1 (BREAST CANCER ASSOCIATED RING 1); transcription coactivator | chr1:1…
AT1G04030					AT1G04030.1 | Symbols: | similar to unknown protein [Arabidopsis thaliana] AT1G04030.1 | Symbols: | similar to unknown protein [Arabidopsis thaliana] (TAIR:AT5G44040.1); similar to At1g04030 [Coffea canephora] (GB:ABD93477.2); AT1G04030.1 | Symbols: | similar to unknown protein [Arabidopsis thaliana] AT1G04030.1 | Symbols: | similar to unknown protein [Arabidopsis thaliana] (TAIR:AT5G44040.1); si…
AT1G04040	20.6126				AT1G04040.1 | Symbols: | acid phosphatase class B family protein | AT1G04040.1 | Symbols: | acid phosphatase class B family protein | chr1:1042563-1043818 REVERSE
AT1G04080					AT1G04080.1 | Symbols: | hydroxyproline-rich glycoprotein family protein | AT1G04080.1 | Symbols: | hydroxyproline-rich glycoprotein family protein | chr1:1051802-1056549 FORWARD
AT1G04100					AT1G04100.1 | Symbols: IAA10 | IAA10 (indoleacetic acid-induced protein 10); AT1G04100.1 | Symbols: IAA10 | IAA10 (indoleacetic acid-induced protein 10); transcription factor | chr1:1059808-1061025 FORWARD
AT1G04110					AT1G04110.1 | Symbols: SDD1 | SDD1 (STOMATAL DENSITY AND DISTRIBUTION); AT1G04110.1 | Symbols: SDD1 | SDD1 (STOMATAL DENSITY AND DISTRIBUTION); subtilase | chr1:1061456-1063783 REVERSE
AT1G04120	41.2252		39.7093		AT1G04120.1 | Symbols: MRP5, ATMRP5 | ATMRP5 (Arabidopsis thaliana multidrug AT1G04120.1 | Symbols: MRP5, ATMRP5 | ATMRP5 (Arabidopsis thaliana multidrug resistance-associated protein 5) | chr1:1064847-1070395 REVERSE
AT1G04130					AT1G04130.1 | Symbols: | binding | chr1:1073464-1075373 FORWARD
AT1G04140	20.6126	41.2252			AT1G04140.1 | Symbols: | transducin family protein / WD-40 repeat family AT1G04140.1 | Symbols: | transducin family protein / WD-40 repeat family protein | chr1:1075983-1080320 REVERSE
AT1G04140	20.6126	41.2252			AT1G04140.2 | Symbols: | transducin family protein / WD-40 repeat family AT1G04140.2 | Symbols: | transducin family protein / WD-40 repeat family protein | chr1:1075991-1080320 REVERSE
AT1G04150					AT1G04150.1 | Symbols: | C2 domain-containing protein | chr1:1081207-1084245 AT1G04150.1 | Symbols: | C2 domain-containing protein | chr1:1081207-1084245 REVERSE
AT1G04170	61.8378		79.4187		AT1G04170.1 | Symbols: EIF2 GAMMA | EIF2 GAMMA (eukaryotic translation AT1G04170.1 | Symbols: EIF2 GAMMA | EIF2 GAMMA (eukaryotic translation initiation factor 2 gamma subunit); translation factor, nucleic acid binding AT1G04170.1 | Symbols: EIF2 GAMMA | EIF2 GAMMA (eukaryotic translation AT1G04170.1 | Symbols: EIF2 GAMMA | EIF2 GAMMA (eukaryotic translation initiation factor 2 gamma subunit); tr…
AT1G04180					AT1G04180.1 | Symbols: | flavin-containing monooxygenase family protein / AT1G04180.1 | Symbols: | flavin-containing monooxygenase family protein / FMO family protein | chr1:1104622-1105987 FORWARD
AT1G04190					AT1G04190.1 | Symbols: | tetratricopeptide repeat (TPR)-containing protein | AT1G04190.1 | Symbols: | tetratricopeptide repeat (TPR)-containing protein | chr1:1106616-1108556 REVERSE
AT1G04200					AT1G04200.1 | Symbols: | similar to PREDICTED: similar to dymeclin [Rattus AT1G04200.1 | Symbols: | similar to PREDICTED: similar to dymeclin [Rattus norve (GB:XP.001054727.1); similar to Os01g0773100 [Oryza sativa (japonica AT1G04200.1 | Symbols: | similar to PREDICTED: similar to dymeclin [Rattus AT1G04200.1 | Symbols: | similar to PREDICTED: similar to dymeclin [Rattus norve (GB:XP.001054727.1…
AT1G04210					AT1G04210.1 | Symbols: | leucine-rich repeat family protein / protein kinase AT1G04210.1 | Symbols: | leucine-rich repeat family protein / protein kinase family protein | chr1:1114695-1119382 FORWARD
AT1G04220					AT1G04220.1 | Symbols: | beta-ketoacyl-CoA synthase, putative | AT1G04220.1 | Symbols: | beta-ketoacyl-CoA synthase, putative | chr1:1119852-1122482 REVERSE
AT1G04240					AT1G04240.1 | Symbols: IAA3, SHY2 | SHY2 (SHORT HYPOCOTYL 2); transcription AT1G04240.1 | Symbols: IAA3, SHY2 | SHY2 (SHORT HYPOCOTYL 2); transcription factor | chr1:1128563-1129318 REVERSE
AT1G04250					AT1G04250.1 | Symbols: IAA17, AXR3 | AXR3 (AUXIN RESISTANT 3); transcription AT1G04250.1 | Symbols: IAA17, AXR3 | AXR3 (AUXIN RESISTANT 3); transcription factor | chr1:1136381-1138339 FORWARD
AT1G04260					AT1G04260.1 | Symbols: MPIP7, MPI7 | MPI7 (CAMV MOVEMENT PROTEIN INTERACTING AT1G04260.1 | Symbols: MPIP7, MPI7 | MPI7 (CAMV MOVEMENT PROTEIN INTERACTING PROTEIN 7) | chr1:1140748-1141296 REVERSE
AT1G04270	381.333	37.7898	529.458	39.7093	AT1G04270.1 | Symbols: RPS15 | RPS15 (RIBOSOMAL PROTEIN S15); structural AT1G04270.1 | Symbols: RPS15 | RPS15 (RIBOSOMAL PROTEIN S15); structural constituent of ribosome | chr1:1141851-1142959 REVERSE
AT1G04270	381.333	37.7898	529.458	39.7093	AT1G04270.2 | Symbols: RPS15 | RPS15 (RIBOSOMAL PROTEIN S15); structural AT1G04270.2 | Symbols: RPS15 | RPS15 (RIBOSOMAL PROTEIN S15); structural constituent of ribosome | chr1:1141851-1142959 REVERSE
AT1G04280					AT1G04280.1 | Symbols: | similar to unknown protein [Arabidopsis thaliana] AT1G04280.1 | Symbols: | similar to unknown protein [Arabidopsis thaliana] (TAIR:AT1G06750.1); similar to conserved hypothetical protein [Medicago AT1G04280.1 | Symbols: | similar to unknown protein [Arabidopsis thaliana] AT1G04280.1 | Symbols: | similar to unknown protein [Arabidopsis thaliana] (TAIR:AT1G06750.1); similar…
AT1G04290	20.6126				AT1G04290.1 | Symbols: | thioesterase family protein | chr1:1147720-1148351 AT1G04290.1 | Symbols: | thioesterase family protein | chr1:1147720-1148351 REVERSE
AT1G04300			79.4187		AT1G04300.1 | Symbols: | similar to meprin and TRAF homology AT1G04300.1 | Symbols: | similar to meprin and TRAF homology domain-containing protein / MATH domain-containing protein [Arabidopsis AT1G04300.1 | Symbols: | similar to meprin and TRAF homology AT1G04300.1 | Symbols: | similar to meprin and TRAF homology domain-containing protein / MATH domain-containing protein [Arabidopsis thaliana] (…
AT1G04300			79.4187		AT1G04300.3 | Symbols: | similar to meprin and TRAF homology AT1G04300.3 | Symbols: | similar to meprin and TRAF homology domain-containing protein / MATH domain-containing protein [Arabidopsis AT1G04300.3 | Symbols: | similar to meprin and TRAF homology AT1G04300.3 | Symbols: | similar to meprin and TRAF homology domain-containing protein / MATH domain-containing protein [Arabidopsis thaliana] (…
AT1G04310	41.2252	20.6126	39.7093		AT1G04310.1 | Symbols: ERS2 | ERS2 (ETHYLENE RESPONSE SENSOR 2); receptor | AT1G04310.1 | Symbols: ERS2 | ERS2 (ETHYLENE RESPONSE SENSOR 2); receptor | chr1:1155115-1157124 REVERSE
AT1G04340	123.676		39.7093		AT1G04340.1 | Symbols: | lesion inducing protein-related | AT1G04340.1 | Symbols: | lesion inducing protein-related | chr1:1163344-1164736 REVERSE
AT1G04350					AT1G04350.1 | Symbols: | 2-oxoglutarate-dependent dioxygenase, putative | AT1G04350.1 | Symbols: | 2-oxoglutarate-dependent dioxygenase, putative | chr1:1165295-1166537 FORWARD
AT1G04360					AT1G04360.1 | Symbols: | zinc finger (C3HC4-type RING finger) family protein AT1G04360.1 | Symbols: | zinc finger (C3HC4-type RING finger) family protein | chr1:1167506-1168651 REVERSE
AT1G04380					AT1G04380.1 | Symbols: | 2-oxoglutarate-dependent dioxygenase, putative | AT1G04380.1 | Symbols: | 2-oxoglutarate-dependent dioxygenase, putative | chr1:1177141-1178383 REVERSE
AT1G04400					AT1G04400.1 | Symbols: FHA, AT-PHH1, PHH1, CRY2 | CRY2 (CRYPTOCHROME 2) | AT1G04400.1 | Symbols: FHA, AT-PHH1, PHH1, CRY2 | CRY2 (CRYPTOCHROME 2) | chr1:1185718-1187900 REVERSE
AT1G04410	257.658	123.676	337.529	59.564	AT1G04410.1 | Symbols: | malate dehydrogenase, cytosolic, putative | AT1G04410.1 | Symbols: | malate dehydrogenase, cytosolic, putative | chr1:1189417-1191266 REVERSE
AT1G04420			39.7093		AT1G04420.1 | Symbols: | aldo/keto reductase family protein | AT1G04420.1 | Symbols: | aldo/keto reductase family protein | chr1:1191633-1193698 FORWARD
AT1G04430	144.288	20.6126			AT1G04430.1 | Symbols: | dehydration-responsive protein-related | AT1G04430.1 | Symbols: | dehydration-responsive protein-related | chr1:1198859-1201300 FORWARD
AT1G04440	103.063		79.4187		AT1G04440.1 | Symbols: CKL13 | CKL13 (CASEIN KINASE LIKE 13); casein kinase AT1G04440.1 | Symbols: CKL13 | CKL13 (CASEIN KINASE LIKE 13); casein kinase I/ kinase | chr1:1202814-1205663 FORWARD
AT1G04450					AT1G04450.1 | Symbols: RIC3 | RIC3 (ROP-INTERACTIVE CRIB MOTIF-CONTAINING AT1G04450.1 | Symbols: RIC3 | RIC3 (ROP-INTERACTIVE CRIB MOTIF-CONTAINING PROTEIN 3) | chr1:1209005-1209852 FORWARD
AT1G04470					AT1G04470.1 | Symbols: | similar to unknown protein [Arabidopsis thaliana] AT1G04470.1 | Symbols: | similar to unknown protein [Arabidopsis thaliana] (TAIR:AT2G25800.1); similar to unknown protein [Arabidopsis thaliana] AT1G04470.1 | Symbols: | similar to unknown protein [Arabidopsis thaliana] AT1G04470.1 | Symbols: | similar to unknown protein [Arabidopsis thaliana] (TAIR:AT2G25800.1); similar t…
AT1G04490					AT1G04490.2 | Symbols: | similar to unknown protein [Arabidopsis thaliana] AT1G04490.2 | Symbols: | similar to unknown protein [Arabidopsis thaliana] (TAIR:AT2G33360.2); similar to Os03g0139200 [Oryza sativa (japonica AT1G04490.2 | Symbols: | similar to unknown protein [Arabidopsis thaliana] AT1G04490.2 | Symbols: | similar to unknown protein [Arabidopsis thaliana] (TAIR:AT2G33360.2); similar to …
AT1G04500					AT1G04500.1 | Symbols: | zinc finger CONSTANS-related | chr1:1221756-1224234 AT1G04500.1 | Symbols: | zinc finger CONSTANS-related | chr1:1221756-1224234 REVERSE
AT1G04510					AT1G04510.1 | Symbols: | transducin family protein / WD-40 repeat family AT1G04510.1 | Symbols: | transducin family protein / WD-40 repeat family protein | chr1:1226748-1230591 FORWARD
AT1G04510					AT1G04510.2 | Symbols: | nucleotide binding | chr1:1226748-1230591 FORWARD
AT1G04520					AT1G04520.1 | Symbols: | 33 kDa secretory protein-related | AT1G04520.1 | Symbols: | 33 kDa secretory protein-related | chr1:1231851-1233786 FORWARD
AT1G04530					AT1G04530.1 | Symbols: | binding | chr1:1234455-1235894 REVERSE
AT1G04540					AT1G04540.1 | Symbols: | C2 domain-containing protein | chr1:1237255-1239060 AT1G04540.1 | Symbols: | C2 domain-containing protein | chr1:1237255-1239060 FORWARD
AT1G04550					AT1G04550.2 | Symbols: BDL, IAA12 | IAA12 (AUXIN-INDUCED PROTEIN 12); AT1G04550.2 | Symbols: BDL, IAA12 | IAA12 (AUXIN-INDUCED PROTEIN 12); transcription factor | chr1:1240581-1241809 FORWARD
AT1G04555	20.6126	20.6126			AT1G04555.1 | Symbols: | similar to unknown protein [Arabidopsis thaliana] AT1G04555.1 | Symbols: | similar to unknown protein [Arabidopsis thaliana] (TAIR:AT4G33380.1); similar to hypothetical protein MtrDRAFT.AC136679g3v1 AT1G04555.1 | Symbols: | similar to unknown protein [Arabidopsis thaliana] AT1G04555.1 | Symbols: | similar to unknown protein [Arabidopsis thaliana] (TAIR:AT4G33380.1); simil…
AT1G04560			158.837		AT1G04560.1 | Symbols: | AWPM-19-like membrane family protein | AT1G04560.1 | Symbols: | AWPM-19-like membrane family protein | chr1:1245069-1245887 FORWARD
AT1G04570					AT1G04570.1 | Symbols: | integral membrane transporter family protein | AT1G04570.1 | Symbols: | integral membrane transporter family protein | chr1:1246858-1248599 REVERSE
AT1G04580	185.513	41.2252	238.256		AT1G04580.1 | Symbols: ATAO-4, ATAO2, AAO4 | AAO4 (ALDEHYDE OXIDASE 4); AT1G04580.1 | Symbols: ATAO-4, ATAO2, AAO4 | AAO4 (ALDEHYDE OXIDASE 4); aldehyde oxidase | chr1:1252211-1257509 REVERSE
AT1G04590					AT1G04590.1 | Symbols: EMB2748 | EMB2748 (EMBRYO DEFECTIVE 2748) | AT1G04590.1 | Symbols: EMB2748 | EMB2748 (EMBRYO DEFECTIVE 2748) | chr1:1258759-1261410 REVERSE
AT1G04590					AT1G04590.2 | Symbols: EMB2748 | EMB2748 (EMBRYO DEFECTIVE 2748) | AT1G04590.2 | Symbols: EMB2748 | EMB2748 (EMBRYO DEFECTIVE 2748) | chr1:1258759-1261410 REVERSE
AT1G04600					AT1G04600.1 | Symbols: ATXIA, XIA | XIA (Myosin-like protein XIA); motor/ AT1G04600.1 | Symbols: ATXIA, XIA | XIA (Myosin-like protein XIA); motor/ protein binding | chr1:1262122-1272375 FORWARD
AT1G04610					AT1G04610.1 | Symbols: | flavin-containing monooxygenase / FMO (YUCCA3) | AT1G04610.1 | Symbols: | flavin-containing monooxygenase / FMO (YUCCA3) | chr1:1279523-1281330 FORWARD
AT1G04620		20.6126			AT1G04620.1 | Symbols: | coenzyme F420 hydrogenase family / dehydrogenase, AT1G04620.1 | Symbols: | coenzyme F420 hydrogenase family / dehydrogenase, beta subunit family | chr1:1282868-1286491 REVERSE
AT1G04630					AT1G04630.1 | Symbols: MEE4 | MEE4 (maternal effect embryo arrest 4) | AT1G04630.1 | Symbols: MEE4 | MEE4 (maternal effect embryo arrest 4) | chr1:1289920-1290985 REVERSE
AT1G04635					AT1G04635.1 | Symbols: EMB1687 | EMB1687 (EMBRYO DEFECTIVE 1687); AT1G04635.1 | Symbols: EMB1687 | EMB1687 (EMBRYO DEFECTIVE 1687); ribonuclease P | chr1:1291349-1291804 FORWARD
AT1G04640	20.6126				AT1G04640.2 | Symbols: LIP2 | LIP2 (LIPOYLTRANSFERASE 2) | AT1G04640.2 | Symbols: LIP2 | LIP2 (LIPOYLTRANSFERASE 2) | chr1:1292540-1293247 FORWARD
AT1G04645	1628.4	371.027	277.965	39.7093	AT1G04645.1 | Symbols: | self-incompatibility protein-related | AT1G04645.1 | Symbols: | self-incompatibility protein-related | chr1:1293852-1294238 REVERSE
AT1G04650			39.7093		AT1G04650.1 | Symbols: | similar to hypothetical protein AT1G04650.1 | Symbols: | similar to hypothetical protein MtrDRAFT.AC161864g27v1 [Medicago truncatula] (GB:ABE86678.1) | AT1G04650.1 | Symbols: | similar to hypothetical protein AT1G04650.1 | Symbols: | similar to hypothetical protein MtrDRAFT.AC161864g27v1 [Medicago truncatula] (GB:ABE86678.1) | chr1:1294892-1298902 REVERSE
AT1G04660	20.6126		79.4187		AT1G04660.1 | Symbols: | glycine-rich protein | chr1:1300667-1301305 AT1G04660.1 | Symbols: | glycine-rich protein | chr1:1300667-1301305 REVERSE
AT1G04670					AT1G04670.1 | Symbols: | unknown protein | chr1:1301984-1302531 FORWARD
AT1G04680					AT1G04680.1 | Symbols: | pectate lyase family protein | chr1:1304051-1307779 AT1G04680.1 | Symbols: | pectate lyase family protein | chr1:1304051-1307779 REVERSE
AT1G04690	185.513	82.4504	238.256	79.4187	AT1G04690.1 | Symbols: KV-BETA1, KAB1 | KAB1 (POTASSIUM CHANNEL BETA AT1G04690.1 | Symbols: KV-BETA1, KAB1 | KAB1 (POTASSIUM CHANNEL BETA SUBUNIT); potassium channel | chr1:1313661-1315419 FORWARD
AT1G04700					AT1G04700.1 | Symbols: | protein kinase family protein | AT1G04700.1 | Symbols: | protein kinase family protein | chr1:1316918-1320652 FORWARD
AT1G04710					AT1G04710.1 | Symbols: | acetyl-CoA C-acyltransferase, putative / AT1G04710.1 | Symbols: | acetyl-CoA C-acyltransferase, putative / 3-ketoacyl-CoA thiolase, putative | chr1:1321940-1324555 FORWARD
AT1G04730					AT1G04730.1 | Symbols: | AAA-type ATPase family protein | AT1G04730.1 | Symbols: | AAA-type ATPase family protein | chr1:1325384-1331085 REVERSE
AT1G04750	185.513	20.6126	119.128		AT1G04750.1 | Symbols: VAMP721, ATVAMP721, AT VAMP7B, VAMP7B | VAMP7B AT1G04750.1 | Symbols: VAMP721, ATVAMP721, AT VAMP7B, VAMP7B | VAMP7B (VESICLE-ASSOCIATED MEMBRANE PROTEIN 7B) | chr1:1331856-1333425 REVERSE
AT1G04750	185.513	20.6126	119.128		AT1G04750.2 | Symbols: VAMP721, ATVAMP721, AT VAMP7B, VAMP7B | VAMP7B AT1G04750.2 | Symbols: VAMP721, ATVAMP721, AT VAMP7B, VAMP7B | VAMP7B (VESICLE-ASSOCIATED MEMBRANE PROTEIN 7B) | chr1:1331856-1333425 REVERSE
AT1G04770	20.6126		39.7093		AT1G04770.1 | Symbols: | male sterility MS5 family protein | AT1G04770.1 | Symbols: | male sterility MS5 family protein | chr1:1336563-1337766 REVERSE
AT1G04780					AT1G04780.1 | Symbols: | ankyrin repeat family protein | AT1G04780.1 | Symbols: | ankyrin repeat family protein | chr1:1340890-1342964 REVERSE
AT1G04790					AT1G04790.1 | Symbols: | zinc finger (C3HC4-type RING finger) family protein AT1G04790.1 | Symbols: | zinc finger (C3HC4-type RING finger) family protein | chr1:1345468-1348142 FORWARD
AT1G04800					AT1G04800.1 | Symbols: | glycine-rich protein | chr1:1348634-1349236 AT1G04800.1 | Symbols: | glycine-rich protein | chr1:1348634-1349236 REVERSE
AT1G04810					AT1G04810.1 | Symbols: | 26S proteasome regulatory subunit, putative | AT1G04810.1 | Symbols: | 26S proteasome regulatory subunit, putative | chr1:1350303-1355260 FORWARD
AT1G04830			39.7093		AT1G04830.1 | Symbols: | RabGAP/TBC domain-containing protein | AT1G04830.1 | Symbols: | RabGAP/TBC domain-containing protein | chr1:1359086-1361843 REVERSE
AT1G04850	61.8378		39.7093	39.7093	AT1G04850.1 | Symbols: | ubiquitin-associated (UBA)/TS-N domain-containing AT1G04850.1 | Symbols: | ubiquitin-associated (UBA)/TS-N domain-containing protein | chr1:1365310-1368705 REVERSE
AT1G04860					AT1G04860.1 | Symbols: UBP2 | UBP2 (UBIQUITIN-SPECIFIC PROTEASE 2); AT1G04860.1 | Symbols: UBP2 | UBP2 (UBIQUITIN-SPECIFIC PROTEASE 2); ubiquitin-specific protease | chr1:1369305-1372289 REVERSE
AT1G04870					AT1G04870.2 | Symbols: | protein arginine N-methyltransferase family protein AT1G04870.2 | Symbols: | protein arginine N-methyltransferase family protein | chr1:1373484-1375597 REVERSE
AT1G04880					AT1G04880.1 | Symbols: | high mobility group (HMG1/2) family protein / AT1G04880.1 | Symbols: | high mobility group (HMG1/2) family protein / ARID/BRIGHT DNA-binding domain-containing protein | chr1:1376105-1378263 AT1G04880.1 | Symbols: | high mobility group (HMG1/2) family protein / AT1G04880.1 | Symbols: | high mobility group (HMG1/2) family protein / ARID/BRIGHT DNA-binding domain-containing …
AT1G04890					AT1G04890.1 | Symbols: | similar to unknown protein [Arabidopsis thaliana] AT1G04890.1 | Symbols: | similar to unknown protein [Arabidopsis thaliana] (TAIR:AT4G13630.1); similar to Os03g0708700 [Oryza sativa (japonica AT1G04890.1 | Symbols: | similar to unknown protein [Arabidopsis thaliana] AT1G04890.1 | Symbols: | similar to unknown protein [Arabidopsis thaliana] (TAIR:AT4G13630.1); similar to …
AT1G04900					AT1G04900.1 | Symbols: | similar to hypothetical protein TTHERM.00446060 AT1G04900.1 | Symbols: | similar to hypothetical protein TTHERM.00446060 [Tetrahymena thermophila SB210] (GB:XP.001023370.1); contains InterPro domain AT1G04900.1 | Symbols: | similar to hypothetical protein TTHERM.00446060 AT1G04900.1 | Symbols: | similar to hypothetical protein TTHERM.00446060 [Tetrahymena thermophila SB21…
AT1G04910					AT1G04910.1 | Symbols: | similar to unknown protein [Arabidopsis thaliana] AT1G04910.1 | Symbols: | similar to unknown protein [Arabidopsis thaliana] (TAIR:AT1G22460.1); similar to Plant protein family protein, expressed [Oryza AT1G04910.1 | Symbols: | similar to unknown protein [Arabidopsis thaliana] AT1G04910.1 | Symbols: | similar to unknown protein [Arabidopsis thaliana] (TAIR:AT1G22460.1); s…
AT1G04920					AT1G04920.1 | Symbols: ATSPS3F | ATSPS3F (sucrose phosphate synthase 3F); AT1G04920.1 | Symbols: ATSPS3F | ATSPS3F (sucrose phosphate synthase 3F); sucrose-phosphate synthase/ transferase, transferring glycosyl groups | AT1G04920.1 | Symbols: ATSPS3F | ATSPS3F (sucrose phosphate synthase 3F); AT1G04920.1 | Symbols: ATSPS3F | ATSPS3F (sucrose phosphate synthase 3F); sucrose-phosphate synthase/ tra…
AT1G04930					AT1G04930.1 | Symbols: | hydroxyproline-rich glycoprotein family protein | AT1G04930.1 | Symbols: | hydroxyproline-rich glycoprotein family protein | chr1:1396545-1398987 REVERSE
AT1G04940	20.6126				AT1G04940.1 | Symbols: TIC20 | TIC20; protein translocase | AT1G04940.1 | Symbols: TIC20 | TIC20; protein translocase | chr1:1399587-1400615 FORWARD
AT1G04945					AT1G04945.2 | Symbols: | similar to Os01g0962500 [Oryza sativa (japonica AT1G04945.2 | Symbols: | similar to Os01g0962500 [Oryza sativa (japonica cultivar-group)] (GB:NP.001045479.1); similar to PREDICTED: similar to AT1G04945.2 | Symbols: | similar to Os01g0962500 [Oryza sativa (japonica AT1G04945.2 | Symbols: | similar to Os01g0962500 [Oryza sativa (japonica cultivar-group)] (GB:NP.001045479.1)…
AT1G04950					AT1G04950.3 | Symbols: TAFII59 | TAFII59 (TATA box associated factor II 59); AT1G04950.3 | Symbols: TAFII59 | TAFII59 (TATA box associated factor II 59); transcription initiation factor | chr1:1403605-1407183 REVERSE
AT1G04960					AT1G04960.1 | Symbols: | similar to bZIP family transcription factor AT1G04960.1 | Symbols: | similar to bZIP family transcription factor [Arabidopsis thaliana] (TAIR:AT1G27000.1); similar to unknown [Striga AT1G04960.1 | Symbols: | similar to bZIP family transcription factor AT1G04960.1 | Symbols: | similar to bZIP family transcription factor [Arabidopsis thaliana] (TAIR:AT1G27000.1); similar to…
AT1G04960					AT1G04960.2 | Symbols: | similar to bZIP family transcription factor AT1G04960.2 | Symbols: | similar to bZIP family transcription factor [Arabidopsis thaliana] (TAIR:AT1G27000.1); similar to unknown [Striga AT1G04960.2 | Symbols: | similar to bZIP family transcription factor AT1G04960.2 | Symbols: | similar to bZIP family transcription factor [Arabidopsis thaliana] (TAIR:AT1G27000.1); similar to…
AT1G04970					AT1G04970.1 | Symbols: | lipid-binding serum glycoprotein family protein | AT1G04970.1 | Symbols: | lipid-binding serum glycoprotein family protein | chr1:1411215-1413430 FORWARD
AT1G04970					AT1G04970.2 | Symbols: | lipid-binding serum glycoprotein family protein | AT1G04970.2 | Symbols: | lipid-binding serum glycoprotein family protein | chr1:1411923-1413430 FORWARD
AT1G04980	20.6126	10.3063		39.7093	AT1G04980.1 | Symbols: ATPDIL2-2 | ATPDIL2-2 (PDI-LIKE 2-2); thiol-disulfide AT1G04980.1 | Symbols: ATPDIL2-2 | ATPDIL2-2 (PDI-LIKE 2-2); thiol-disulfide exchange intermediate | chr1:1413868-1416119 REVERSE
AT1G04985					AT1G04985.1 | Symbols: | similar to OSJNBa0043A12.17 [Oryza sativa (japonica AT1G04985.1 | Symbols: | similar to OSJNBa0043A12.17 [Oryza sativa (japonica cultivar-group)] (GB:CAE02812.1); similar to Os04g0669100 [Oryza sativa AT1G04985.1 | Symbols: | similar to OSJNBa0043A12.17 [Oryza sativa (japonica AT1G04985.1 | Symbols: | similar to OSJNBa0043A12.17 [Oryza sativa (japonica cultivar-group)] (G…
AT1G04990					AT1G04990.1 | Symbols: | zinc finger (CCCH-type) family protein | AT1G04990.1 | Symbols: | zinc finger (CCCH-type) family protein | chr1:1419367-1421453 REVERSE
AT1G05000					AT1G05000.1 | Symbols: | tyrosine specific protein phosphatase family AT1G05000.1 | Symbols: | tyrosine specific protein phosphatase family protein | chr1:1425659-1428392 FORWARD
AT1G05010					AT1G05010.1 | Symbols: EAT1, EFE | EFE (ethylene forming enzyme) | AT1G05010.1 | Symbols: EAT1, EFE | EFE (ethylene forming enzyme) | chr1:1431418-1432694 REVERSE
AT1G05040					AT1G05040.1 | Symbols: | similar to ubiquitin-associated (UBA)/TS-N AT1G05040.1 | Symbols: | similar to ubiquitin-associated (UBA)/TS-N domain-containing protein [Arabidopsis thaliana] (TAIR:AT2G33010.1); contains AT1G05040.1 | Symbols: | similar to ubiquitin-associated (UBA)/TS-N AT1G05040.1 | Symbols: | similar to ubiquitin-associated (UBA)/TS-N domain-containing protein [Arabidopsis thaliana] …
AT1G05055	20.6126	20.6126			AT1G05055.1 | Symbols: ATGTF2H2, GTF2H2 | ATGTF2H2/GTF2H2 (GENERAL AT1G05055.1 | Symbols: ATGTF2H2, GTF2H2 | ATGTF2H2/GTF2H2 (GENERAL TRANSCRIPTION FACTOR IIH 2); general RNA polymerase II transcription factor | AT1G05055.1 | Symbols: ATGTF2H2, GTF2H2 | ATGTF2H2/GTF2H2 (GENERAL AT1G05055.1 | Symbols: ATGTF2H2, GTF2H2 | ATGTF2H2/GTF2H2 (GENERAL TRANSCRIPTION FACTOR IIH 2); general RNA polymerase I…
AT1G05060					AT1G05060.1 | Symbols: | similar to conserved hypothetical protein [Medicago AT1G05060.1 | Symbols: | similar to conserved hypothetical protein [Medicago truncatula] (GB:ABE78856.1) | chr1:1451254-1452857 REVERSE
AT1G05065					AT1G05065.1 | Symbols: CLE20 | CLE20 (CLAVATA3/ESR-RELATED 20); receptor AT1G05065.1 | Symbols: CLE20 | CLE20 (CLAVATA3/ESR-RELATED 20); receptor binding | chr1:1454968-1455219 REVERSE
AT1G05070					AT1G05070.1 | Symbols: | similar to unknown protein [Arabidopsis thaliana] AT1G05070.1 | Symbols: | similar to unknown protein [Arabidopsis thaliana] (TAIR:AT2G32580.1); similar to unknown protein [Phytophthora sojae] AT1G05070.1 | Symbols: | similar to unknown protein [Arabidopsis thaliana] AT1G05070.1 | Symbols: | similar to unknown protein [Arabidopsis thaliana] (TAIR:AT2G32580.1); similar to …
AT1G05080					AT1G05080.1 | Symbols: | F-box family protein | chr1:1459090-1460578 AT1G05080.1 | Symbols: | F-box family protein | chr1:1459090-1460578 FORWARD
AT1G05120					AT1G05120.1 | Symbols: | SNF2 domain-containing protein / helicase AT1G05120.1 | Symbols: | SNF2 domain-containing protein / helicase domain-containing protein / RING finger domain-containing protein | AT1G05120.1 | Symbols: | SNF2 domain-containing protein / helicase AT1G05120.1 | Symbols: | SNF2 domain-containing protein / helicase domain-containing protein / RING finger domain-containing prote…
AT1G05140					AT1G05140.1 | Symbols: | membrane-associated zinc metalloprotease, putative AT1G05140.1 | Symbols: | membrane-associated zinc metalloprotease, putative | chr1:1482680-1484005 FORWARD
AT1G05150					AT1G05150.1 | Symbols: | calcium-binding EF hand family protein | AT1G05150.1 | Symbols: | calcium-binding EF hand family protein | chr1:1484279-1486705 REVERSE
AT1G05160					AT1G05160.1 | Symbols: ATKAO1, KAO1, CYP88A3 | CYP88A3 (ENT-KAURENOIC ACID AT1G05160.1 | Symbols: ATKAO1, KAO1, CYP88A3 | CYP88A3 (ENT-KAURENOIC ACID HYDROXYLASE 1); oxygen binding | chr1:1487639-1489827 REVERSE
AT1G05170					AT1G05170.2 | Symbols: | galactosyltransferase family protein | AT1G05170.2 | Symbols: | galactosyltransferase family protein | chr1:1491459-1493930 REVERSE
AT1G05180					AT1G05180.1 | Symbols: AXR1 | AXR1 (AUXIN RESISTANT 1); small protein AT1G05180.1 | Symbols: AXR1 | AXR1 (AUXIN RESISTANT 1); small protein activating enzyme | chr1:1498356-1501774 REVERSE
AT1G05180					AT1G05180.3 | Symbols: AXR1 | AXR1 (AUXIN RESISTANT 1); small protein AT1G05180.3 | Symbols: AXR1 | AXR1 (AUXIN RESISTANT 1); small protein activating enzyme | chr1:1498523-1501468 REVERSE
AT1G05190					AT1G05190.1 | Symbols: EMB2394 | EMB2394 (EMBRYO DEFECTIVE 2394); structural AT1G05190.1 | Symbols: EMB2394 | EMB2394 (EMBRYO DEFECTIVE 2394); structural constituent of ribosome | chr1:1502514-1503737 REVERSE
AT1G05200					AT1G05200.2 | Symbols: GLR3.4, GLUR3, ATGLR3.4 | ATGLR3.4 (Arabidopsis AT1G05200.2 | Symbols: GLR3.4, GLUR3, ATGLR3.4 | ATGLR3.4 (Arabidopsis thaliana glutamate receptor 3.4) | chr1:1505641-1509001 FORWARD
AT1G05205	82.4504			79.4187	AT1G05205.1 | Symbols: | similar to unknown protein [Oryza sativa (japonica AT1G05205.1 | Symbols: | similar to unknown protein [Oryza sativa (japonica cultivar-group)] (GB:BAD45491.1) | chr1:1509351-1510248 REVERSE
AT1G05210		20.6126	39.7093		AT1G05210.1 | Symbols: | similar to unknown protein [Arabidopsis thaliana] AT1G05210.1 | Symbols: | similar to unknown protein [Arabidopsis thaliana] (TAIR:AT2G32380.1); similar to hypothetical protein [Oryza sativa (japonica AT1G05210.1 | Symbols: | similar to unknown protein [Arabidopsis thaliana] AT1G05210.1 | Symbols: | similar to unknown protein [Arabidopsis thaliana] (TAIR:AT2G32380.1); sim…
AT1G05230					AT1G05230.2 | Symbols: | homeobox-leucine zipper family protein / AT1G05230.2 | Symbols: | homeobox-leucine zipper family protein / lipid-binding START domain-containing protein | chr1:1513387-1517023 AT1G05230.2 | Symbols: | homeobox-leucine zipper family protein / AT1G05230.2 | Symbols: | homeobox-leucine zipper family protein / lipid-binding START domain-containing protein | chr1:1513387-15170…
AT1G05250					AT1G05250.1 | Symbols: | peroxidase, putative | chr1:1525923-1527168 AT1G05250.1 | Symbols: | peroxidase, putative | chr1:1525923-1527168 REVERSE
AT1G05260					AT1G05260.1 | Symbols: RCI3A, RCI3 | RCI3 (RARE COLD INDUCIBLE GENE 3); AT1G05260.1 | Symbols: RCI3A, RCI3 | RCI3 (RARE COLD INDUCIBLE GENE 3); peroxidase | chr1:1529826-1531270 FORWARD
AT1G05270					AT1G05270.1 | Symbols: | TraB family protein | chr1:1531805-1534304 AT1G05270.1 | Symbols: | TraB family protein | chr1:1531805-1534304 REVERSE
AT1G05280					AT1G05280.1 | Symbols: | fringe-related protein | chr1:1535443-1537413 AT1G05280.1 | Symbols: | fringe-related protein | chr1:1535443-1537413 REVERSE
AT1G05300					AT1G05300.2 | Symbols: ZIP5 | ZIP5 (ZINC TRANSPORTER 5 PRECURSOR); cation AT1G05300.2 | Symbols: ZIP5 | ZIP5 (ZINC TRANSPORTER 5 PRECURSOR); cation transporter | chr1:1546160-1547708 REVERSE
AT1G05300					AT1G05300.1 | Symbols: ZIP5 | ZIP5 (ZINC TRANSPORTER 5 PRECURSOR); cation AT1G05300.1 | Symbols: ZIP5 | ZIP5 (ZINC TRANSPORTER 5 PRECURSOR); cation transporter | chr1:1545257-1547708 REVERSE
AT1G05320					AT1G05320.3 | Symbols: | similar to unknown protein [Arabidopsis thaliana] AT1G05320.3 | Symbols: | similar to unknown protein [Arabidopsis thaliana] (TAIR:AT2G32240.1); similar to unnamed protein product [Candida glabrata] AT1G05320.3 | Symbols: | similar to unknown protein [Arabidopsis thaliana] AT1G05320.3 | Symbols: | similar to unknown protein [Arabidopsis thaliana] (TAIR:AT2G32240.1); simil…
AT1G05340	41.2252		39.7093		AT1G05340.1 | Symbols: | similar to unknown protein [Arabidopsis thaliana] AT1G05340.1 | Symbols: | similar to unknown protein [Arabidopsis thaliana] (TAIR:AT2G32210.1); similar to conserved hypothetical protein [Medicago AT1G05340.1 | Symbols: | similar to unknown protein [Arabidopsis thaliana] AT1G05340.1 | Symbols: | similar to unknown protein [Arabidopsis thaliana] (TAIR:AT2G32210.1); similar…
AT1G05350	61.8378				AT1G05350.1 | Symbols: | thiF family protein | chr1:1560890-1564004 AT1G05350.1 | Symbols: | thiF family protein | chr1:1560890-1564004 REVERSE
AT1G05360					AT1G05360.1 | Symbols: | similar to unknown protein [Arabidopsis thaliana] AT1G05360.1 | Symbols: | similar to unknown protein [Arabidopsis thaliana] (TAIR:AT4G14950.1); similar to conserved hypothetical protein [Medicago AT1G05360.1 | Symbols: | similar to unknown protein [Arabidopsis thaliana] AT1G05360.1 | Symbols: | similar to unknown protein [Arabidopsis thaliana] (TAIR:AT4G14950.1); similar…
AT1G05380					AT1G05380.1 | Symbols: | DNA binding | chr1:1577230-1582189 FORWARD
AT1G05385					AT1G05385.1 | Symbols: | photosystem II 11 kDa protein-related | AT1G05385.1 | Symbols: | photosystem II 11 kDa protein-related | chr1:1582746-1583647 REVERSE
AT1G05410					AT1G05410.1 | Symbols: | similar to unknown protein [Arabidopsis thaliana] AT1G05410.1 | Symbols: | similar to unknown protein [Arabidopsis thaliana] (TAIR:AT3G22520.1); similar to CDPK adapter protein 1 [Mesembryanthemum AT1G05410.1 | Symbols: | similar to unknown protein [Arabidopsis thaliana] AT1G05410.1 | Symbols: | similar to unknown protein [Arabidopsis thaliana] (TAIR:AT3G22520.1); similar…
AT1G05410					AT1G05410.2 | Symbols: | similar to protein binding / zinc ion binding AT1G05410.2 | Symbols: | similar to protein binding / zinc ion binding [Arabidopsis thaliana] (TAIR:AT5G48160.2); similar to CDPK adapter protein 1 AT1G05410.2 | Symbols: | similar to protein binding / zinc ion binding AT1G05410.2 | Symbols: | similar to protein binding / zinc ion binding [Arabidopsis thaliana] (TAIR:AT5G48160…
AT1G05430			39.7093		AT1G05430.1 | Symbols: | similar to hypothetical protein AT1G05430.1 | Symbols: | similar to hypothetical protein MtrDRAFT.AC135320g13v1 [Medicago truncatula] (GB:ABE82965.1) | AT1G05430.1 | Symbols: | similar to hypothetical protein AT1G05430.1 | Symbols: | similar to hypothetical protein MtrDRAFT.AC135320g13v1 [Medicago truncatula] (GB:ABE82965.1) | chr1:1594226-1595730 REVERSE
AT1G05440					AT1G05440.1 | Symbols: | similar to Os03g0747100 [Oryza sativa (japonica AT1G05440.1 | Symbols: | similar to Os03g0747100 [Oryza sativa (japonica cultivar-group)] (GB:NP.001051255.1) | chr1:1596373-1597842 REVERSE
AT1G05450					AT1G05450.2 | Symbols: | protease inhibitor/seed storage/lipid transfer AT1G05450.2 | Symbols: | protease inhibitor/seed storage/lipid transfer protein (LTP)-related | chr1:1600003-1601085 FORWARD
AT1G05460					AT1G05460.1 | Symbols: SDE3 | SDE3 (SILENCING DEFECTIVE) | AT1G05460.1 | Symbols: SDE3 | SDE3 (SILENCING DEFECTIVE) | chr1:1601356-1604657 REVERSE
AT1G05470					AT1G05470.1 | Symbols: | endonuclease/exonuclease/phosphatase family protein AT1G05470.1 | Symbols: | endonuclease/exonuclease/phosphatase family protein | chr1:1608557-1611166 REVERSE
AT1G05490			39.7093		AT1G05490.1 | Symbols: CHR31 | CHR31 (chromatin remodeling 31); ATP binding / AT1G05490.1 | Symbols: CHR31 | CHR31 (chromatin remodeling 31); ATP binding / ATP-dependent helicase/ DNA binding / helicase/ nucleic acid binding | AT1G05490.1 | Symbols: CHR31 | CHR31 (chromatin remodeling 31); ATP binding / AT1G05490.1 | Symbols: CHR31 | CHR31 (chromatin remodeling 31); ATP binding / ATP-dependent he…
AT1G05500	41.2252		79.4187		AT1G05500.1 | Symbols: | C2 domain-containing protein | chr1:1625097-1628939 AT1G05500.1 | Symbols: | C2 domain-containing protein | chr1:1625097-1628939 FORWARD
AT1G05510			238.256	79.4187	AT1G05510.1 | Symbols: | similar to unknown protein [Arabidopsis thaliana] AT1G05510.1 | Symbols: | similar to unknown protein [Arabidopsis thaliana] (TAIR:AT2G31985.1); similar to putative embryo-specific protein Ose731 [Oryza AT1G05510.1 | Symbols: | similar to unknown protein [Arabidopsis thaliana] AT1G05510.1 | Symbols: | similar to unknown protein [Arabidopsis thaliana] (TAIR:AT2G31985.1); s…
AT1G05520					AT1G05520.1 | Symbols: | transport protein, putative | chr1:1631125-1635702 AT1G05520.1 | Symbols: | transport protein, putative | chr1:1631125-1635702 REVERSE
AT1G05540	20.6126				AT1G05540.1 | Symbols: | similar to unknown protein [Arabidopsis thaliana] AT1G05540.1 | Symbols: | similar to unknown protein [Arabidopsis thaliana] (TAIR:AT1G30160.2); contains InterPro domain Protein of unknown function AT1G05540.1 | Symbols: | similar to unknown protein [Arabidopsis thaliana] AT1G05540.1 | Symbols: | similar to unknown protein [Arabidopsis thaliana] (TAIR:AT1G30160.2); contai…
AT1G05550					AT1G05550.1 | Symbols: | similar to unknown protein [Arabidopsis thaliana] AT1G05550.1 | Symbols: | similar to unknown protein [Arabidopsis thaliana] (TAIR:AT1G05540.1); contains InterPro domain Protein of unknown function AT1G05550.1 | Symbols: | similar to unknown protein [Arabidopsis thaliana] AT1G05550.1 | Symbols: | similar to unknown protein [Arabidopsis thaliana] (TAIR:AT1G05540.1); contai…
AT1G05560					AT1G05560.1 | Symbols: UGT75B1, UGT1 | UGT1 (UDP-glucosyl transferase 75B1); AT1G05560.1 | Symbols: UGT75B1, UGT1 | UGT1 (UDP-glucosyl transferase 75B1); UDP-glycosyltransferase/ transferase, transferring glycosyl groups | AT1G05560.1 | Symbols: UGT75B1, UGT1 | UGT1 (UDP-glucosyl transferase 75B1); AT1G05560.1 | Symbols: UGT75B1, UGT1 | UGT1 (UDP-glucosyl transferase 75B1); UDP-glycosyltransferas…
AT1G05570			39.7093		AT1G05570.1 | Symbols: GSL06, ATGSL6, ATGSL06, GSL6, CALS1 | CALS1 (CALLOSE AT1G05570.1 | Symbols: GSL06, ATGSL6, ATGSL06, GSL6, CALS1 | CALS1 (CALLOSE SYNTHASE 1); transferase, transferring glycosyl groups | chr1:1647879-1658676 AT1G05570.1 | Symbols: GSL06, ATGSL6, ATGSL06, GSL6, CALS1 | CALS1 (CALLOSE AT1G05570.1 | Symbols: GSL06, ATGSL6, ATGSL06, GSL6, CALS1 | CALS1 (CALLOSE SYNTHASE 1); tran…
AT1G05575					AT1G05575.1 | Symbols: | similar to unknown protein [Arabidopsis thaliana] AT1G05575.1 | Symbols: | similar to unknown protein [Arabidopsis thaliana] (TAIR:AT2G31945.1); similar to hypothetical protein [Oryza sativa (japonica AT1G05575.1 | Symbols: | similar to unknown protein [Arabidopsis thaliana] AT1G05575.1 | Symbols: | similar to unknown protein [Arabidopsis thaliana] (TAIR:AT2G31945.1); sim…
AT1G05577					AT1G05577.1 | Symbols: | similar to unknown protein [Arabidopsis thaliana] AT1G05577.1 | Symbols: | similar to unknown protein [Arabidopsis thaliana] (TAIR:AT5G59790.1); similar to 4D11.16 [Brassica rapa subsp. pekinensis] AT1G05577.1 | Symbols: | similar to unknown protein [Arabidopsis thaliana] AT1G05577.1 | Symbols: | similar to unknown protein [Arabidopsis thaliana] (TAIR:AT5G59790.1); simila…
AT1G05580					AT1G05580.1 | Symbols: CHX23, ATCHX23 | ATCHX23 (CATION/H+ EXCHANGER 23); AT1G05580.1 | Symbols: CHX23, ATCHX23 | ATCHX23 (CATION/H+ EXCHANGER 23); monovalent cation:proton antiporter | chr1:1665593-1668793 REVERSE
AT1G05580					AT1G05580.2 | Symbols: CHX23, ATCHX23 | ATCHX23 (CATION/H+ EXCHANGER 23); AT1G05580.2 | Symbols: CHX23, ATCHX23 | ATCHX23 (CATION/H+ EXCHANGER 23); monovalent cation:proton antiporter | chr1:1665593-1668376 REVERSE
AT1G05590					AT1G05590.1 | Symbols: | glycosyl hydrolase family 20 protein | AT1G05590.1 | Symbols: | glycosyl hydrolase family 20 protein | chr1:1669870-1671685 FORWARD
AT1G05600					AT1G05600.1 | Symbols: | pentatricopeptide (PPR) repeat-containing protein | AT1G05600.1 | Symbols: | pentatricopeptide (PPR) repeat-containing protein | chr1:1672160-1673674 FORWARD
AT1G05610					AT1G05610.1 | Symbols: APS2 | APS2 (ADP-GLUCOSE PYROPHOSHORYLASE SMALL AT1G05610.1 | Symbols: APS2 | APS2 (ADP-GLUCOSE PYROPHOSHORYLASE SMALL SUBUNIT 2); glucose-1-phosphate adenylyltransferase | chr1:1673894-1675933 AT1G05610.1 | Symbols: APS2 | APS2 (ADP-GLUCOSE PYROPHOSHORYLASE SMALL AT1G05610.1 | Symbols: APS2 | APS2 (ADP-GLUCOSE PYROPHOSHORYLASE SMALL SUBUNIT 2); glucose-1-phosphate adenylyl…
AT1G05620	20.6126		39.7093		AT1G05620.1 | Symbols: | inosine-uridine preferring nucleoside hydrolase AT1G05620.1 | Symbols: | inosine-uridine preferring nucleoside hydrolase family protein | chr1:1679285-1681526 FORWARD
AT1G05630					AT1G05630.2 | Symbols: AT5PTASE13, 5PTASE13 | 5PTASE13/AT5PTASE13; inositol AT1G05630.2 | Symbols: AT5PTASE13, 5PTASE13 | 5PTASE13/AT5PTASE13; inositol or phosphatidylinositol phosphatase | chr1:1682482-1687152 FORWARD
AT1G05630					AT1G05630.1 | Symbols: AT5PTASE13, 5PTASE13 | 5PTASE13/AT5PTASE13; inositol AT1G05630.1 | Symbols: AT5PTASE13, 5PTASE13 | 5PTASE13/AT5PTASE13; inositol or phosphatidylinositol phosphatase | chr1:1682482-1687152 FORWARD
AT1G05670					AT1G05670.1 | Symbols: | UDP-glucoronosyl/UDP-glucosyl transferase family AT1G05670.1 | Symbols: | UDP-glucoronosyl/UDP-glucosyl transferase family protein | chr1:1698573-1702714 REVERSE
AT1G05680					AT1G05680.1 | Symbols: | UDP-glucoronosyl/UDP-glucosyl transferase family AT1G05680.1 | Symbols: | UDP-glucoronosyl/UDP-glucosyl transferase family protein | chr1:1703195-1704638 REVERSE
AT1G05690					AT1G05690.1 | Symbols: BT3 | BT3 (BTB and TAZ domain protein 3); protein AT1G05690.1 | Symbols: BT3 | BT3 (BTB and TAZ domain protein 3); protein binding / transcription regulator | chr1:1707808-1709131 FORWARD
AT1G05710					AT1G05710.3 | Symbols: | ethylene-responsive protein, putative | AT1G05710.3 | Symbols: | ethylene-responsive protein, putative | chr1:1716197-1717022 FORWARD
AT1G05720	144.288		158.837		AT1G05720.1 | Symbols: | selenoprotein family protein | chr1:1717676-1718848 AT1G05720.1 | Symbols: | selenoprotein family protein | chr1:1717676-1718848 REVERSE
AT1G05730			39.7093		AT1G05730.1 | Symbols: | similar to unknown protein [Arabidopsis thaliana] AT1G05730.1 | Symbols: | similar to unknown protein [Arabidopsis thaliana] (TAIR:AT2G31725.1); similar to hypothetical protein LOC406709 [Danio rerio] AT1G05730.1 | Symbols: | similar to unknown protein [Arabidopsis thaliana] AT1G05730.1 | Symbols: | similar to unknown protein [Arabidopsis thaliana] (TAIR:AT2G31725.1); sim…
AT1G05760					AT1G05760.1 | Symbols: RTM1 | RTM1 (RESTRICTED TEV MOVEMENT 1) | AT1G05760.1 | Symbols: RTM1 | RTM1 (RESTRICTED TEV MOVEMENT 1) | chr1:1723796-1724439 REVERSE
AT1G05785					AT1G05785.2 | Symbols: | Got1-like family protein | chr1:1730980-1732405 AT1G05785.2 | Symbols: | Got1-like family protein | chr1:1730980-1732405 FORWARD
AT1G05790					AT1G05790.2 | Symbols: | lipase class 3 family protein | AT1G05790.2 | Symbols: | lipase class 3 family protein | chr1:1733995-1737364 FORWARD
AT1G05790					AT1G05790.1 | Symbols: | lipase class 3 family protein | AT1G05790.1 | Symbols: | lipase class 3 family protein | chr1:1733038-1737364 FORWARD
AT1G05805					AT1G05805.1 | Symbols: | basic helix-loop-helix (bHLH) family protein | AT1G05805.1 | Symbols: | basic helix-loop-helix (bHLH) family protein | chr1:1744842-1747426 FORWARD
AT1G05810					AT1G05810.1 | Symbols: ARA, Ara-1, AtRab11D, AtRABA5e | AT1G05810.1 | Symbols: ARA, Ara-1, AtRab11D, AtRABA5e | ARA/Ara-1/AtRABA5e/AtRab11D (Arabidopsis Rab GTPase homolog A5e); GTP binding AT1G05810.1 | Symbols: ARA, Ara-1, AtRab11D, AtRABA5e | AT1G05810.1 | Symbols: ARA, Ara-1, AtRab11D, AtRABA5e | ARA/Ara-1/AtRABA5e/AtRab11D (Arabidopsis Rab GTPase homolog A5e); GTP binding | chr1:1748313-1749…
AT1G05820					AT1G05820.1 | Symbols: | protease-associated (PA) domain-containing protein AT1G05820.1 | Symbols: | protease-associated (PA) domain-containing protein | chr1:1749775-1753766 FORWARD
AT1G05830					AT1G05830.2 | Symbols: | trithorax protein, putative / PHD finger family AT1G05830.2 | Symbols: | trithorax protein, putative / PHD finger family protein / SET domain-containing protein | chr1:1754451-1761224 FORWARD
AT1G05835					AT1G05835.1 | Symbols: | Identical to Histone-lysine N-methyltransferase AT1G05835.1 | Symbols: | Identical to Histone-lysine N-methyltransferase ATX2 (EC 2.1.1.43) (Trithorax- homolog protein 2) (TRX-homolog protein 2) AT1G05835.1 | Symbols: | Identical to Histone-lysine N-methyltransferase AT1G05835.1 | Symbols: | Identical to Histone-lysine N-methyltransferase ATX2 (EC 2.1.1.43) (Trithorax- ho…
AT1G05840					AT1G05840.1 | Symbols: | aspartyl protease family protein | AT1G05840.1 | Symbols: | aspartyl protease family protein | chr1:1762842-1766149 REVERSE
AT1G05850	2349.84	164.901	1985.47	198.547	AT1G05850.1 | Symbols: ERH2, ELP1, CTL1, ELP, HOT2, POM1 | POM1 (POM-POM1); AT1G05850.1 | Symbols: ERH2, ELP1, CTL1, ELP, HOT2, POM1 | POM1 (POM-POM1); chitinase | chr1:1766832-1768116 REVERSE
AT1G05860					AT1G05860.1 | Symbols: | similar to unknown protein [Arabidopsis thaliana] AT1G05860.1 | Symbols: | similar to unknown protein [Arabidopsis thaliana] (TAIR:AT2G31600.1); similar to Os05g0304100 [Oryza sativa (japonica AT1G05860.1 | Symbols: | similar to unknown protein [Arabidopsis thaliana] AT1G05860.1 | Symbols: | similar to unknown protein [Arabidopsis thaliana] (TAIR:AT2G31600.1); similar to …
AT1G05870			79.4187		AT1G05870.2 | Symbols: | similar to unknown protein [Arabidopsis thaliana] AT1G05870.2 | Symbols: | similar to unknown protein [Arabidopsis thaliana] (TAIR:AT2G31560.2); similar to hypothetical protein [Oryza sativa (japonica AT1G05870.2 | Symbols: | similar to unknown protein [Arabidopsis thaliana] AT1G05870.2 | Symbols: | similar to unknown protein [Arabidopsis thaliana] (TAIR:AT2G31560.2); sim…
AT1G05890			39.7093		AT1G05890.1 | Symbols: | zinc finger protein-related | chr1:1779630-1784165 AT1G05890.1 | Symbols: | zinc finger protein-related | chr1:1779630-1784165 FORWARD
AT1G05900					AT1G05900.2 | Symbols: | endonuclease-related | chr1:1786895-1789501 AT1G05900.2 | Symbols: | endonuclease-related | chr1:1786895-1789501 FORWARD
AT1G05910					AT1G05910.1 | Symbols: | cell division cycle protein 48-related / AT1G05910.1 | Symbols: | cell division cycle protein 48-related / CDC48-related | chr1:1790795-1796502 FORWARD
AT1G05940		20.6126			AT1G05940.1 | Symbols: CAT9 | CAT9 (CATIONIC AMINO ACID TRANSPORTER 9); AT1G05940.1 | Symbols: CAT9 | CAT9 (CATIONIC AMINO ACID TRANSPORTER 9); cationic amino acid transporter | chr1:1801364-1803941 REVERSE
AT1G05950					AT1G05950.1 | Symbols: | similar to Double-stranded RNA binding; Fungal AT1G05950.1 | Symbols: | similar to Double-stranded RNA binding; Fungal hydrophobin [Medicago truncatula] (GB:ABE90587.1); contains domain no AT1G05950.1 | Symbols: | similar to Double-stranded RNA binding; Fungal AT1G05950.1 | Symbols: | similar to Double-stranded RNA binding; Fungal hydrophobin [Medicago truncatula] (GB:ABE…
AT1G05960					AT1G05960.1 | Symbols: | binding | chr1:1808477-1815059 REVERSE
AT1G05970			39.7093		AT1G05970.1 | Symbols: | nucleotide binding | chr1:1816252-1816990 REVERSE
AT1G05970			39.7093		AT1G05970.2 | Symbols: | nucleotide binding | chr1:1816252-1816990 REVERSE
AT1G05990					AT1G05990.1 | Symbols: | calcium-binding protein, putative | AT1G05990.1 | Symbols: | calcium-binding protein, putative | chr1:1818587-1819039 FORWARD
AT1G06010	41.2252		119.128		AT1G06010.1 | Symbols: | similar to OSJNBa0084K01.1 [Oryza sativa (japonica AT1G06010.1 | Symbols: | similar to OSJNBa0084K01.1 [Oryza sativa (japonica cultivar-group)] (GB:CAE04829.1) | chr1:1823346-1823669 FORWARD
AT1G06020					AT1G06020.1 | Symbols: | pfkB-type carbohydrate kinase family protein | AT1G06020.1 | Symbols: | pfkB-type carbohydrate kinase family protein | chr1:1824547-1826100 FORWARD
AT1G06040	103.063	20.6126	158.837		AT1G06040.1 | Symbols: STO | STO (SALT TOLERANCE); transcription factor/ zinc AT1G06040.1 | Symbols: STO | STO (SALT TOLERANCE); transcription factor/ zinc ion binding | chr1:1828661-1829658 REVERSE
AT1G06040	103.063	20.6126	158.837		AT1G06040.2 | Symbols: STO | STO (SALT TOLERANCE); transcription factor/ zinc AT1G06040.2 | Symbols: STO | STO (SALT TOLERANCE); transcription factor/ zinc ion binding | chr1:1828956-1829658 REVERSE
AT1G06050					AT1G06050.1 | Symbols: | similar to unknown protein [Arabidopsis thaliana] AT1G06050.1 | Symbols: | similar to unknown protein [Arabidopsis thaliana] (TAIR:AT5G10750.1); similar to START domain-containing protein [Poa AT1G06050.1 | Symbols: | similar to unknown protein [Arabidopsis thaliana] AT1G06050.1 | Symbols: | similar to unknown protein [Arabidopsis thaliana] (TAIR:AT5G10750.1); similar to …
AT1G06060					AT1G06060.1 | Symbols: | RanBPM-related | chr1:1833070-1834515 FORWARD
AT1G06070					AT1G06070.1 | Symbols: | bZIP transcription factor, putative (bZIP69) | AT1G06070.1 | Symbols: | bZIP transcription factor, putative (bZIP69) | chr1:1835200-1837115 REVERSE
AT1G06080	20.6126		39.7093		AT1G06080.1 | Symbols: ADS1 | ADS1 (DELTA 9 DESATURASE 1); oxidoreductase | AT1G06080.1 | Symbols: ADS1 | ADS1 (DELTA 9 DESATURASE 1); oxidoreductase | chr1:1843660-1846092 FORWARD
AT1G06090					AT1G06090.1 | Symbols: | fatty acid desaturase family protein | AT1G06090.1 | Symbols: | fatty acid desaturase family protein | chr1:1847920-1849499 FORWARD
AT1G06110					AT1G06110.1 | Symbols: SKIP16 | SKIP16 (SKP1/ASK-INTERACTING PROTEIN 16) | AT1G06110.1 | Symbols: SKIP16 | SKIP16 (SKP1/ASK-INTERACTING PROTEIN 16) | chr1:1853236-1854937 REVERSE
AT1G06120					AT1G06120.1 | Symbols: | fatty acid desaturase family protein | AT1G06120.1 | Symbols: | fatty acid desaturase family protein | chr1:1855962-1857515 FORWARD
AT1G06130					AT1G06130.1 | Symbols: GLX2-4 | GLX2-4 (GLYOXALASE 2-4); AT1G06130.1 | Symbols: GLX2-4 | GLX2-4 (GLYOXALASE 2-4); hydroxyacylglutathione hydrolase | chr1:1858033-1860639 REVERSE
AT1G06130					AT1G06130.2 | Symbols: GLX2-4 | GLX2-4 (GLYOXALASE 2-4); AT1G06130.2 | Symbols: GLX2-4 | GLX2-4 (GLYOXALASE 2-4); hydroxyacylglutathione hydrolase | chr1:1858033-1860639 REVERSE
AT1G06140					AT1G06140.1 | Symbols: | pentatricopeptide (PPR) repeat-containing protein | AT1G06140.1 | Symbols: | pentatricopeptide (PPR) repeat-containing protein | chr1:1864795-1866471 FORWARD
AT1G06145					AT1G06145.1 | Symbols: | binding | chr1:1867128-1868861 REVERSE
AT1G06160					AT1G06160.1 | Symbols: | ethylene-responsive factor, putative | AT1G06160.1 | Symbols: | ethylene-responsive factor, putative | chr1:1883045-1883779 FORWARD
AT1G06170					AT1G06170.2 | Symbols: | basic helix-loop-helix (bHLH) family protein | AT1G06170.2 | Symbols: | basic helix-loop-helix (bHLH) family protein | chr1:1885145-1886563 REVERSE
AT1G06180					AT1G06180.1 | Symbols: AtMYBlfgn, AtMYB13, ATMYB13 | ATMYB13 (myb domain AT1G06180.1 | Symbols: AtMYBlfgn, AtMYB13, ATMYB13 | ATMYB13 (myb domain protein 13); DNA binding / transcription factor | chr1:1889509-1891088 AT1G06180.1 | Symbols: AtMYBlfgn, AtMYB13, ATMYB13 | ATMYB13 (myb domain AT1G06180.1 | Symbols: AtMYBlfgn, AtMYB13, ATMYB13 | ATMYB13 (myb domain protein 13); DNA binding / transcrip…
AT1G06190					AT1G06190.1 | Symbols: | ATP binding / ATPase, coupled to transmembrane AT1G06190.1 | Symbols: | ATP binding / ATPase, coupled to transmembrane movement of ions, phosphorylative mechanism | chr1:1892466-1894077 REVERSE
AT1G06190					AT1G06190.2 | Symbols: | ATP binding / ATPase, coupled to transmembrane AT1G06190.2 | Symbols: | ATP binding / ATPase, coupled to transmembrane movement of ions, phosphorylative mechanism | chr1:1892588-1894077 REVERSE
AT1G06200	20.6126		39.7093		AT1G06200.1 | Symbols: | serine-type peptidase | chr1:1894603-1896851 AT1G06200.1 | Symbols: | serine-type peptidase | chr1:1894603-1896851 REVERSE
AT1G06210	20.6126				AT1G06210.1 | Symbols: | VHS domain-containing protein / GAT AT1G06210.1 | Symbols: | VHS domain-containing protein / GAT domain-containing protein | chr1:1897566-1898985 FORWARD
AT1G06220					AT1G06220.1 | Symbols: MEE5 | MEE5 (maternal effect embryo arrest 5); AT1G06220.1 | Symbols: MEE5 | MEE5 (maternal effect embryo arrest 5); translation elongation factor/ translation factor, nucleic acid binding | AT1G06220.1 | Symbols: MEE5 | MEE5 (maternal effect embryo arrest 5); AT1G06220.1 | Symbols: MEE5 | MEE5 (maternal effect embryo arrest 5); translation elongation factor/ translation fa…
AT1G06230					AT1G06230.2 | Symbols: | DNA-binding bromodomain-containing protein | AT1G06230.2 | Symbols: | DNA-binding bromodomain-containing protein | chr1:1907625-1910182 FORWARD
AT1G06240					AT1G06240.1 | Symbols: | oxidoreductase/ transition metal ion binding | AT1G06240.1 | Symbols: | oxidoreductase/ transition metal ion binding | chr1:1911165-1912874 FORWARD
AT1G06250					AT1G06250.1 | Symbols: | lipase class 3 family protein | AT1G06250.1 | Symbols: | lipase class 3 family protein | chr1:1913338-1914849 REVERSE
AT1G06260					AT1G06260.1 | Symbols: | cysteine proteinase, putative | AT1G06260.1 | Symbols: | cysteine proteinase, putative | chr1:1916448-1917584 FORWARD
AT1G06280					AT1G06280.1 | Symbols: LBD2 | LOB domain family protein / lateral organ AT1G06280.1 | Symbols: LBD2 | LOB domain family protein / lateral organ boundaries domain family protein (LBD2) | chr1:1920326-1920946 REVERSE
AT1G06290					AT1G06290.1 | Symbols: ATACX3, ACX3 | ACX3 (ACYL-COA OXIDASE 3); acyl-CoA AT1G06290.1 | Symbols: ATACX3, ACX3 | ACX3 (ACYL-COA OXIDASE 3); acyl-CoA oxidase | chr1:1922422-1926001 FORWARD
AT1G06310					AT1G06310.1 | Symbols: ACX6 | ACX6 (ACYL-COA OXIDASE 6); acyl-CoA oxidase | AT1G06310.1 | Symbols: ACX6 | ACX6 (ACYL-COA OXIDASE 6); acyl-CoA oxidase | chr1:1926801-1930226 FORWARD
AT1G06320					AT1G06320.1 | Symbols: | similar to hypothetical protein AT1G06320.1 | Symbols: | similar to hypothetical protein MtrDRAFT.AC140034g4v1 [Medicago truncatula] (GB:ABE80503.1) | AT1G06320.1 | Symbols: | similar to hypothetical protein AT1G06320.1 | Symbols: | similar to hypothetical protein MtrDRAFT.AC140034g4v1 [Medicago truncatula] (GB:ABE80503.1) | chr1:1930601-1931448 FORWARD
AT1G06350					AT1G06350.1 | Symbols: | fatty acid desaturase family protein | AT1G06350.1 | Symbols: | fatty acid desaturase family protein | chr1:1935509-1936788 REVERSE
AT1G06360	103.063		39.7093		AT1G06360.1 | Symbols: | fatty acid desaturase family protein | AT1G06360.1 | Symbols: | fatty acid desaturase family protein | chr1:1939172-1940416 REVERSE
AT1G06380					AT1G06380.1 | Symbols: | ribosomal protein-related | chr1:1945123-1945887 AT1G06380.1 | Symbols: | ribosomal protein-related | chr1:1945123-1945887 FORWARD
AT1G06390					AT1G06390.2 | Symbols: ATGSK1, GSK1 | GSK1 (GSK3/SHAGGY-LIKE PROTEIN KINASE AT1G06390.2 | Symbols: ATGSK1, GSK1 | GSK1 (GSK3/SHAGGY-LIKE PROTEIN KINASE 1); kinase | chr1:1946859-1950416 FORWARD
AT1G06400					AT1G06400.1 | Symbols: AtRABA1a, AtRab11E, Ara-2, ARA2 | ARA2 (Arabidopsis AT1G06400.1 | Symbols: AtRABA1a, AtRab11E, Ara-2, ARA2 | ARA2 (Arabidopsis Rab GTPase homolog A1a); GTP binding | chr1:1951088-1952685 REVERSE
AT1G06410	41.2252		39.7093		AT1G06410.1 | Symbols: TPS7, ATTPSA, ATTPS7 | ATTPS7 (Arabidopsis thaliana AT1G06410.1 | Symbols: TPS7, ATTPSA, ATTPS7 | ATTPS7 (Arabidopsis thaliana trehalose-phosphatase/synthase 7); transferase, transferring glycosyl groups AT1G06410.1 | Symbols: TPS7, ATTPSA, ATTPS7 | ATTPS7 (Arabidopsis thaliana AT1G06410.1 | Symbols: TPS7, ATTPSA, ATTPS7 | ATTPS7 (Arabidopsis thaliana trehalose-phosphatase/…
AT1G06420					AT1G06420.1 | Symbols: | similar to unknown protein [Arabidopsis thaliana] AT1G06420.1 | Symbols: | similar to unknown protein [Arabidopsis thaliana] (TAIR:AT2G30960.1); similar to villin-related protein [Entamoeba histolytica AT1G06420.1 | Symbols: | similar to unknown protein [Arabidopsis thaliana] AT1G06420.1 | Symbols: | similar to unknown protein [Arabidopsis thaliana] (TAIR:AT2G30960.1); si…
AT1G06430					AT1G06430.1 | Symbols: FTSH8 | FTSH8 (FtsH protease 8); ATP-dependent AT1G06430.1 | Symbols: FTSH8 | FTSH8 (FtsH protease 8); ATP-dependent peptidase/ ATPase/ metallopeptidase/ zinc ion binding | chr1:1960213-1962524 AT1G06430.1 | Symbols: FTSH8 | FTSH8 (FtsH protease 8); ATP-dependent AT1G06430.1 | Symbols: FTSH8 | FTSH8 (FtsH protease 8); ATP-dependent peptidase/ ATPase/ metallopeptidase/ zinc …
AT1G06450					AT1G06450.1 | Symbols: | CCR4-NOT transcription complex protein, putative | AT1G06450.1 | Symbols: | CCR4-NOT transcription complex protein, putative | chr1:1965923-1967005 FORWARD
AT1G06460	61.8378	20.6126			AT1G06460.1 | Symbols: ACD31.2, ACD32.1 | ACD32.1 (ALPHA-CRYSTALLIN DOMAIN AT1G06460.1 | Symbols: ACD31.2, ACD32.1 | ACD32.1 (ALPHA-CRYSTALLIN DOMAIN 31.2) | chr1:1967307-1969413 REVERSE
AT1G06470					AT1G06470.2 | Symbols: | phosphate translocator-related | AT1G06470.2 | Symbols: | phosphate translocator-related | chr1:1970725-1973539 FORWARD
AT1G06475	41.2252		119.128		AT1G06475.1 | Symbols: | similar to unknown protein [Arabidopsis thaliana] AT1G06475.1 | Symbols: | similar to unknown protein [Arabidopsis thaliana] (TAIR:AT5G26790.1); similar to hypothetical protein MtrDRAFT.AC157648g13v1 AT1G06475.1 | Symbols: | similar to unknown protein [Arabidopsis thaliana] AT1G06475.1 | Symbols: | similar to unknown protein [Arabidopsis thaliana] (TAIR:AT5G26790.1); simi…
AT1G06490					AT1G06490.1 | Symbols: GSL07, ATGSL7, ATGSL07 | ATGSL07 (GLUCAN SYNTHASE-LIKE AT1G06490.1 | Symbols: GSL07, ATGSL7, ATGSL07 | ATGSL07 (GLUCAN SYNTHASE-LIKE 7); 1,3-beta-glucan synthase/ transferase, transferring glycosyl groups | AT1G06490.1 | Symbols: GSL07, ATGSL7, ATGSL07 | ATGSL07 (GLUCAN SYNTHASE-LIKE AT1G06490.1 | Symbols: GSL07, ATGSL7, ATGSL07 | ATGSL07 (GLUCAN SYNTHASE-LIKE 7); 1,3-beta-…
AT1G06500	41.2252				AT1G06500.4 | Symbols: | unknown protein | chr1:1990175-1990585 FORWARD
AT1G06510					AT1G06510.1 | Symbols: | unknown protein | chr1:1992388-1993582 FORWARD
AT1G06515					AT1G06515.2 | Symbols: | similar to unknown protein [Arabidopsis thaliana] AT1G06515.2 | Symbols: | similar to unknown protein [Arabidopsis thaliana] (TAIR:AT2G30942.1); similar to unknown protein [Oryza sativa (japonica AT1G06515.2 | Symbols: | similar to unknown protein [Arabidopsis thaliana] AT1G06515.2 | Symbols: | similar to unknown protein [Arabidopsis thaliana] (TAIR:AT2G30942.1); similar …
AT1G06520					AT1G06520.1 | Symbols: ATGPAT1, GPAT1 | ATGPAT1/GPAT1 (GLYCEROL-3-PHOSPHATE AT1G06520.1 | Symbols: ATGPAT1, GPAT1 | ATGPAT1/GPAT1 (GLYCEROL-3-PHOSPHATE ACYLTRANSFERASE 1); 1-acylglycerol-3-phosphate O-acyltransferase/ AT1G06520.1 | Symbols: ATGPAT1, GPAT1 | ATGPAT1/GPAT1 (GLYCEROL-3-PHOSPHATE AT1G06520.1 | Symbols: ATGPAT1, GPAT1 | ATGPAT1/GPAT1 (GLYCEROL-3-PHOSPHATE ACYLTRANSFERASE 1); 1-acylgly…
AT1G06530					AT1G06530.1 | Symbols: | myosin heavy chain-related | chr1:2001624-2002595 AT1G06530.1 | Symbols: | myosin heavy chain-related | chr1:2001624-2002595 FORWARD
AT1G06540					AT1G06540.1 | Symbols: | similar to unknown protein [Arabidopsis thaliana] AT1G06540.1 | Symbols: | similar to unknown protein [Arabidopsis thaliana] (TAIR:AT2G30930.1) | chr1:2002907-2003392 REVERSE
AT1G06550	144.288	41.2252			AT1G06550.1 | Symbols: | enoyl-CoA hydratase/isomerase family protein | AT1G06550.1 | Symbols: | enoyl-CoA hydratase/isomerase family protein | chr1:2003833-2006563 REVERSE
AT1G06560					AT1G06560.1 | Symbols: | NOL1/NOP2/sun family protein | chr1:2007659-2011823 AT1G06560.1 | Symbols: | NOL1/NOP2/sun family protein | chr1:2007659-2011823 FORWARD
AT1G06570					AT1G06570.1 | Symbols: HPD, PDS1 | PDS1 (PHYTOENE DESATURATION 1) | AT1G06570.1 | Symbols: HPD, PDS1 | PDS1 (PHYTOENE DESATURATION 1) | chr1:2012014-2013542 REVERSE
AT1G06590					AT1G06590.1 | Symbols: | binding | chr1:2016503-2024504 REVERSE
AT1G06620					AT1G06620.1 | Symbols: | 2-oxoglutarate-dependent dioxygenase, putative | AT1G06620.1 | Symbols: | 2-oxoglutarate-dependent dioxygenase, putative | chr1:2025617-2027093 FORWARD
AT1G06630					AT1G06630.1 | Symbols: | F-box family protein | chr1:2028070-2029441 AT1G06630.1 | Symbols: | F-box family protein | chr1:2028070-2029441 FORWARD
AT1G06640					AT1G06640.1 | Symbols: | 2-oxoglutarate-dependent dioxygenase, putative | AT1G06640.1 | Symbols: | 2-oxoglutarate-dependent dioxygenase, putative | chr1:2032365-2033774 FORWARD
AT1G06650			39.7093		AT1G06650.2 | Symbols: | 2-oxoglutarate-dependent dioxygenase, putative | AT1G06650.2 | Symbols: | 2-oxoglutarate-dependent dioxygenase, putative | chr1:2035908-2037185 FORWARD
AT1G06660					AT1G06660.1 | Symbols: | similar to unknown protein [Arabidopsis thaliana] AT1G06660.1 | Symbols: | similar to unknown protein [Arabidopsis thaliana] (TAIR:AT2G30820.2); similar to hypothetical protein [Oryza sativa (japonica AT1G06660.1 | Symbols: | similar to unknown protein [Arabidopsis thaliana] AT1G06660.1 | Symbols: | similar to unknown protein [Arabidopsis thaliana] (TAIR:AT2G30820.2); sim…
AT1G06670					AT1G06670.1 | Symbols: NIH | NIH (NUCLEAR DEIH-BOXHELICASE) | AT1G06670.1 | Symbols: NIH | NIH (NUCLEAR DEIH-BOXHELICASE) | chr1:2040566-2047332 FORWARD
AT1G06680	206.126		119.128	39.7093	AT1G06680.1 | Symbols: OEE2, PSBP-1 | PSBP-1 (OXYGEN-EVOLVING ENHANCER AT1G06680.1 | Symbols: OEE2, PSBP-1 | PSBP-1 (OXYGEN-EVOLVING ENHANCER PROTEIN 2); calcium ion binding | chr1:2047939-2049185 FORWARD
AT1G06690					AT1G06690.1 | Symbols: | aldo/keto reductase family protein | AT1G06690.1 | Symbols: | aldo/keto reductase family protein | chr1:2049741-2052038 REVERSE
AT1G06700	61.8378				AT1G06700.2 | Symbols: | kinase | chr1:2052749-2054551 REVERSE
AT1G06720					AT1G06720.1 | Symbols: | similar to unknown protein [Arabidopsis thaliana] AT1G06720.1 | Symbols: | similar to unknown protein [Arabidopsis thaliana] (TAIR:AT1G42440.1); similar to PREDICTED: hypothetical protein LOC553241 AT1G06720.1 | Symbols: | similar to unknown protein [Arabidopsis thaliana] AT1G06720.1 | Symbols: | similar to unknown protein [Arabidopsis thaliana] (TAIR:AT1G42440.1); simila…
AT1G06730					AT1G06730.1 | Symbols: | pfkB-type carbohydrate kinase family protein | AT1G06730.1 | Symbols: | pfkB-type carbohydrate kinase family protein | chr1:2067632-2070048 FORWARD
AT1G06760					AT1G06760.1 | Symbols: | histone H1, putative | chr1:2076686-2077615 AT1G06760.1 | Symbols: | histone H1, putative | chr1:2076686-2077615 REVERSE
AT1G06780					AT1G06780.1 | Symbols: GAUT6 | GAUT6 (Galacturonosyltransferase 6); AT1G06780.1 | Symbols: GAUT6 | GAUT6 (Galacturonosyltransferase 6); polygalacturonate 4-alpha-galacturonosyltransferase/ transferase, AT1G06780.1 | Symbols: GAUT6 | GAUT6 (Galacturonosyltransferase 6); AT1G06780.1 | Symbols: GAUT6 | GAUT6 (Galacturonosyltransferase 6); polygalacturonate 4-alpha-galacturonosyltransferase/ transfer…
AT1G06790					AT1G06790.1 | Symbols: | RNA polymerase Rpb7 N-terminal domain-containing AT1G06790.1 | Symbols: | RNA polymerase Rpb7 N-terminal domain-containing protein | chr1:2087644-2089286 FORWARD
AT1G06800					AT1G06800.1 | Symbols: | lipase class 3 family protein | AT1G06800.1 | Symbols: | lipase class 3 family protein | chr1:2089537-2091442 REVERSE
AT1G06800					AT1G06800.2 | Symbols: | lipase class 3 family protein | AT1G06800.2 | Symbols: | lipase class 3 family protein | chr1:2090108-2091442 REVERSE
AT1G06820					AT1G06820.1 | Symbols: CCR2, CRTISO | CRTISO (carotenoid isomerase); AT1G06820.1 | Symbols: CCR2, CRTISO | CRTISO (carotenoid isomerase); carotenoid isomerase | chr1:2093144-2096219 REVERSE
AT1G06830					AT1G06830.1 | Symbols: | glutaredoxin family protein | chr1:2097188-2097487 AT1G06830.1 | Symbols: | glutaredoxin family protein | chr1:2097188-2097487 FORWARD
AT1G06840					AT1G06840.1 | Symbols: | leucine-rich repeat transmembrane protein kinase, AT1G06840.1 | Symbols: | leucine-rich repeat transmembrane protein kinase, putative | chr1:2097853-2103478 REVERSE
AT1G06850					AT1G06850.1 | Symbols: ATBZIP52 | bZIP transcription factor, putative | AT1G06850.1 | Symbols: ATBZIP52 | bZIP transcription factor, putative | chr1:2105232-2106517 FORWARD
AT1G06870					AT1G06870.1 | Symbols: | signal peptidase, putative | chr1:2108831-2110641 AT1G06870.1 | Symbols: | signal peptidase, putative | chr1:2108831-2110641 FORWARD
AT1G06890	41.2252				AT1G06890.2 | Symbols: | transporter-related | chr1:2111727-2114037 AT1G06890.2 | Symbols: | transporter-related | chr1:2111727-2114037 REVERSE
AT1G06900	82.4504				AT1G06900.1 | Symbols: | metalloendopeptidase | chr1:2115154-2120634 AT1G06900.1 | Symbols: | metalloendopeptidase | chr1:2115154-2120634 REVERSE
AT1G06910					AT1G06910.1 | Symbols: TRFL7 | TRFL7 (TRF-LIKE 7); DNA binding / AT1G06910.1 | Symbols: TRFL7 | TRFL7 (TRF-LIKE 7); DNA binding / transcription factor | chr1:2121098-2122913 FORWARD
AT1G06920					AT1G06920.1 | Symbols: ATOFP4, OFP4 | ATOFP4/OFP4 (ARABIDOPSIS THALIANA OVATE AT1G06920.1 | Symbols: ATOFP4, OFP4 | ATOFP4/OFP4 (ARABIDOPSIS THALIANA OVATE FAMILY PROTEIN 4) | chr1:2124853-2125800 REVERSE
AT1G06950			39.7093		AT1G06950.1 | Symbols: ATTIC110, TIC110 | ATTIC110/TIC110 (TRANSLOCON AT THE AT1G06950.1 | Symbols: ATTIC110, TIC110 | ATTIC110/TIC110 (TRANSLOCON AT THE INNER ENVELOPE MEMBRANE OF CHLOROPLASTS 110) | chr1:2130302-2135562 REVERSE
AT1G06960					AT1G06960.3 | Symbols: | small nuclear ribonucleoprotein U2B, putative / AT1G06960.3 | Symbols: | small nuclear ribonucleoprotein U2B, putative / spliceosomal protein, putative | chr1:2135981-2137532 FORWARD
AT1G06980					AT1G06980.1 | Symbols: | similar to unknown protein [Arabidopsis thaliana] AT1G06980.1 | Symbols: | similar to unknown protein [Arabidopsis thaliana] (TAIR:AT2G30230.1); similar to hypothetical protein LOC.Os03g18660 [Oryza AT1G06980.1 | Symbols: | similar to unknown protein [Arabidopsis thaliana] AT1G06980.1 | Symbols: | similar to unknown protein [Arabidopsis thaliana] (TAIR:AT2G30230.1); simil…
AT1G06990					AT1G06990.1 | Symbols: | GDSL-motif lipase/hydrolase family protein | AT1G06990.1 | Symbols: | GDSL-motif lipase/hydrolase family protein | chr1:2148392-2150008 FORWARD
AT1G07000					AT1G07000.1 | Symbols: ATEXO70B2 | ATEXO70B2 (exocyst subunit EXO70 family AT1G07000.1 | Symbols: ATEXO70B2 | ATEXO70B2 (exocyst subunit EXO70 family protein B2); protein binding | chr1:2150397-2152304 REVERSE
AT1G07010					AT1G07010.1 | Symbols: | calcineurin-like phosphoesterase family protein | AT1G07010.1 | Symbols: | calcineurin-like phosphoesterase family protein | chr1:2152948-2154967 FORWARD
AT1G07020					AT1G07020.1 | Symbols: | similar to hypothetical protein [Oryza sativa AT1G07020.1 | Symbols: | similar to hypothetical protein [Oryza sativa (japonica cultivar-group)] (GB:BAD45080.1) | chr1:2155318-2155883 REVERSE
AT1G07030					AT1G07030.1 | Symbols: | mitochondrial substrate carrier family protein | AT1G07030.1 | Symbols: | mitochondrial substrate carrier family protein | chr1:2158630-2160523 REVERSE
AT1G07040	185.513	20.6126	39.7093		AT1G07040.1 | Symbols: | similar to unknown protein [Arabidopsis thaliana] AT1G07040.1 | Symbols: | similar to unknown protein [Arabidopsis thaliana] (TAIR:AT1G27030.1); similar to unknown protein [Oryza sativa (japonica AT1G07040.1 | Symbols: | similar to unknown protein [Arabidopsis thaliana] AT1G07040.1 | Symbols: | similar to unknown protein [Arabidopsis thaliana] (TAIR:AT1G27030.1); similar …
AT1G07050					AT1G07050.1 | Symbols: | CONSTANS-like protein-related | AT1G07050.1 | Symbols: | CONSTANS-like protein-related | chr1:2164326-2165132 REVERSE
AT1G07060					AT1G07060.1 | Symbols: | similar to hypothetical protein LOC.Os12g01540 AT1G07060.1 | Symbols: | similar to hypothetical protein LOC.Os12g01540 [Oryza sativa (japonica cultivar-group)] (GB:ABA95616.1); similar to AT1G07060.1 | Symbols: | similar to hypothetical protein LOC.Os12g01540 AT1G07060.1 | Symbols: | similar to hypothetical protein LOC.Os12g01540 [Oryza sativa (japonica cultivar-group)] (…
AT1G07070	314.342	92.7567	397.093	99.2733	AT1G07070.1 | Symbols: | 60S ribosomal protein L35a (RPL35aA) | AT1G07070.1 | Symbols: | 60S ribosomal protein L35a (RPL35aA) | chr1:2168651-2169702 FORWARD
AT1G07080	267.964	20.6126	397.093		AT1G07080.1 | Symbols: | gamma interferon responsive lysosomal thiol AT1G07080.1 | Symbols: | gamma interferon responsive lysosomal thiol reductase family protein / GILT family protein | chr1:2170068-2171860 AT1G07080.1 | Symbols: | gamma interferon responsive lysosomal thiol AT1G07080.1 | Symbols: | gamma interferon responsive lysosomal thiol reductase family protein / GILT family protein | chr1…
AT1G07090	164.901		119.128		AT1G07090.1 | Symbols: | similar to unknown protein [Arabidopsis thaliana] AT1G07090.1 | Symbols: | similar to unknown protein [Arabidopsis thaliana] (TAIR:AT5G58500.1); similar to hypothetical protein [Oryza sativa (japonica AT1G07090.1 | Symbols: | similar to unknown protein [Arabidopsis thaliana] AT1G07090.1 | Symbols: | similar to unknown protein [Arabidopsis thaliana] (TAIR:AT5G58500.1); sim…
AT1G07110					AT1G07110.1 | Symbols: ATF2KP, FKFBP, F2KP | F2KP AT1G07110.1 | Symbols: ATF2KP, FKFBP, F2KP | F2KP (FRUCTOSE-2,6-BISPHOSPHATASE); fructose-2,6-bisphosphate 2-phosphatase | AT1G07110.1 | Symbols: ATF2KP, FKFBP, F2KP | F2KP AT1G07110.1 | Symbols: ATF2KP, FKFBP, F2KP | F2KP (FRUCTOSE-2,6-BISPHOSPHATASE); fructose-2,6-bisphosphate 2-phosphatase | chr1:2178362-2183979 REVERSE
AT1G07120					AT1G07120.1 | Symbols: | similar to proline-rich family protein [Arabidopsis AT1G07120.1 | Symbols: | similar to proline-rich family protein [Arabidopsis thaliana] (TAIR:AT4G18570.1); similar to Os03g0294100 [Oryza sativa (japonica AT1G07120.1 | Symbols: | similar to proline-rich family protein [Arabidopsis AT1G07120.1 | Symbols: | similar to proline-rich family protein [Arabidopsis thaliana] (TA…
AT1G07130					AT1G07130.1 | Symbols: | OB-fold nucleic acid binding domain-containing AT1G07130.1 | Symbols: | OB-fold nucleic acid binding domain-containing protein | chr1:2187927-2188409 FORWARD
AT1G07135					AT1G07135.1 | Symbols: | glycine-rich protein | chr1:2190156-2190623 AT1G07135.1 | Symbols: | glycine-rich protein | chr1:2190156-2190623 REVERSE
AT1G07140	20.6126	20.6126			AT1G07140.1 | Symbols: SIRANBP | SIRANBP (Ran-binding protein 1a); Ran GTPase AT1G07140.1 | Symbols: SIRANBP | SIRANBP (Ran-binding protein 1a); Ran GTPase binding | chr1:2192359-2193687 REVERSE
AT1G07150					AT1G07150.1 | Symbols: MAPKKK13 | MAPKKK13 (Mitogen-activated protein kinase AT1G07150.1 | Symbols: MAPKKK13 | MAPKKK13 (Mitogen-activated protein kinase kinase kinase 13); kinase | chr1:2194278-2195777 REVERSE
AT1G07160					AT1G07160.1 | Symbols: | protein phosphatase 2C, putative / PP2C, putative | AT1G07160.1 | Symbols: | protein phosphatase 2C, putative / PP2C, putative | chr1:2198154-2199677 REVERSE
AT1G07180					AT1G07180.1 | Symbols: ATNDI1, NDA1 | NDA1 (ALTERNATIVE NAD(P)H DEHYDROGENASE AT1G07180.1 | Symbols: ATNDI1, NDA1 | NDA1 (ALTERNATIVE NAD(P)H DEHYDROGENASE 1); NADH dehydrogenase | chr1:2204413-2206772 FORWARD
AT1G07200					AT1G07200.2 | Symbols: | ATP-dependent Clp protease ClpB protein-related | AT1G07200.2 | Symbols: | ATP-dependent Clp protease ClpB protein-related | chr1:2209032-2212315 REVERSE
AT1G07210					AT1G07210.1 | Symbols: | 30S ribosomal protein S18 family | AT1G07210.1 | Symbols: | 30S ribosomal protein S18 family | chr1:2215319-2216667 FORWARD
AT1G07220					AT1G07220.1 | Symbols: | similar to unknown protein [Arabidopsis thaliana] AT1G07220.1 | Symbols: | similar to unknown protein [Arabidopsis thaliana] (TAIR:AT5G23850.1); similar to OSIGBa0159I10.7 [Oryza sativa (indica AT1G07220.1 | Symbols: | similar to unknown protein [Arabidopsis thaliana] AT1G07220.1 | Symbols: | similar to unknown protein [Arabidopsis thaliana] (TAIR:AT5G23850.1); similar to…
AT1G07230	185.513		119.128		AT1G07230.1 | Symbols: | phosphoesterase family protein | AT1G07230.1 | Symbols: | phosphoesterase family protein | chr1:2220508-2222777 REVERSE
AT1G07240					AT1G07240.1 | Symbols: | UDP-glucoronosyl/UDP-glucosyl transferase family AT1G07240.1 | Symbols: | UDP-glucoronosyl/UDP-glucosyl transferase family protein | chr1:2223888-2225330 FORWARD
AT1G07250					AT1G07250.1 | Symbols: | UDP-glucoronosyl/UDP-glucosyl transferase family AT1G07250.1 | Symbols: | UDP-glucoronosyl/UDP-glucosyl transferase family protein | chr1:2225962-2227401 FORWARD
AT1G07260					AT1G07260.1 | Symbols: | UDP-glucoronosyl/UDP-glucosyl transferase family AT1G07260.1 | Symbols: | UDP-glucoronosyl/UDP-glucosyl transferase family protein | chr1:2227747-2229177 REVERSE
AT1G07270					AT1G07270.1 | Symbols: | cell division control protein CDC6b, putative AT1G07270.1 | Symbols: | cell division control protein CDC6b, putative (CDC6b) | chr1:2229756-2232896 REVERSE
AT1G07280	82.4504				AT1G07280.2 | Symbols: | binding | chr1:2238504-2240990 FORWARD
AT1G07290					AT1G07290.1 | Symbols: | nucleotide-sugar transporter family protein | AT1G07290.1 | Symbols: | nucleotide-sugar transporter family protein | chr1:2242255-2244427 REVERSE
AT1G07300					AT1G07300.1 | Symbols: | josephin protein-related | chr1:2245913-2246299 AT1G07300.1 | Symbols: | josephin protein-related | chr1:2245913-2246299 REVERSE
AT1G07310					AT1G07310.1 | Symbols: | C2 domain-containing protein | chr1:2247774-2248832 AT1G07310.1 | Symbols: | C2 domain-containing protein | chr1:2247774-2248832 REVERSE
AT1G07320					AT1G07320.1 | Symbols: RPL4 | RPL4 (ribosomal protein L4); structural AT1G07320.1 | Symbols: RPL4 | RPL4 (ribosomal protein L4); structural constituent of ribosome | chr1:2249189-2250188 FORWARD
AT1G07320					AT1G07320.2 | Symbols: RPL4 | RPL4 (ribosomal protein L4); structural AT1G07320.2 | Symbols: RPL4 | RPL4 (ribosomal protein L4); structural constituent of ribosome | chr1:2249189-2250188 FORWARD
AT1G07320					AT1G07320.4 | Symbols: RPL4 | RPL4 (ribosomal protein L4); structural AT1G07320.4 | Symbols: RPL4 | RPL4 (ribosomal protein L4); structural constituent of ribosome | chr1:2249189-2250172 FORWARD
AT1G07340					AT1G07340.1 | Symbols: STP2, ATSTP2 | ATSTP2 (SUGAR TRANSPORTER 2); AT1G07340.1 | Symbols: STP2, ATSTP2 | ATSTP2 (SUGAR TRANSPORTER 2); carbohydrate transporter/ sugar porter | chr1:2254872-2256366 FORWARD
AT1G07350					AT1G07350.2 | Symbols: | transformer serine/arginine-rich ribonucleoprotein, AT1G07350.2 | Symbols: | transformer serine/arginine-rich ribonucleoprotein, putative | chr1:2258814-2259584 REVERSE
AT1G07350					AT1G07350.1 | Symbols: | transformer serine/arginine-rich ribonucleoprotein, AT1G07350.1 | Symbols: | transformer serine/arginine-rich ribonucleoprotein, putative | chr1:2257730-2260099 REVERSE
AT1G07360	41.2252		39.7093		AT1G07360.1 | Symbols: | zinc finger (CCCH-type) family protein / RNA AT1G07360.1 | Symbols: | zinc finger (CCCH-type) family protein / RNA recognition motif (RRM)-containing protein | chr1:2260560-2262793 REVERSE
AT1G07370					AT1G07370.1 | Symbols: PCNA1 | PCNA1 (PROLIFERATING CELLULAR NUCLEAR AT1G07370.1 | Symbols: PCNA1 | PCNA1 (PROLIFERATING CELLULAR NUCLEAR ANTIGEN); DNA binding / DNA polymerase processivity factor | AT1G07370.1 | Symbols: PCNA1 | PCNA1 (PROLIFERATING CELLULAR NUCLEAR AT1G07370.1 | Symbols: PCNA1 | PCNA1 (PROLIFERATING CELLULAR NUCLEAR ANTIGEN); DNA binding / DNA polymerase processivity factor | c…
AT1G07380					AT1G07380.1 | Symbols: | ceramidase family protein | chr1:2264827-2268304 AT1G07380.1 | Symbols: | ceramidase family protein | chr1:2264827-2268304 REVERSE
AT1G07390					AT1G07390.1 | Symbols: | protein binding | chr1:2269891-2274651 FORWARD
AT1G07400					AT1G07400.1 | Symbols: | 17.8 kDa class I heat shock protein (HSP17.8-CI) | AT1G07400.1 | Symbols: | 17.8 kDa class I heat shock protein (HSP17.8-CI) | chr1:2275145-2275618 FORWARD
AT1G07410			79.4187		AT1G07410.1 | Symbols: AtRABA2b | AtRABA2b (Arabidopsis Rab GTPase homolog AT1G07410.1 | Symbols: AtRABA2b | AtRABA2b (Arabidopsis Rab GTPase homolog A2b); GTP binding | chr1:2276267-2277151 FORWARD
AT1G07420					AT1G07420.1 | Symbols: ATSMO1, ATSMO2-2, ATSMO2, SMO2-2 | SMO2-2 (sterol AT1G07420.1 | Symbols: ATSMO1, ATSMO2-2, ATSMO2, SMO2-2 | SMO2-2 (sterol 4-alpha-methyl-oxidase 2); C-4 methylsterol oxidase | chr1:2277907-2280030 AT1G07420.1 | Symbols: ATSMO1, ATSMO2-2, ATSMO2, SMO2-2 | SMO2-2 (sterol AT1G07420.1 | Symbols: ATSMO1, ATSMO2-2, ATSMO2, SMO2-2 | SMO2-2 (sterol 4-alpha-methyl-oxidase 2); C-4 m…
AT1G07420					AT1G07420.2 | Symbols: ATSMO1, ATSMO2-2, ATSMO2, SMO2-2 | SMO2-2 (sterol AT1G07420.2 | Symbols: ATSMO1, ATSMO2-2, ATSMO2, SMO2-2 | SMO2-2 (sterol 4-alpha-methyl-oxidase 2); C-4 methylsterol oxidase | chr1:2278915-2280030 AT1G07420.2 | Symbols: ATSMO1, ATSMO2-2, ATSMO2, SMO2-2 | SMO2-2 (sterol AT1G07420.2 | Symbols: ATSMO1, ATSMO2-2, ATSMO2, SMO2-2 | SMO2-2 (sterol 4-alpha-methyl-oxidase 2); C-4 m…
AT1G07430					AT1G07430.1 | Symbols: | protein phosphatase 2C, putative / PP2C, putative | AT1G07430.1 | Symbols: | protein phosphatase 2C, putative / PP2C, putative | chr1:2281148-2282653 REVERSE
AT1G07440					AT1G07440.1 | Symbols: | tropinone reductase, putative / tropine AT1G07440.1 | Symbols: | tropinone reductase, putative / tropine dehydrogenase, putative | chr1:2286433-2287662 REVERSE
AT1G07440					AT1G07440.2 | Symbols: | oxidoreductase | chr1:2286697-2287662 REVERSE
AT1G07450			39.7093		AT1G07450.1 | Symbols: | tropinone reductase, putative / tropine AT1G07450.1 | Symbols: | tropinone reductase, putative / tropine dehydrogenase, putative | chr1:2288035-2289253 REVERSE
AT1G07470					AT1G07470.1 | Symbols: | transcription factor IIA large subunit, putative / AT1G07470.1 | Symbols: | transcription factor IIA large subunit, putative / TFIIA large subunit, putative | chr1:2291720-2294347 FORWARD
AT1G07473					AT1G07473.1 | Symbols: | similar to unknown protein [Arabidopsis thaliana] AT1G07473.1 | Symbols: | similar to unknown protein [Arabidopsis thaliana] (TAIR:AT1G07476.1); similar to hypothetical protein MtrDRAFT.AC157503g19v1 AT1G07473.1 | Symbols: | similar to unknown protein [Arabidopsis thaliana] AT1G07473.1 | Symbols: | similar to unknown protein [Arabidopsis thaliana] (TAIR:AT1G07476.1); simi…
AT1G07480					AT1G07480.2 | Symbols: | transcription factor IIA large subunit / TFIIA AT1G07480.2 | Symbols: | transcription factor IIA large subunit / TFIIA large subunit (TFIIA-L) | chr1:2296703-2299212 REVERSE
AT1G07490					AT1G07490.1 | Symbols: RTFL3, DVL9 | DVL9/RTFL3 (ROTUNDIFOLIA LIKE 3) | AT1G07490.1 | Symbols: RTFL3, DVL9 | DVL9/RTFL3 (ROTUNDIFOLIA LIKE 3) | chr1:2301523-2301846 REVERSE
AT1G07500					AT1G07500.1 | Symbols: | unknown protein | chr1:2304763-2305028 REVERSE
AT1G07510					AT1G07510.1 | Symbols: FTSH10 | FTSH10 (FtsH protease 10); ATPase | AT1G07510.1 | Symbols: FTSH10 | FTSH10 (FtsH protease 10); ATPase | chr1:2305686-2309377 FORWARD
AT1G07520					AT1G07520.1 | Symbols: | scarecrow transcription factor family protein | AT1G07520.1 | Symbols: | scarecrow transcription factor family protein | chr1:2309715-2311802 REVERSE
AT1G07530					AT1G07530.1 | Symbols: | scarecrow-like transcription factor 14 (SCL14) | AT1G07530.1 | Symbols: | scarecrow-like transcription factor 14 (SCL14) | chr1:2313825-2316134 REVERSE
AT1G07540					AT1G07540.1 | Symbols: TRFL2 | TRFL2 (TRF-LIKE 2); DNA binding | AT1G07540.1 | Symbols: TRFL2 | TRFL2 (TRF-LIKE 2); DNA binding | chr1:2318430-2321045 REVERSE
AT1G07560					AT1G07560.1 | Symbols: | leucine-rich repeat protein kinase, putative | AT1G07560.1 | Symbols: | leucine-rich repeat protein kinase, putative | chr1:2327317-2331093 FORWARD
AT1G07570					AT1G07570.1 | Symbols: APK1, APK1A | APK1A (Arabidopsis protein kinase 1A); AT1G07570.1 | Symbols: APK1, APK1A | APK1A (Arabidopsis protein kinase 1A); kinase | chr1:2331366-2333207 REVERSE
AT1G07590					AT1G07590.1 | Symbols: | pentatricopeptide (PPR) repeat-containing protein | AT1G07590.1 | Symbols: | pentatricopeptide (PPR) repeat-containing protein | chr1:2336646-2338478 REVERSE
AT1G07610	206.126	20.6126	516.221		AT1G07610.1 | Symbols: MT1C | MT1C (metallothionein 1C) | AT1G07610.1 | Symbols: MT1C | MT1C (metallothionein 1C) | chr1:2341600-2341862 FORWARD
AT1G07615					AT1G07615.1 | Symbols: | GTP binding | chr1:2342274-2344197 REVERSE
AT1G07620					AT1G07620.1 | Symbols: | similar to unknown protein [Arabidopsis thaliana] AT1G07620.1 | Symbols: | similar to unknown protein [Arabidopsis thaliana] (TAIR:AT5G02390.1); similar to Os10g0550000 [Oryza sativa (japonica AT1G07620.1 | Symbols: | similar to unknown protein [Arabidopsis thaliana] AT1G07620.1 | Symbols: | similar to unknown protein [Arabidopsis thaliana] (TAIR:AT5G02390.1); similar to …
AT1G07630					AT1G07630.1 | Symbols: PLL5 | PLL5 (POL-like 5); protein phosphatase type 2C AT1G07630.1 | Symbols: PLL5 | PLL5 (POL-like 5); protein phosphatase type 2C | chr1:2349186-2351434 FORWARD
AT1G07640					AT1G07640.3 | Symbols: OBP2 | OBP2 (OBF BINDING PROTEIN 2); DNA binding | AT1G07640.3 | Symbols: OBP2 | OBP2 (OBF BINDING PROTEIN 2); DNA binding | chr1:2354704-2356009 REVERSE
AT1G07645			39.7093		AT1G07645.1 | Symbols: | lactoylglutathione lyase family protein / AT1G07645.1 | Symbols: | lactoylglutathione lyase family protein / glyoxalase I family protein | chr1:2367609-2368346 REVERSE
AT1G07650					AT1G07650.1 | Symbols: | leucine-rich repeat transmembrane protein kinase, AT1G07650.1 | Symbols: | leucine-rich repeat transmembrane protein kinase, putative | chr1:2359814-2366420 REVERSE
AT1G07660					AT1G07660.2 | Symbols: | histone H4 | chr1:2369209-2369520 FORWARD
AT1G07670		20.6126		39.7093	AT1G07670.1 | Symbols: | calcium-transporting ATPase 4, endoplasmic AT1G07670.1 | Symbols: | calcium-transporting ATPase 4, endoplasmic reticulum-type (ECA4) | chr1:2370302-2373335 REVERSE
AT1G07700					AT1G07700.3 | Symbols: | thioredoxin family protein | chr1:2380294-2381124 AT1G07700.3 | Symbols: | thioredoxin family protein | chr1:2380294-2381124 FORWARD
AT1G07705					AT1G07705.2 | Symbols: | similar to VIP2 (VIRE2 INTERACTING PROTEIN2), AT1G07705.2 | Symbols: | similar to VIP2 (VIRE2 INTERACTING PROTEIN2), transcription regulator [Arabidopsis thaliana] (TAIR:AT5G59710.1); similar to AT1G07705.2 | Symbols: | similar to VIP2 (VIRE2 INTERACTING PROTEIN2), AT1G07705.2 | Symbols: | similar to VIP2 (VIRE2 INTERACTING PROTEIN2), transcription regulator [Arabidopsis …
AT1G07720					AT1G07720.1 | Symbols: | beta-ketoacyl-CoA synthase family protein | AT1G07720.1 | Symbols: | beta-ketoacyl-CoA synthase family protein | chr1:2390967-2392403 REVERSE
AT1G07725					AT1G07725.1 | Symbols: ATEXO70H6 | ATEXO70H6 (exocyst subunit EXO70 family AT1G07725.1 | Symbols: ATEXO70H6 | ATEXO70H6 (exocyst subunit EXO70 family protein H6); protein binding | chr1:2395246-2397093 REVERSE
AT1G07730					AT1G07730.2 | Symbols: | disease resistance-responsive family protein | AT1G07730.2 | Symbols: | disease resistance-responsive family protein | chr1:2397524-2398693 REVERSE
AT1G07740					AT1G07740.1 | Symbols: | pentatricopeptide (PPR) repeat-containing protein | AT1G07740.1 | Symbols: | pentatricopeptide (PPR) repeat-containing protein | chr1:2399114-2400493 REVERSE
AT1G07745					AT1G07745.1 | Symbols: ATRAD51D, RAD51D | ATRAD51D/RAD51D (Arabidopsis AT1G07745.1 | Symbols: ATRAD51D, RAD51D | ATRAD51D/RAD51D (Arabidopsis homolog of RAD51 D); DNA binding | chr1:2400794-2402839 REVERSE
AT1G07750					AT1G07750.1 | Symbols: | cupin family protein | chr1:2404297-2405860 AT1G07750.1 | Symbols: | cupin family protein | chr1:2404297-2405860 REVERSE
AT1G07780					AT1G07780.2 | Symbols: TRP6, PAI1 | PAI1 (PHOSPHORIBOSYLANTHRANILATE AT1G07780.2 | Symbols: TRP6, PAI1 | PAI1 (PHOSPHORIBOSYLANTHRANILATE ISOMERASE 1); phosphoribosylanthranilate isomerase | chr1:2410349-2411830 AT1G07780.2 | Symbols: TRP6, PAI1 | PAI1 (PHOSPHORIBOSYLANTHRANILATE AT1G07780.2 | Symbols: TRP6, PAI1 | PAI1 (PHOSPHORIBOSYLANTHRANILATE ISOMERASE 1); phosphoribosylanthranilate isomeras…
AT1G07790	275.522	6.87087	123.099	9.92733	AT1G07790.1 | Symbols: | histone H2B, putative | chr1:2413046-2413492 AT1G07790.1 | Symbols: | histone H2B, putative | chr1:2413046-2413492 FORWARD
AT1G07795					AT1G07795.1 | Symbols: | similar to unknown protein [Arabidopsis thaliana] AT1G07795.1 | Symbols: | similar to unknown protein [Arabidopsis thaliana] (TAIR:AT2G28725.1); similar to Thioredoxin-related [Medicago truncatula] AT1G07795.1 | Symbols: | similar to unknown protein [Arabidopsis thaliana] AT1G07795.1 | Symbols: | similar to unknown protein [Arabidopsis thaliana] (TAIR:AT2G28725.1); simila…
AT1G07810					AT1G07810.1 | Symbols: ATECA1, ACA3, ECA1 | ECA1 ("calcium-transporting AT1G07810.1 | Symbols: ATECA1, ACA3, ECA1 | ECA1 ("calcium-transporting ATPase 1, endoplasmic reticulum-type"); calcium-transporting ATPase | AT1G07810.1 | Symbols: ATECA1, ACA3, ECA1 | ECA1 ("calcium-transporting AT1G07810.1 | Symbols: ATECA1, ACA3, ECA1 | ECA1 ("calcium-transporting ATPase 1, endoplasmic reticulum-type"); c…
AT1G07830					AT1G07830.1 | Symbols: | ribosomal protein L29 family protein | AT1G07830.1 | Symbols: | ribosomal protein L29 family protein | chr1:2422546-2423389 FORWARD
AT1G07840	61.8378				AT1G07840.1 | Symbols: | leucine zipper factor-related | AT1G07840.1 | Symbols: | leucine zipper factor-related | chr1:2424600-2426422 FORWARD
AT1G07840	61.8378				AT1G07840.3 | Symbols: | leucine zipper factor-related | AT1G07840.3 | Symbols: | leucine zipper factor-related | chr1:2424600-2426128 FORWARD
AT1G07850					AT1G07850.1 | Symbols: | fringe-related protein | chr1:2426742-2428537 AT1G07850.1 | Symbols: | fringe-related protein | chr1:2426742-2428537 FORWARD
AT1G07870	41.2252				AT1G07870.1 | Symbols: | protein kinase family protein | AT1G07870.1 | Symbols: | protein kinase family protein | chr1:2429930-2431840 REVERSE
AT1G07880					AT1G07880.2 | Symbols: ATMPK13 | ATMPK13 (ARABIDOPSIS THALIANA MAP KINASE AT1G07880.2 | Symbols: ATMPK13 | ATMPK13 (ARABIDOPSIS THALIANA MAP KINASE 13); MAP kinase/ kinase | chr1:2434190-2435709 REVERSE
AT1G07890	618.378	82.4504	516.221		AT1G07890.6 | Symbols: MEE6, CS1, APX1 | APX1 (ASCORBATE PEROXIDASE 1, AT1G07890.6 | Symbols: MEE6, CS1, APX1 | APX1 (ASCORBATE PEROXIDASE 1, MATERNAL EFFECT EMBRYO ARREST 6) | chr1:2438002-2439346 FORWARD
AT1G07890	618.378	82.4504	516.221		AT1G07890.7 | Symbols: MEE6, CS1, APX1 | APX1 (ASCORBATE PEROXIDASE 1, AT1G07890.7 | Symbols: MEE6, CS1, APX1 | APX1 (ASCORBATE PEROXIDASE 1, MATERNAL EFFECT EMBRYO ARREST 6) | chr1:2438002-2439432 FORWARD
AT1G07900					AT1G07900.1 | Symbols: LBD1 | LOB domain protein 1 / lateral organ boundaries AT1G07900.1 | Symbols: LBD1 | LOB domain protein 1 / lateral organ boundaries domain protein 1 (LBD1) | chr1:2442621-2443628 FORWARD
AT1G07910					AT1G07910.1 | Symbols: ATRNL, RNL | ATRNL/RNL (ARABIDOPSIS THALIANA RNA AT1G07910.1 | Symbols: ATRNL, RNL | ATRNL/RNL (ARABIDOPSIS THALIANA RNA LIGASE); 2',3'-cyclic-nucleotide 3'-phosphodiesterase/ RNA ligase (ATP)/ AT1G07910.1 | Symbols: ATRNL, RNL | ATRNL/RNL (ARABIDOPSIS THALIANA RNA AT1G07910.1 | Symbols: ATRNL, RNL | ATRNL/RNL (ARABIDOPSIS THALIANA RNA LIGASE); 2',3'-cyclic-nucleotide 3'-ph…
AT1G07930					AT1G07930.2 | Symbols: | elongation factor 1-alpha / EF-1-alpha | AT1G07930.2 | Symbols: | elongation factor 1-alpha / EF-1-alpha | chr1:2459011-2460455 FORWARD
AT1G07950	41.2252				AT1G07950.1 | Symbols: | surfeit locus protein 5 family protein / SURF5 AT1G07950.1 | Symbols: | surfeit locus protein 5 family protein / SURF5 family protein | chr1:2466058-2466979 REVERSE
AT1G07960	82.4504				AT1G07960.1 | Symbols: ATPDIL5-1 | ATPDIL5-1 (PDI-LIKE 5-1); thiol-disulfide AT1G07960.1 | Symbols: ATPDIL5-1 | ATPDIL5-1 (PDI-LIKE 5-1); thiol-disulfide exchange intermediate | chr1:2467678-2468828 FORWARD
AT1G07970					AT1G07970.1 | Symbols: | similar to MGC83764 protein [Xenopus laevis] AT1G07970.1 | Symbols: | similar to MGC83764 protein [Xenopus laevis] (GB:AAH76809.1); similar to Os03g0288800 [Oryza sativa (japonica AT1G07970.1 | Symbols: | similar to MGC83764 protein [Xenopus laevis] AT1G07970.1 | Symbols: | similar to MGC83764 protein [Xenopus laevis] (GB:AAH76809.1); similar to Os03g0288800 [Oryza sativa…
AT1G07980	103.063		39.7093		AT1G07980.1 | Symbols: | histone-like transcription factor (CBF/NF-Y) family AT1G07980.1 | Symbols: | histone-like transcription factor (CBF/NF-Y) family protein | chr1:2473520-2474907 REVERSE
AT1G07985					AT1G07985.1 | Symbols: | similar to expressed protein [Oryza sativa AT1G07985.1 | Symbols: | similar to expressed protein [Oryza sativa (japonica cultivar-group)] (GB:ABF97687.1); similar to hypothetical protein AT1G07985.1 | Symbols: | similar to expressed protein [Oryza sativa AT1G07985.1 | Symbols: | similar to expressed protein [Oryza sativa (japonica cultivar-group)] (GB:ABF97687.1); similar…
AT1G07990	20.6126				AT1G07990.1 | Symbols: | SIT4 phosphatase-associated family protein | AT1G07990.1 | Symbols: | SIT4 phosphatase-associated family protein | chr1:2477410-2482895 FORWARD
AT1G08000					AT1G08000.2 | Symbols: | zinc finger (GATA type) family protein | AT1G08000.2 | Symbols: | zinc finger (GATA type) family protein | chr1:2483457-2484561 REVERSE
AT1G08010					AT1G08010.2 | Symbols: | zinc finger (GATA type) family protein | AT1G08010.2 | Symbols: | zinc finger (GATA type) family protein | chr1:2486199-2487399 REVERSE
AT1G08020					AT1G08020.1 | Symbols: | unknown protein | chr1:2490023-2490304 REVERSE
AT1G08030					AT1G08030.1 | Symbols: | unknown protein | chr1:2490951-2491919 REVERSE
AT1G08040					AT1G08040.2 | Symbols: | similar to unknown protein [Arabidopsis thaliana] AT1G08040.2 | Symbols: | similar to unknown protein [Arabidopsis thaliana] (TAIR:AT2G28310.2); similar to Protein of unknown function DUF707 [Medicago AT1G08040.2 | Symbols: | similar to unknown protein [Arabidopsis thaliana] AT1G08040.2 | Symbols: | similar to unknown protein [Arabidopsis thaliana] (TAIR:AT2G28310.2); sim…
AT1G08050					AT1G08050.1 | Symbols: | zinc finger (C3HC4-type RING finger) family protein AT1G08050.1 | Symbols: | zinc finger (C3HC4-type RING finger) family protein | chr1:2499085-2501308 REVERSE
AT1G08060					AT1G08060.2 | Symbols: MOM1, MOM | MOM (MAINTENANCE OF METHYLATION) | AT1G08060.2 | Symbols: MOM1, MOM | MOM (MAINTENANCE OF METHYLATION) | chr1:2501978-2510485 REVERSE
AT1G08065	20.6126				AT1G08065.1 | Symbols: | carbonate dehydratase/ zinc ion binding | AT1G08065.1 | Symbols: | carbonate dehydratase/ zinc ion binding | chr1:2511785-2513338 REVERSE
AT1G08070					AT1G08070.1 | Symbols: | pentatricopeptide (PPR) repeat-containing protein | AT1G08070.1 | Symbols: | pentatricopeptide (PPR) repeat-containing protein | chr1:2514371-2516596 REVERSE
AT1G08080					AT1G08080.1 | Symbols: | carbonic anhydrase family protein | AT1G08080.1 | Symbols: | carbonic anhydrase family protein | chr1:2517019-2518543 REVERSE
AT1G08090					AT1G08090.1 | Symbols: NRT2, NRT2;1AT, ACH1, LIN1, ATNRT2.1, NRT2.1, ATNRT2:1 AT1G08090.1 | Symbols: NRT2, NRT2;1AT, ACH1, LIN1, ATNRT2.1, NRT2.1, ATNRT2:1 | ATNRT2:1 (Arabidopsis thaliana high affinity nitrate transporter 2.1); AT1G08090.1 | Symbols: NRT2, NRT2;1AT, ACH1, LIN1, ATNRT2.1, NRT2.1, ATNRT2:1 AT1G08090.1 | Symbols: NRT2, NRT2;1AT, ACH1, LIN1, ATNRT2.1, NRT2.1, ATNRT2:1 | ATNRT2:1 (Ar…
AT1G08110	61.8378	20.6126	39.7093		AT1G08110.4 | Symbols: | calmodulin binding / lactoylglutathione lyase | AT1G08110.4 | Symbols: | calmodulin binding / lactoylglutathione lyase | chr1:2535460-2537627 FORWARD
AT1G08125					AT1G08125.1 | Symbols: | similar to unknown protein [Arabidopsis thaliana] AT1G08125.1 | Symbols: | similar to unknown protein [Arabidopsis thaliana] (TAIR:AT1G73320.1); similar to DNA ligase-like [Oryza sativa (japonica AT1G08125.1 | Symbols: | similar to unknown protein [Arabidopsis thaliana] AT1G08125.1 | Symbols: | similar to unknown protein [Arabidopsis thaliana] (TAIR:AT1G73320.1); similar …
AT1G08130	20.6126	20.6126		39.7093	AT1G08130.1 | Symbols: ATLIG1 | ATLIG1 (ARABIDOPSIS THALIANA DNA LIGASE 1); AT1G08130.1 | Symbols: ATLIG1 | ATLIG1 (ARABIDOPSIS THALIANA DNA LIGASE 1); ATP binding / DNA ligase (ATP) | chr1:2542910-2547812 REVERSE
AT1G08150					AT1G08150.1 | Symbols: CHX5, ATCHX5 | ATCHX5 (CATION/H+ EXCHANGER 5); AT1G08150.1 | Symbols: CHX5, ATCHX5 | ATCHX5 (CATION/H+ EXCHANGER 5); monovalent cation:proton antiporter | chr1:2556340-2559071 REVERSE
AT1G08160					AT1G08160.1 | Symbols: | harpin-induced protein-related / HIN1-related / AT1G08160.1 | Symbols: | harpin-induced protein-related / HIN1-related / harpin-responsive protein-related | chr1:2559669-2560334 REVERSE
AT1G08170					AT1G08170.1 | Symbols: | histone H2B family protein | chr1:2562938-2563669 AT1G08170.1 | Symbols: | histone H2B family protein | chr1:2562938-2563669 REVERSE
AT1G08180					AT1G08180.1 | Symbols: | similar to unknown protein [Arabidopsis thaliana] AT1G08180.1 | Symbols: | similar to unknown protein [Arabidopsis thaliana] (TAIR:AT5G02420.1) | chr1:2564738-2565073 REVERSE
AT1G08190					AT1G08190.1 | Symbols: | vacuolar assembly protein, putative (VPS41) | AT1G08190.1 | Symbols: | vacuolar assembly protein, putative (VPS41) | chr1:2567649-2573139 FORWARD
AT1G08200	783.279	51.5315	1350.12	258.111	AT1G08200.1 | Symbols: AXS2 | AXS2 (UDP-D-APIOSE/UDP-D-XYLOSE SYNTHASE 2) | AT1G08200.1 | Symbols: AXS2 | AXS2 (UDP-D-APIOSE/UDP-D-XYLOSE SYNTHASE 2) | chr1:2574256-2576606 REVERSE
AT1G08210					AT1G08210.1 | Symbols: | aspartyl protease family protein | AT1G08210.1 | Symbols: | aspartyl protease family protein | chr1:2577116-2580578 REVERSE
AT1G08220					AT1G08220.1 | Symbols: | similar to Os05g0176500 [Oryza sativa (japonica AT1G08220.1 | Symbols: | similar to Os05g0176500 [Oryza sativa (japonica cultivar-group)] (GB:NP.001054790.1); similar to hypothetical protein AT1G08220.1 | Symbols: | similar to Os05g0176500 [Oryza sativa (japonica AT1G08220.1 | Symbols: | similar to Os05g0176500 [Oryza sativa (japonica cultivar-group)] (GB:NP.001054790.1);…
AT1G08220					AT1G08220.2 | Symbols: | similar to Os05g0176500 [Oryza sativa (japonica AT1G08220.2 | Symbols: | similar to Os05g0176500 [Oryza sativa (japonica cultivar-group)] (GB:NP.001054790.1); similar to hypothetical protein MM2874 AT1G08220.2 | Symbols: | similar to Os05g0176500 [Oryza sativa (japonica AT1G08220.2 | Symbols: | similar to Os05g0176500 [Oryza sativa (japonica cultivar-group)] (GB:NP.001054…
AT1G08230					AT1G08230.2 | Symbols: | similar to amino acid transporter family protein AT1G08230.2 | Symbols: | similar to amino acid transporter family protein [Arabidopsis thaliana] (TAIR:AT5G41800.1); similar to Os05g0586500 [Oryza AT1G08230.2 | Symbols: | similar to amino acid transporter family protein AT1G08230.2 | Symbols: | similar to amino acid transporter family protein [Arabidopsis thaliana] (TAIR:…
AT1G08250					AT1G08250.1 | Symbols: | prephenate dehydratase family protein | AT1G08250.1 | Symbols: | prephenate dehydratase family protein | chr1:2588991-2590232 REVERSE
AT1G08260					AT1G08260.1 | Symbols: EMB2284, POL2A, TIL1 | EMB2284/POL2A/TIL1 (EMBRYO AT1G08260.1 | Symbols: EMB2284, POL2A, TIL1 | EMB2284/POL2A/TIL1 (EMBRYO DEFECTIVE 2284); DNA-directed DNA polymerase | chr1:2590941-2606889 FORWARD
AT1G08280					AT1G08280.1 | Symbols: | glycosyl transferase family 29 protein / AT1G08280.1 | Symbols: | glycosyl transferase family 29 protein / sialyltransferase family protein | chr1:2608405-2609601 FORWARD
AT1G08290					AT1G08290.1 | Symbols: | zinc finger (C2H2 type) protein (WIP3) | AT1G08290.1 | Symbols: | zinc finger (C2H2 type) protein (WIP3) | chr1:2610677-2613177 REVERSE
AT1G08300					AT1G08300.1 | Symbols: | similar to EMB2597 (EMBRYO DEFECTIVE 2597) AT1G08300.1 | Symbols: | similar to EMB2597 (EMBRYO DEFECTIVE 2597) [Arabidopsis thaliana] (TAIR:AT4G13740.1); similar to conserved hypothetical AT1G08300.1 | Symbols: | similar to EMB2597 (EMBRYO DEFECTIVE 2597) AT1G08300.1 | Symbols: | similar to EMB2597 (EMBRYO DEFECTIVE 2597) [Arabidopsis thaliana] (TAIR:AT4G13740.1); similar…
AT1G08310					AT1G08310.2 | Symbols: | esterase/lipase/thioesterase family protein | AT1G08310.2 | Symbols: | esterase/lipase/thioesterase family protein | chr1:2619131-2620335 FORWARD
AT1G08310					AT1G08310.1 | Symbols: | esterase/lipase/thioesterase family protein | AT1G08310.1 | Symbols: | esterase/lipase/thioesterase family protein | chr1:2619131-2620335 FORWARD
AT1G08315					AT1G08315.1 | Symbols: | armadillo/beta-catenin repeat family protein | AT1G08315.1 | Symbols: | armadillo/beta-catenin repeat family protein | chr1:2620497-2621474 REVERSE
AT1G08320					AT1G08320.3 | Symbols: | DNA binding | chr1:2622110-2627448 REVERSE
AT1G08340					AT1G08340.1 | Symbols: | rac GTPase activating protein, putative | AT1G08340.1 | Symbols: | rac GTPase activating protein, putative | chr1:2631305-2632666 FORWARD
AT1G08350					AT1G08350.2 | Symbols: | endomembrane protein 70 family protein | AT1G08350.2 | Symbols: | endomembrane protein 70 family protein | chr1:2632967-2635602 REVERSE
AT1G08360					AT1G08360.1 | Symbols: | 60S ribosomal protein L10A (RPL10aA) | AT1G08360.1 | Symbols: | 60S ribosomal protein L10A (RPL10aA) | chr1:2636228-2637691 FORWARD
AT1G08370	20.6126	20.6126	79.4187	39.7093	AT1G08370.1 | Symbols: DCP1 | DCP1 (DECAPPING 1) | chr1:2638352-2640364 AT1G08370.1 | Symbols: DCP1 | DCP1 (DECAPPING 1) | chr1:2638352-2640364 FORWARD
AT1G08380	61.8378		198.547		AT1G08380.1 | Symbols: PSAO | PSAO (photosystem I subunit O) | AT1G08380.1 | Symbols: PSAO | PSAO (photosystem I subunit O) | chr1:2641001-2641736 REVERSE
AT1G08390	20.6126	20.6126		39.7093	AT1G08390.1 | Symbols: | nucleic acid binding | chr1:2642217-2643100 AT1G08390.1 | Symbols: | nucleic acid binding | chr1:2642217-2643100 FORWARD
AT1G08400					AT1G08400.1 | Symbols: | chromosome structural maintenance protein-related | AT1G08400.1 | Symbols: | chromosome structural maintenance protein-related | chr1:2643345-2646002 REVERSE
AT1G08410					AT1G08410.1 | Symbols: | GTP-binding family protein | chr1:2646304-2649103 AT1G08410.1 | Symbols: | GTP-binding family protein | chr1:2646304-2649103 FORWARD
AT1G08420					AT1G08420.1 | Symbols: | kelch repeat-containing protein / serine/threonine AT1G08420.1 | Symbols: | kelch repeat-containing protein / serine/threonine phosphoesterase family protein | chr1:2649956-2656561 FORWARD
AT1G08430					AT1G08430.1 | Symbols: ALMT1, ATALMT1 | ALMT1/ATALMT1 (AL-ACTIVATED MALATE AT1G08430.1 | Symbols: ALMT1, ATALMT1 | ALMT1/ATALMT1 (AL-ACTIVATED MALATE TRANSPORTER 1); malate transporter | chr1:2658797-2661026 FORWARD
AT1G08440					AT1G08440.1 | Symbols: | similar to ALMT1/ATALMT1 (AL-ACTIVATED MALATE AT1G08440.1 | Symbols: | similar to ALMT1/ATALMT1 (AL-ACTIVATED MALATE TRANSPORTER 1), malate transporter [Arabidopsis thaliana] (TAIR:AT1G08430.1); AT1G08440.1 | Symbols: | similar to ALMT1/ATALMT1 (AL-ACTIVATED MALATE AT1G08440.1 | Symbols: | similar to ALMT1/ATALMT1 (AL-ACTIVATED MALATE TRANSPORTER 1), malate transporter [A…
AT1G08450		20.6126			AT1G08450.1 | Symbols: CRT3 | CRT3 (CALRETICULIN 3); calcium ion binding | AT1G08450.1 | Symbols: CRT3 | CRT3 (CALRETICULIN 3); calcium ion binding | chr1:2668005-2671797 REVERSE
AT1G08450		20.6126			AT1G08450.2 | Symbols: CRT3 | CRT3 (CALRETICULIN 3); calcium ion binding | AT1G08450.2 | Symbols: CRT3 | CRT3 (CALRETICULIN 3); calcium ion binding | chr1:2668005-2671797 REVERSE
AT1G08460					AT1G08460.1 | Symbols: HDA8, HDA08 | HDA08 (histone deacetylase 8); histone AT1G08460.1 | Symbols: HDA8, HDA08 | HDA08 (histone deacetylase 8); histone deacetylase | chr1:2672524-2674466 FORWARD
AT1G08465					AT1G08465.1 | Symbols: YAB2 | YAB2 (YABBY 2); transcription factor | AT1G08465.1 | Symbols: YAB2 | YAB2 (YABBY 2); transcription factor | chr1:2676030-2679385 FORWARD
AT1G08470					AT1G08470.1 | Symbols: | strictosidine synthase family protein | AT1G08470.1 | Symbols: | strictosidine synthase family protein | chr1:2682265-2683980 REVERSE
AT1G08480	82.4504	61.8378	158.837		AT1G08480.1 | Symbols: | similar to hypothetical protein 13 [Plantago major] AT1G08480.1 | Symbols: | similar to hypothetical protein 13 [Plantago major] (GB:CAJ34821.1) | chr1:2684343-2685398 FORWARD
AT1G08490					AT1G08490.1 | Symbols: ATSUFS, SUFS, ATCPNIFS, ATNFS2, CPNIFS | AT1G08490.1 | Symbols: ATSUFS, SUFS, ATCPNIFS, ATNFS2, CPNIFS | ATCPNIFS/ATNFS2/ATSUFS/CPNIFS/SUFS (CHLOROPLASTIC NIFS-LIKE CYSTEINE AT1G08490.1 | Symbols: ATSUFS, SUFS, ATCPNIFS, ATNFS2, CPNIFS | AT1G08490.1 | Symbols: ATSUFS, SUFS, ATCPNIFS, ATNFS2, CPNIFS | ATCPNIFS/ATNFS2/ATSUFS/CPNIFS/SUFS (CHLOROPLASTIC NIFS-LIKE CYSTEINE DESUL…
AT1G08500					AT1G08500.1 | Symbols: | plastocyanin-like domain-containing protein | AT1G08500.1 | Symbols: | plastocyanin-like domain-containing protein | chr1:2689113-2689884 FORWARD
AT1G08510	61.8378				AT1G08510.1 | Symbols: FATB | FATB (FATTY ACYL-ACP THIOESTERASES B); acyl AT1G08510.1 | Symbols: FATB | FATB (FATTY ACYL-ACP THIOESTERASES B); acyl carrier/ acyl-ACP thioesterase | chr1:2691549-2693412 REVERSE
AT1G08520					AT1G08520.1 | Symbols: PDE166, CHLD | CHLD/PDE166 (PIGMENT DEFECTIVE 166); AT1G08520.1 | Symbols: PDE166, CHLD | CHLD/PDE166 (PIGMENT DEFECTIVE 166); ATP binding / magnesium chelatase/ nucleoside-triphosphatase/ nucleotide AT1G08520.1 | Symbols: PDE166, CHLD | CHLD/PDE166 (PIGMENT DEFECTIVE 166); AT1G08520.1 | Symbols: PDE166, CHLD | CHLD/PDE166 (PIGMENT DEFECTIVE 166); ATP binding / magnesium ch…
AT1G08530			79.4187		AT1G08530.1 | Symbols: | similar to unknown protein [Arabidopsis thaliana] AT1G08530.1 | Symbols: | similar to unknown protein [Arabidopsis thaliana] (TAIR:AT5G09995.3); similar to conserved hypothetical protein [Medicago AT1G08530.1 | Symbols: | similar to unknown protein [Arabidopsis thaliana] AT1G08530.1 | Symbols: | similar to unknown protein [Arabidopsis thaliana] (TAIR:AT5G09995.3); similar…
AT1G08540					AT1G08540.1 | Symbols: SIGA, SIG2, SIGB | SIGB (SIGMA FACTOR B); DNA binding AT1G08540.1 | Symbols: SIGA, SIG2, SIGB | SIGB (SIGMA FACTOR B); DNA binding / DNA-directed RNA polymerase/ transcription factor | chr1:2703464-2706699 AT1G08540.1 | Symbols: SIGA, SIG2, SIGB | SIGB (SIGMA FACTOR B); DNA binding AT1G08540.1 | Symbols: SIGA, SIG2, SIGB | SIGB (SIGMA FACTOR B); DNA binding / DNA-directed R…
AT1G08550					AT1G08550.2 | Symbols: AVDE1 | NPQ1 (NON-PHOTOCHEMICAL QUENCHING 1) | AT1G08550.2 | Symbols: AVDE1 | NPQ1 (NON-PHOTOCHEMICAL QUENCHING 1) | chr1:2707465-2709390 FORWARD
AT1G08560					AT1G08560.1 | Symbols: KN, ATSYP111, SYP111 | SYP111 (syntaxin 111); t-SNARE AT1G08560.1 | Symbols: KN, ATSYP111, SYP111 | SYP111 (syntaxin 111); t-SNARE | chr1:2709781-2710713 REVERSE
AT1G08570					AT1G08570.1 | Symbols: | thioredoxin family protein | chr1:2713062-2714315 AT1G08570.1 | Symbols: | thioredoxin family protein | chr1:2713062-2714315 FORWARD
AT1G08570					AT1G08570.2 | Symbols: | thioredoxin family protein | chr1:2713062-2714315 AT1G08570.2 | Symbols: | thioredoxin family protein | chr1:2713062-2714315 FORWARD
AT1G08580	82.4504		39.7093		AT1G08580.1 | Symbols: | similar to Pm52 [Prunus mume] (GB:BAE48663.1) | AT1G08580.1 | Symbols: | similar to Pm52 [Prunus mume] (GB:BAE48663.1) | chr1:2715299-2716354 REVERSE
AT1G08590					AT1G08590.1 | Symbols: | CLAVATA1 receptor kinase (CLV1) | AT1G08590.1 | Symbols: | CLAVATA1 receptor kinase (CLV1) | chr1:2718862-2721951 FORWARD
AT1G08600					AT1G08600.1 | Symbols: ATRX, CHR20 | ATRX/CHR20; ATP binding / DNA binding / AT1G08600.1 | Symbols: ATRX, CHR20 | ATRX/CHR20; ATP binding / DNA binding / helicase | chr1:2724565-2733434 FORWARD
AT1G08610					AT1G08610.1 | Symbols: | pentatricopeptide (PPR) repeat-containing protein | AT1G08610.1 | Symbols: | pentatricopeptide (PPR) repeat-containing protein | chr1:2733791-2735470 REVERSE
AT1G08620					AT1G08620.1 | Symbols: | transcription factor jumonji (jmj) family protein / AT1G08620.1 | Symbols: | transcription factor jumonji (jmj) family protein / zinc finger (C5HC2 type) family protein | chr1:2737557-2743373 FORWARD
AT1G08630	41.2252		158.837		AT1G08630.4 | Symbols: THA1 | THA1 (THREONINE ALDOLASE 1); aldehyde-lyase | AT1G08630.4 | Symbols: THA1 | THA1 (THREONINE ALDOLASE 1); aldehyde-lyase | chr1:2743951-2745688 REVERSE
AT1G08630	41.2252		158.837		AT1G08630.5 | Symbols: THA1 | THA1 (THREONINE ALDOLASE 1) | AT1G08630.5 | Symbols: THA1 | THA1 (THREONINE ALDOLASE 1) | chr1:2743951-2745688 REVERSE
AT1G08640			39.7093		AT1G08640.1 | Symbols: | heat shock protein binding | chr1:2748717-2751212 AT1G08640.1 | Symbols: | heat shock protein binding | chr1:2748717-2751212 REVERSE
AT1G08650	41.2252				AT1G08650.1 | Symbols: PPCK1 | PPCK1 (PHOSPHOENOLPYRUVATE CARBOXYLASE AT1G08650.1 | Symbols: PPCK1 | PPCK1 (PHOSPHOENOLPYRUVATE CARBOXYLASE KINASE); kinase | chr1:2752209-2753235 FORWARD
AT1G08660					AT1G08660.1 | Symbols: | glycosyl transferase family 29 protein / AT1G08660.1 | Symbols: | glycosyl transferase family 29 protein / sialyltransferase family protein | chr1:2757119-2759680 REVERSE
AT1G08660					AT1G08660.2 | Symbols: | glycosyl transferase family 29 protein / AT1G08660.2 | Symbols: | glycosyl transferase family 29 protein / sialyltransferase family protein | chr1:2757587-2759680 REVERSE
AT1G08680					AT1G08680.1 | Symbols: AGD14, ZIGA4 | ZIGA4 (ARF GAP-LIKE ZINC AT1G08680.1 | Symbols: AGD14, ZIGA4 | ZIGA4 (ARF GAP-LIKE ZINC FINGER-CONTAINING PROTEIN ZIGA4); DNA binding | chr1:2762823-2768390 AT1G08680.1 | Symbols: AGD14, ZIGA4 | ZIGA4 (ARF GAP-LIKE ZINC AT1G08680.1 | Symbols: AGD14, ZIGA4 | ZIGA4 (ARF GAP-LIKE ZINC FINGER-CONTAINING PROTEIN ZIGA4); DNA binding | chr1:2762823-2768390 FORWARD
AT1G08680					AT1G08680.2 | Symbols: AGD14, ZIGA4 | ZIGA4 (ARF GAP-LIKE ZINC AT1G08680.2 | Symbols: AGD14, ZIGA4 | ZIGA4 (ARF GAP-LIKE ZINC FINGER-CONTAINING PROTEIN ZIGA4); DNA binding | chr1:2762823-2768390 AT1G08680.2 | Symbols: AGD14, ZIGA4 | ZIGA4 (ARF GAP-LIKE ZINC AT1G08680.2 | Symbols: AGD14, ZIGA4 | ZIGA4 (ARF GAP-LIKE ZINC FINGER-CONTAINING PROTEIN ZIGA4); DNA binding | chr1:2762823-2768390 FORWARD
AT1G08680					AT1G08680.3 | Symbols: AGD14, ZIGA4 | ZIGA4 (ARF GAP-LIKE ZINC AT1G08680.3 | Symbols: AGD14, ZIGA4 | ZIGA4 (ARF GAP-LIKE ZINC FINGER-CONTAINING PROTEIN ZIGA4); DNA binding | chr1:2762823-2768390 AT1G08680.3 | Symbols: AGD14, ZIGA4 | ZIGA4 (ARF GAP-LIKE ZINC AT1G08680.3 | Symbols: AGD14, ZIGA4 | ZIGA4 (ARF GAP-LIKE ZINC FINGER-CONTAINING PROTEIN ZIGA4); DNA binding | chr1:2762823-2768390 FORWARD
AT1G08695					AT1G08695.1 | Symbols: SCRL3 | SCRL3 (SCR-Like 3) | chr1:2769059-2769486 AT1G08695.1 | Symbols: SCRL3 | SCRL3 (SCR-Like 3) | chr1:2769059-2769486 REVERSE
AT1G08700					AT1G08700.1 | Symbols: | presenilin family protein | chr1:2769888-2771351 AT1G08700.1 | Symbols: | presenilin family protein | chr1:2769888-2771351 REVERSE
AT1G08710					AT1G08710.2 | Symbols: | F-box family protein | chr1:2771723-2773014 AT1G08710.2 | Symbols: | F-box family protein | chr1:2771723-2773014 FORWARD
AT1G08720					AT1G08720.1 | Symbols: EDR1 | EDR1 (ENHANCED DISEASE RESISTANCE 1); kinase/ AT1G08720.1 | Symbols: EDR1 | EDR1 (ENHANCED DISEASE RESISTANCE 1); kinase/ protein threonine/tyrosine kinase | chr1:2774092-2779080 FORWARD
AT1G08730					AT1G08730.1 | Symbols: ATXIC, PCR43, XIC | XIC (Myosin-like protein XIC); AT1G08730.1 | Symbols: ATXIC, PCR43, XIC | XIC (Myosin-like protein XIC); motor/ protein binding | chr1:2779966-2788328 FORWARD
AT1G08750					AT1G08750.3 | Symbols: | GPI-anchor transamidase, putative | AT1G08750.3 | Symbols: | GPI-anchor transamidase, putative | chr1:2801286-2804395 FORWARD
AT1G08760					AT1G08760.1 | Symbols: | similar to unknown protein [Arabidopsis thaliana] AT1G08760.1 | Symbols: | similar to unknown protein [Arabidopsis thaliana] (TAIR:AT4G13370.1); similar to Os09g0516700 [Oryza sativa (japonica AT1G08760.1 | Symbols: | similar to unknown protein [Arabidopsis thaliana] AT1G08760.1 | Symbols: | similar to unknown protein [Arabidopsis thaliana] (TAIR:AT4G13370.1); similar to …
AT1G08770					AT1G08770.1 | Symbols: | prenylated rab acceptor (PRA1) family protein | AT1G08770.1 | Symbols: | prenylated rab acceptor (PRA1) family protein | chr1:2808936-2809565 FORWARD
AT1G08780	20.6126				AT1G08780.1 | Symbols: ABI3 | prefoldin, putative | chr1:2809928-2811129 AT1G08780.1 | Symbols: ABI3 | prefoldin, putative | chr1:2809928-2811129 REVERSE
AT1G08800					AT1G08800.1 | Symbols: | similar to unknown protein [Arabidopsis thaliana] AT1G08800.1 | Symbols: | similar to unknown protein [Arabidopsis thaliana] (TAIR:AT2G30690.1); similar to Os10g0414800 [Oryza sativa (japonica AT1G08800.1 | Symbols: | similar to unknown protein [Arabidopsis thaliana] AT1G08800.1 | Symbols: | similar to unknown protein [Arabidopsis thaliana] (TAIR:AT2G30690.1); similar to …
AT1G08810	61.8378				AT1G08810.1 | Symbols: AtMYB60, MYB60 | MYB60 (myb domain protein 60); DNA AT1G08810.1 | Symbols: AtMYB60, MYB60 | MYB60 (myb domain protein 60); DNA binding / transcription factor | chr1:2819282-2820332 REVERSE
AT1G08820	20.6126				AT1G08820.2 | Symbols: VAP27-2 | VAP27-2 (VAMP/SYNAPTOBREVIN-ASSOCIATED AT1G08820.2 | Symbols: VAP27-2 | VAP27-2 (VAMP/SYNAPTOBREVIN-ASSOCIATED PROTEIN 27-2); structural molecule | chr1:2821813-2824415 REVERSE
AT1G08830	1855.13	103.063	1032.44	119.128	AT1G08830.2 | Symbols: CSD1 | CSD1 (copper/zinc superoxide dismutase 1) | AT1G08830.2 | Symbols: CSD1 | CSD1 (copper/zinc superoxide dismutase 1) | chr1:2827703-2829056 FORWARD
AT1G08840					AT1G08840.1 | Symbols: EMB2411 | EMB2411 (EMBRYO DEFECTIVE 2411); AT1G08840.1 | Symbols: EMB2411 | EMB2411 (EMBRYO DEFECTIVE 2411); ATP-dependent DNA helicase | chr1:2829582-2838372 REVERSE
AT1G08845	20.6126			39.7093	AT1G08845.1 | Symbols: | structural constituent of ribosome | AT1G08845.1 | Symbols: | structural constituent of ribosome | chr1:2839858-2840958 FORWARD
AT1G08860					AT1G08860.1 | Symbols: BON3 | BON3 (BONZAI 3) | chr1:2842156-2846141 AT1G08860.1 | Symbols: BON3 | BON3 (BONZAI 3) | chr1:2842156-2846141 FORWARD
AT1G08880					AT1G08880.1 | Symbols: | histone H2A, putative | chr1:2847147-2847679 AT1G08880.1 | Symbols: | histone H2A, putative | chr1:2847147-2847679 REVERSE
AT1G08890					AT1G08890.1 | Symbols: | sugar transporter family protein | AT1G08890.1 | Symbols: | sugar transporter family protein | chr1:2848377-2852019 FORWARD
AT1G08900					AT1G08900.2 | Symbols: | Identical to Sugar transporter ERD6-like 2 (Sugar AT1G08900.2 | Symbols: | Identical to Sugar transporter ERD6-like 2 (Sugar transporter-like protein 3) (SUGTL3) [Arabidopsis Thaliana] AT1G08900.2 | Symbols: | Identical to Sugar transporter ERD6-like 2 (Sugar AT1G08900.2 | Symbols: | Identical to Sugar transporter ERD6-like 2 (Sugar transporter-like protein 3) (SUGTL3) [A…
AT1G08900					AT1G08900.3 | Symbols: | Identical to Sugar transporter ERD6-like 2 (Sugar AT1G08900.3 | Symbols: | Identical to Sugar transporter ERD6-like 2 (Sugar transporter-like protein 3) (SUGTL3) [Arabidopsis Thaliana] AT1G08900.3 | Symbols: | Identical to Sugar transporter ERD6-like 2 (Sugar AT1G08900.3 | Symbols: | Identical to Sugar transporter ERD6-like 2 (Sugar transporter-like protein 3) (SUGTL3) [A…
AT1G08910					AT1G08910.1 | Symbols: EMB3001 | EMB3001 (EMBRYO DEFECTIVE 3001); zinc ion AT1G08910.1 | Symbols: EMB3001 | EMB3001 (EMBRYO DEFECTIVE 3001); zinc ion binding | chr1:2856230-2860819 FORWARD
AT1G08920					AT1G08920.1 | Symbols: | sugar transporter, putative | chr1:2867449-2870363 AT1G08920.1 | Symbols: | sugar transporter, putative | chr1:2867449-2870363 FORWARD
AT1G08920					AT1G08920.2 | Symbols: | sugar transporter, putative | chr1:2867449-2870363 AT1G08920.2 | Symbols: | sugar transporter, putative | chr1:2867449-2870363 FORWARD
AT1G08920					AT1G08920.3 | Symbols: | carbohydrate transporter/ sugar porter | AT1G08920.3 | Symbols: | carbohydrate transporter/ sugar porter | chr1:2867449-2870193 FORWARD
AT1G08930					AT1G08930.2 | Symbols: ERD6 | ERD6 (EARLY RESPONSE TO DEHYDRATION 6); AT1G08930.2 | Symbols: ERD6 | ERD6 (EARLY RESPONSE TO DEHYDRATION 6); carbohydrate transporter/ sugar porter | chr1:2873607-2876982 FORWARD
AT1G08940					AT1G08940.1 | Symbols: | phosphoglycerate/bisphosphoglycerate mutase family AT1G08940.1 | Symbols: | phosphoglycerate/bisphosphoglycerate mutase family protein | chr1:2877697-2879107 FORWARD
AT1G08960					AT1G08960.1 | Symbols: ATCAX11, CAX11 | CAX11 (cation exchanger 11); AT1G08960.1 | Symbols: ATCAX11, CAX11 | CAX11 (cation exchanger 11); cation:cation antiporter | chr1:2879701-2881880 FORWARD
AT1G08970	41.2252		39.7093		AT1G08970.2 | Symbols: HAP5C | HAP5C (HEME ACTIVATED PROTEIN 5C); DNA binding AT1G08970.2 | Symbols: HAP5C | HAP5C (HEME ACTIVATED PROTEIN 5C); DNA binding / transcription factor | chr1:2883147-2883842 FORWARD
AT1G08980					AT1G08980.1 | Symbols: AMI1, ATAMI1 | ATAMI1 (AMIDASE-LIKE PROTEIN 1); AT1G08980.1 | Symbols: AMI1, ATAMI1 | ATAMI1 (AMIDASE-LIKE PROTEIN 1); amidase | chr1:2884458-2886433 FORWARD
AT1G08990					AT1G08990.1 | Symbols: PGSIP5 | glycogenin glucosyltransferase AT1G08990.1 | Symbols: PGSIP5 | glycogenin glucosyltransferase (glycogenin)-related | chr1:2889182-2890756 FORWARD
AT1G09000					AT1G09000.1 | Symbols: MAPKKK1, ANP1 | ANP1 (NPK1-RELATED PROTEIN KINASE 1S); AT1G09000.1 | Symbols: MAPKKK1, ANP1 | ANP1 (NPK1-RELATED PROTEIN KINASE 1S); kinase | chr1:2891114-2894990 FORWARD
AT1G09010					AT1G09010.1 | Symbols: | glycoside hydrolase family 2 protein | AT1G09010.1 | Symbols: | glycoside hydrolase family 2 protein | chr1:2895262-2899290 REVERSE
AT1G09020	41.2252		79.4187		AT1G09020.1 | Symbols: ATSNF4, SNF4 | SNF4 (Sucrose NonFermenting 4) | AT1G09020.1 | Symbols: ATSNF4, SNF4 | SNF4 (Sucrose NonFermenting 4) | chr1:2900152-2904215 REVERSE
AT1G09040					AT1G09040.1 | Symbols: | similar to unknown protein [Arabidopsis thaliana] AT1G09040.1 | Symbols: | similar to unknown protein [Arabidopsis thaliana] (TAIR:AT1G09050.1); similar to unknown protein [Arabidopsis thaliana] AT1G09040.1 | Symbols: | similar to unknown protein [Arabidopsis thaliana] AT1G09040.1 | Symbols: | similar to unknown protein [Arabidopsis thaliana] (TAIR:AT1G09050.1); similar t…
AT1G09050					AT1G09050.1 | Symbols: | similar to unknown protein [Arabidopsis thaliana] AT1G09050.1 | Symbols: | similar to unknown protein [Arabidopsis thaliana] (TAIR:AT1G09040.1); similar to unknown protein [Arabidopsis thaliana] AT1G09050.1 | Symbols: | similar to unknown protein [Arabidopsis thaliana] AT1G09050.1 | Symbols: | similar to unknown protein [Arabidopsis thaliana] (TAIR:AT1G09040.1); similar t…
AT1G09060					AT1G09060.3 | Symbols: | transcription factor | chr1:2921238-2925257 AT1G09060.3 | Symbols: | transcription factor | chr1:2921238-2925257 REVERSE
AT1G09070	432.865		277.965	39.7093	AT1G09070.1 | Symbols: SRC2, (AT)SRC2 | (AT)SRC2/SRC2 (SOYBEAN GENE REGULATED AT1G09070.1 | Symbols: SRC2, (AT)SRC2 | (AT)SRC2/SRC2 (SOYBEAN GENE REGULATED BY COLD-2); protein binding | chr1:2927770-2928744 FORWARD
AT1G09080					AT1G09080.1 | Symbols: | luminal binding protein 3 (BiP-3) (BP3) | AT1G09080.1 | Symbols: | luminal binding protein 3 (BiP-3) (BP3) | chr1:2929261-2931806 REVERSE
AT1G09090					AT1G09090.2 | Symbols: ATRBOHB | ATRBOHB (RESPIRATORY BURST OXIDASE HOMOLOG AT1G09090.2 | Symbols: ATRBOHB | ATRBOHB (RESPIRATORY BURST OXIDASE HOMOLOG B); FAD binding / calcium ion binding / iron ion binding / oxidoreductase | AT1G09090.2 | Symbols: ATRBOHB | ATRBOHB (RESPIRATORY BURST OXIDASE HOMOLOG AT1G09090.2 | Symbols: ATRBOHB | ATRBOHB (RESPIRATORY BURST OXIDASE HOMOLOG B); FAD binding / c…
AT1G09130	123.676	20.6126	158.837		AT1G09130.2 | Symbols: | endopeptidase Clp | chr1:2940065-2942219 REVERSE
AT1G09140	41.2252		39.7093		AT1G09140.1 | Symbols: ATSRP30, ATSRP30.1, ATSRP30.2 | ATSRP30.1 (ARABIDOPSIS AT1G09140.1 | Symbols: ATSRP30, ATSRP30.1, ATSRP30.2 | ATSRP30.1 (ARABIDOPSIS THALIANA SERINE/ARGININE PROTEIN 30.1); RNA binding | chr1:2942889-2945820 AT1G09140.1 | Symbols: ATSRP30, ATSRP30.1, ATSRP30.2 | ATSRP30.1 (ARABIDOPSIS AT1G09140.1 | Symbols: ATSRP30, ATSRP30.1, ATSRP30.2 | ATSRP30.1 (ARABIDOPSIS THALIANA SER…
AT1G09140	41.2252		39.7093		AT1G09140.2 | Symbols: ATSRP30, ATSRP30.1, ATSRP30.2 | ATSRP30.1 (ARABIDOPSIS AT1G09140.2 | Symbols: ATSRP30, ATSRP30.1, ATSRP30.2 | ATSRP30.1 (ARABIDOPSIS THALIANA SERINE/ARGININE PROTEIN 30.1); RNA binding | chr1:2943530-2945820 AT1G09140.2 | Symbols: ATSRP30, ATSRP30.1, ATSRP30.2 | ATSRP30.1 (ARABIDOPSIS AT1G09140.2 | Symbols: ATSRP30, ATSRP30.1, ATSRP30.2 | ATSRP30.1 (ARABIDOPSIS THALIANA SER…
AT1G09150	82.4504		39.7093	39.7093	AT1G09150.1 | Symbols: | pseudouridine synthase and archaeosine AT1G09150.1 | Symbols: | pseudouridine synthase and archaeosine transglycosylase (PUA) domain-containing protein | chr1:2946601-2948910 AT1G09150.1 | Symbols: | pseudouridine synthase and archaeosine AT1G09150.1 | Symbols: | pseudouridine synthase and archaeosine transglycosylase (PUA) domain-containing protein | chr1:2946601-2948910…
AT1G09155					AT1G09155.1 | Symbols: ATPP2-B15 | ATPP2-B15 (Phloem protein 2-B15) | AT1G09155.1 | Symbols: ATPP2-B15 | ATPP2-B15 (Phloem protein 2-B15) | chr1:2949833-2950844 REVERSE
AT1G09160					AT1G09160.1 | Symbols: | protein phosphatase 2C-related / PP2C-related | AT1G09160.1 | Symbols: | protein phosphatase 2C-related / PP2C-related | chr1:2953201-2955061 REVERSE
AT1G09190					AT1G09190.1 | Symbols: | pentatricopeptide (PPR) repeat-containing protein | AT1G09190.1 | Symbols: | pentatricopeptide (PPR) repeat-containing protein | chr1:2966265-2971459 REVERSE
AT1G09210	175.207	61.8378	158.837		AT1G09210.1 | Symbols: | calreticulin 2 (CRT2) | chr1:2973219-2976657 AT1G09210.1 | Symbols: | calreticulin 2 (CRT2) | chr1:2973219-2976657 REVERSE
AT1G09220					AT1G09220.1 | Symbols: | pentatricopeptide (PPR) repeat-containing protein | AT1G09220.1 | Symbols: | pentatricopeptide (PPR) repeat-containing protein | chr1:2977954-2978970 REVERSE
AT1G09230					AT1G09230.1 | Symbols: | RNA recognition motif (RRM)-containing protein | AT1G09230.1 | Symbols: | RNA recognition motif (RRM)-containing protein | chr1:2979639-2982565 REVERSE
AT1G09240					AT1G09240.1 | Symbols: | nicotianamine synthase, putative | AT1G09240.1 | Symbols: | nicotianamine synthase, putative | chr1:2984952-2985914 FORWARD
AT1G09245					AT1G09245.1 | Symbols: | similar to unknown protein [Arabidopsis thaliana] AT1G09245.1 | Symbols: | similar to unknown protein [Arabidopsis thaliana] (TAIR:AT1G51250.1); contains InterPro domain Plant self-incompatibility S1; AT1G09245.1 | Symbols: | similar to unknown protein [Arabidopsis thaliana] AT1G09245.1 | Symbols: | similar to unknown protein [Arabidopsis thaliana] (TAIR:AT1G51250.1); con…
AT1G09250					AT1G09250.1 | Symbols: | transcription factor | chr1:2989511-2990134 AT1G09250.1 | Symbols: | transcription factor | chr1:2989511-2990134 FORWARD
AT1G09270					AT1G09270.2 | Symbols: | importin alpha-1 subunit, putative (IMPA4) | AT1G09270.2 | Symbols: | importin alpha-1 subunit, putative (IMPA4) | chr1:2994508-2997835 FORWARD
AT1G09270					AT1G09270.3 | Symbols: | protein transporter | chr1:2995164-2997835 AT1G09270.3 | Symbols: | protein transporter | chr1:2995164-2997835 FORWARD
AT1G09280					AT1G09280.1 | Symbols: | similar to rhodanese-like domain-containing protein AT1G09280.1 | Symbols: | similar to rhodanese-like domain-containing protein [Arabidopsis thaliana] (TAIR:AT2G40760.1); similar to Os12g0563400 [Oryza AT1G09280.1 | Symbols: | similar to rhodanese-like domain-containing protein AT1G09280.1 | Symbols: | similar to rhodanese-like domain-containing protein [Arabidopsis thal…
AT1G09290					AT1G09290.1 | Symbols: | similar to Os02g0672400 [Oryza sativa (japonica AT1G09290.1 | Symbols: | similar to Os02g0672400 [Oryza sativa (japonica cultivar-group)] (GB:NP.001047705.1); contains domain FAD/NAD-linked AT1G09290.1 | Symbols: | similar to Os02g0672400 [Oryza sativa (japonica AT1G09290.1 | Symbols: | similar to Os02g0672400 [Oryza sativa (japonica cultivar-group)] (GB:NP.001047705.1); …
AT1G09300					AT1G09300.1 | Symbols: | metallopeptidase M24 family protein | AT1G09300.1 | Symbols: | metallopeptidase M24 family protein | chr1:3003983-3008133 FORWARD
AT1G09310					AT1G09310.1 | Symbols: | similar to unknown protein [Arabidopsis thaliana] AT1G09310.1 | Symbols: | similar to unknown protein [Arabidopsis thaliana] (TAIR:AT1G56580.1); similar to Os12g0563600 [Oryza sativa (japonica AT1G09310.1 | Symbols: | similar to unknown protein [Arabidopsis thaliana] AT1G09310.1 | Symbols: | similar to unknown protein [Arabidopsis thaliana] (TAIR:AT1G56580.1); similar to …
AT1G09320					AT1G09320.1 | Symbols: | agenet domain-containing protein | AT1G09320.1 | Symbols: | agenet domain-containing protein | chr1:3010272-3012230 REVERSE
AT1G09330	41.2252		158.837		AT1G09330.1 | Symbols: | Identical to FAM18-like protein At1g09330 AT1G09330.1 | Symbols: | Identical to FAM18-like protein At1g09330 [Arabidopsis Thaliana] (GB:Q8LEK2;GB:Q9ZPZ2); similar to Os01g0331900 [Oryza AT1G09330.1 | Symbols: | Identical to FAM18-like protein At1g09330 AT1G09330.1 | Symbols: | Identical to FAM18-like protein At1g09330 [Arabidopsis Thaliana] (GB:Q8LEK2;GB:Q9ZPZ2); similar …
AT1G09340					AT1G09340.1 | Symbols: | catalytic/ coenzyme binding | chr1:3015475-3018037 AT1G09340.1 | Symbols: | catalytic/ coenzyme binding | chr1:3015475-3018037 FORWARD
AT1G09350					AT1G09350.1 | Symbols: ATGOLS3 | ATGOLS3 (ARABIDOPSIS THALIANA GALACTINOL AT1G09350.1 | Symbols: ATGOLS3 | ATGOLS3 (ARABIDOPSIS THALIANA GALACTINOL SYNTHASE 3); transferase, transferring glycosyl groups / transferase, AT1G09350.1 | Symbols: ATGOLS3 | ATGOLS3 (ARABIDOPSIS THALIANA GALACTINOL AT1G09350.1 | Symbols: ATGOLS3 | ATGOLS3 (ARABIDOPSIS THALIANA GALACTINOL SYNTHASE 3); transferase, transfe…
AT1G09360					AT1G09360.1 | Symbols: | invertase/pectin methylesterase inhibitor family AT1G09360.1 | Symbols: | invertase/pectin methylesterase inhibitor family protein | chr1:3021804-3022370 FORWARD
AT1G09370	247.351		39.7093		AT1G09370.1 | Symbols: | enzyme inhibitor/ pectinesterase | AT1G09370.1 | Symbols: | enzyme inhibitor/ pectinesterase | chr1:3024903-3025427 FORWARD
AT1G09380			39.7093		AT1G09380.1 | Symbols: | integral membrane family protein / nodulin AT1G09380.1 | Symbols: | integral membrane family protein / nodulin MtN21-related | chr1:3026353-3029324 REVERSE
AT1G09390					AT1G09390.1 | Symbols: | GDSL-motif lipase/hydrolase family protein | AT1G09390.1 | Symbols: | GDSL-motif lipase/hydrolase family protein | chr1:3031266-3033417 FORWARD
AT1G09420					AT1G09420.1 | Symbols: G6PD4 | G6PD4 (GLUCOSE-6-PHOSPHATE DEHYDROGENASE 4); AT1G09420.1 | Symbols: G6PD4 | G6PD4 (GLUCOSE-6-PHOSPHATE DEHYDROGENASE 4); glucose-6-phosphate 1-dehydrogenase | chr1:3038642-3041717 REVERSE
AT1G09430	61.8378				AT1G09430.1 | Symbols: ACLA-3 | ACLA-3 (ATP-citrate lyase A-3) | AT1G09430.1 | Symbols: ACLA-3 | ACLA-3 (ATP-citrate lyase A-3) | chr1:3042137-3044980 FORWARD
AT1G09440					AT1G09440.1 | Symbols: | protein kinase family protein | AT1G09440.1 | Symbols: | protein kinase family protein | chr1:3045515-3047395 REVERSE
AT1G09450					AT1G09450.1 | Symbols: | haspin-related | chr1:3049068-3052860 FORWARD
AT1G09460					AT1G09460.1 | Symbols: | glucan endo-1,3-beta-glucosidase-related | AT1G09460.1 | Symbols: | glucan endo-1,3-beta-glucosidase-related | chr1:3053903-3055092 FORWARD
AT1G09470					AT1G09470.1 | Symbols: | similar to unknown protein [Arabidopsis thaliana] AT1G09470.1 | Symbols: | similar to unknown protein [Arabidopsis thaliana] (TAIR:AT5G26770.1); similar to hypothetical protein [Oryza sativa (japonica AT1G09470.1 | Symbols: | similar to unknown protein [Arabidopsis thaliana] AT1G09470.1 | Symbols: | similar to unknown protein [Arabidopsis thaliana] (TAIR:AT5G26770.1); sim…
AT1G09480					AT1G09480.1 | Symbols: | cinnamyl-alcohol dehydrogenase family / CAD family AT1G09480.1 | Symbols: | cinnamyl-alcohol dehydrogenase family / CAD family | chr1:3057977-3060663 FORWARD
AT1G09490					AT1G09490.1 | Symbols: | cinnamyl-alcohol dehydrogenase family / CAD family AT1G09490.1 | Symbols: | cinnamyl-alcohol dehydrogenase family / CAD family | chr1:3064174-3065817 FORWARD
AT1G09500					AT1G09500.1 | Symbols: | cinnamyl-alcohol dehydrogenase family / CAD family AT1G09500.1 | Symbols: | cinnamyl-alcohol dehydrogenase family / CAD family | chr1:3066813-3068486 FORWARD
AT1G09500					AT1G09500.2 | Symbols: | cinnamyl-alcohol dehydrogenase family / CAD family AT1G09500.2 | Symbols: | cinnamyl-alcohol dehydrogenase family / CAD family | chr1:3067327-3068486 FORWARD
AT1G09500					AT1G09500.3 | Symbols: | cinnamyl-alcohol dehydrogenase | AT1G09500.3 | Symbols: | cinnamyl-alcohol dehydrogenase | chr1:3066813-3068246 FORWARD
AT1G09520					AT1G09520.1 | Symbols: | similar to PHD finger family protein [Arabidopsis AT1G09520.1 | Symbols: | similar to PHD finger family protein [Arabidopsis thaliana] (TAIR:AT3G17460.1); similar to hypothetical protein [Oryza sativa AT1G09520.1 | Symbols: | similar to PHD finger family protein [Arabidopsis AT1G09520.1 | Symbols: | similar to PHD finger family protein [Arabidopsis thaliana] (TAIR:AT3G174…
AT1G09530					AT1G09530.2 | Symbols: PIF3, POC1, PAP3 | PIF3 (PHYTOCHROME INTERACTING AT1G09530.2 | Symbols: PIF3, POC1, PAP3 | PIF3 (PHYTOCHROME INTERACTING FACTOR 3); DNA binding / transcription factor/ transcription regulator | AT1G09530.2 | Symbols: PIF3, POC1, PAP3 | PIF3 (PHYTOCHROME INTERACTING AT1G09530.2 | Symbols: PIF3, POC1, PAP3 | PIF3 (PHYTOCHROME INTERACTING FACTOR 3); DNA binding / transcription…
AT1G09540	123.676		119.128		AT1G09540.1 | Symbols: MYB61, AtMYB61 | MYB61 (myb domain protein 61); DNA AT1G09540.1 | Symbols: MYB61, AtMYB61 | MYB61 (myb domain protein 61); DNA binding / transcription factor | chr1:3086335-3087691 FORWARD
AT1G09550					AT1G09550.1 | Symbols: | pectinacetylesterase, putative | AT1G09550.1 | Symbols: | pectinacetylesterase, putative | chr1:3089735-3092256 REVERSE
AT1G09560					AT1G09560.1 | Symbols: GLP5 | GLP5 (GERMIN-LIKE PROTEIN 5); manganese ion AT1G09560.1 | Symbols: GLP5 | GLP5 (GERMIN-LIKE PROTEIN 5); manganese ion binding / metal ion binding / nutrient reservoir | chr1:3093898-3094641 AT1G09560.1 | Symbols: GLP5 | GLP5 (GERMIN-LIKE PROTEIN 5); manganese ion AT1G09560.1 | Symbols: GLP5 | GLP5 (GERMIN-LIKE PROTEIN 5); manganese ion binding / metal ion binding / n…
AT1G09570					AT1G09570.1 | Symbols: FHY2, FRE1, HY8, PHYA | PHYA (PHYTOCHROME A); AT1G09570.1 | Symbols: FHY2, FRE1, HY8, PHYA | PHYA (PHYTOCHROME A); G-protein coupled photoreceptor/ signal transducer | chr1:3095500-3099218 AT1G09570.1 | Symbols: FHY2, FRE1, HY8, PHYA | PHYA (PHYTOCHROME A); AT1G09570.1 | Symbols: FHY2, FRE1, HY8, PHYA | PHYA (PHYTOCHROME A); G-protein coupled photoreceptor/ signal transduce…
AT1G09575					AT1G09575.1 | Symbols: | similar to unknown protein [Arabidopsis thaliana] AT1G09575.1 | Symbols: | similar to unknown protein [Arabidopsis thaliana] (TAIR:AT1G57610.2); similar to Os12g0122100 [Oryza sativa (japonica AT1G09575.1 | Symbols: | similar to unknown protein [Arabidopsis thaliana] AT1G09575.1 | Symbols: | similar to unknown protein [Arabidopsis thaliana] (TAIR:AT1G57610.2); similar to …
AT1G09580					AT1G09580.1 | Symbols: | emp24/gp25L/p24 family protein | AT1G09580.1 | Symbols: | emp24/gp25L/p24 family protein | chr1:3104659-3106094 FORWARD
AT1G09600					AT1G09600.1 | Symbols: | protein kinase family protein | AT1G09600.1 | Symbols: | protein kinase family protein | chr1:3108619-3111320 FORWARD
AT1G09620	41.2252				AT1G09620.1 | Symbols: | ATP binding / aminoacyl-tRNA ligase | AT1G09620.1 | Symbols: | ATP binding / aminoacyl-tRNA ligase | chr1:3113079-3116457 REVERSE
AT1G09630					AT1G09630.1 | Symbols: ATRABA2A, ATRAB11C | ATRAB11C (ARABIDOPSIS RAB GTPASE AT1G09630.1 | Symbols: ATRABA2A, ATRAB11C | ATRAB11C (ARABIDOPSIS RAB GTPASE HOMOLOG A2A); GTP binding | chr1:3118352-3119573 REVERSE
AT1G09640	154.595		258.111		AT1G09640.1 | Symbols: | elongation factor 1B-gamma, putative / eEF-1B AT1G09640.1 | Symbols: | elongation factor 1B-gamma, putative / eEF-1B gamma, putative | chr1:3120164-3122154 FORWARD
AT1G09645		20.6126			AT1G09645.1 | Symbols: | similar to unknown protein [Arabidopsis thaliana] AT1G09645.1 | Symbols: | similar to unknown protein [Arabidopsis thaliana] (TAIR:AT1G57765.1); similar to Os05g0419600 [Oryza sativa (japonica AT1G09645.1 | Symbols: | similar to unknown protein [Arabidopsis thaliana] AT1G09645.1 | Symbols: | similar to unknown protein [Arabidopsis thaliana] (TAIR:AT1G57765.1); similar to …
AT1G09650					AT1G09650.1 | Symbols: | F-box family protein | chr1:3125980-3127128 AT1G09650.1 | Symbols: | F-box family protein | chr1:3125980-3127128 FORWARD
AT1G09660					AT1G09660.1 | Symbols: | KH domain-containing quaking protein, putative | AT1G09660.1 | Symbols: | KH domain-containing quaking protein, putative | chr1:3128034-3130793 REVERSE
AT1G09660					AT1G09660.2 | Symbols: | KH domain-containing quaking protein, putative | AT1G09660.2 | Symbols: | KH domain-containing quaking protein, putative | chr1:3128207-3130793 REVERSE
AT1G09690	237.045	82.4504	119.128		AT1G09690.1 | Symbols: | 60S ribosomal protein L21 (RPL21C) | AT1G09690.1 | Symbols: | 60S ribosomal protein L21 (RPL21C) | chr1:3136409-3137432 REVERSE
AT1G09700					AT1G09700.1 | Symbols: DRB1, HYL1 | HYL1 (HYPONASTIC LEAVES 1) | AT1G09700.1 | Symbols: DRB1, HYL1 | HYL1 (HYPONASTIC LEAVES 1) | chr1:3137962-3140120 REVERSE
AT1G09710					AT1G09710.1 | Symbols: | DNA binding | chr1:3141121-3144234 FORWARD
AT1G09730					AT1G09730.1 | Symbols: | Ulp1 protease family protein | chr1:3148019-3154238 AT1G09730.1 | Symbols: | Ulp1 protease family protein | chr1:3148019-3154238 REVERSE
AT1G09740					AT1G09740.1 | Symbols: | ethylene-responsive protein, putative | AT1G09740.1 | Symbols: | ethylene-responsive protein, putative | chr1:3154605-3155836 FORWARD
AT1G09750					AT1G09750.1 | Symbols: | chloroplast nucleoid DNA-binding protein-related | AT1G09750.1 | Symbols: | chloroplast nucleoid DNA-binding protein-related | chr1:3157543-3158962 FORWARD
AT1G09760	20.6126				AT1G09760.1 | Symbols: U2A' | U2A' (U2 small nuclear ribonucleoprotein A); AT1G09760.1 | Symbols: U2A' | U2A' (U2 small nuclear ribonucleoprotein A); protein binding | chr1:3159478-3161605 REVERSE
AT1G09770			39.7093		AT1G09770.1 | Symbols: AtMYBCDC5, CDC5, ATCDC5 | ATCDC5 (Arabidopsis thaliana AT1G09770.1 | Symbols: AtMYBCDC5, CDC5, ATCDC5 | ATCDC5 (Arabidopsis thaliana homolog of cdc5); DNA binding / transcription factor | chr1:3162004-3165124 AT1G09770.1 | Symbols: AtMYBCDC5, CDC5, ATCDC5 | ATCDC5 (Arabidopsis thaliana AT1G09770.1 | Symbols: AtMYBCDC5, CDC5, ATCDC5 | ATCDC5 (Arabidopsis thaliana homolog of …
AT1G09780	82.4504		39.7093		AT1G09780.1 | Symbols: | 2,3-biphosphoglycerate-independent phosphoglycerate AT1G09780.1 | Symbols: | 2,3-biphosphoglycerate-independent phosphoglycerate mutase, putative / phosphoglyceromutase, putative | chr1:3165552-3167814 AT1G09780.1 | Symbols: | 2,3-biphosphoglycerate-independent phosphoglycerate AT1G09780.1 | Symbols: | 2,3-biphosphoglycerate-independent phosphoglycerate mutase, putative /…
AT1G09790	185.513		39.7093		AT1G09790.1 | Symbols: COBL6 | phytochelatin synthetase-related | AT1G09790.1 | Symbols: COBL6 | phytochelatin synthetase-related | chr1:3168570-3170821 REVERSE
AT1G09795					AT1G09795.1 | Symbols: HISN1B, ATATP-PRT2 | ATATP-PRT2 (ATP PHOSPHORIBOSYL AT1G09795.1 | Symbols: HISN1B, ATATP-PRT2 | ATATP-PRT2 (ATP PHOSPHORIBOSYL TRANSFERASE 2); ATP phosphoribosyltransferase | chr1:3173590-3176692 AT1G09795.1 | Symbols: HISN1B, ATATP-PRT2 | ATATP-PRT2 (ATP PHOSPHORIBOSYL AT1G09795.1 | Symbols: HISN1B, ATATP-PRT2 | ATATP-PRT2 (ATP PHOSPHORIBOSYL TRANSFERASE 2); ATP phosphorib…
AT1G09800					AT1G09800.1 | Symbols: | tRNA pseudouridine synthase family protein | AT1G09800.1 | Symbols: | tRNA pseudouridine synthase family protein | chr1:3177123-3180338 REVERSE
AT1G09810					AT1G09810.1 | Symbols: ECT11 | ECT11 (evolutionarily conserved C-terminal AT1G09810.1 | Symbols: ECT11 | ECT11 (evolutionarily conserved C-terminal region 11) | chr1:3181140-3183356 REVERSE
AT1G09812					AT1G09812.1 | Symbols: | similar to unknown protein [Arabidopsis thaliana] AT1G09812.1 | Symbols: | similar to unknown protein [Arabidopsis thaliana] (TAIR:AT1G58007.1); similar to hypothetical protein MtrDRAFT.AC140550g16v1 AT1G09812.1 | Symbols: | similar to unknown protein [Arabidopsis thaliana] AT1G09812.1 | Symbols: | similar to unknown protein [Arabidopsis thaliana] (TAIR:AT1G58007.1); simi…
AT1G09815	20.6126				AT1G09815.1 | Symbols: | DNA polymerase delta subunit 4 family | AT1G09815.1 | Symbols: | DNA polymerase delta subunit 4 family | chr1:3189462-3190052 FORWARD
AT1G09830					AT1G09830.1 | Symbols: | phosphoribosylamine--glycine ligase (PUR2) | AT1G09830.1 | Symbols: | phosphoribosylamine--glycine ligase (PUR2) | chr1:3192785-3194938 REVERSE
AT1G09840			39.7093		AT1G09840.6 | Symbols: | shaggy-related protein kinase kappa / ASK-kappa AT1G09840.6 | Symbols: | shaggy-related protein kinase kappa / ASK-kappa (ASK10) | chr1:3196116-3199526 REVERSE
AT1G09850					AT1G09850.1 | Symbols: XBCP3 | XBCP3 (XYLEM BARK CYSTEINE PEPTIDASE 3); AT1G09850.1 | Symbols: XBCP3 | XBCP3 (XYLEM BARK CYSTEINE PEPTIDASE 3); cysteine-type peptidase | chr1:3201850-3203877 FORWARD
AT1G09860					AT1G09860.1 | Symbols: ATPUP16 | ATPUP16 (Arabidopsis thaliana purine AT1G09860.1 | Symbols: ATPUP16 | ATPUP16 (Arabidopsis thaliana purine permease 16); purine transporter | chr1:3204138-3205289 REVERSE
AT1G09870	41.2252				AT1G09870.1 | Symbols: | histidine acid phosphatase family protein | AT1G09870.1 | Symbols: | histidine acid phosphatase family protein | chr1:3205819-3208446 FORWARD
AT1G09880					AT1G09880.1 | Symbols: | lyase | chr1:3208830-3211655 REVERSE
AT1G09890					AT1G09890.1 | Symbols: | lyase | chr1:3215093-3217388 REVERSE
AT1G09900					AT1G09900.1 | Symbols: | pentatricopeptide (PPR) repeat-containing protein | AT1G09900.1 | Symbols: | pentatricopeptide (PPR) repeat-containing protein | chr1:3218135-3219931 FORWARD
AT1G09910					AT1G09910.1 | Symbols: | lyase | chr1:3220153-3224453 REVERSE
AT1G09920					AT1G09920.1 | Symbols: | TRAF-type zinc finger-related | AT1G09920.1 | Symbols: | TRAF-type zinc finger-related | chr1:3224865-3226862 REVERSE
AT1G09930	41.2252		79.4187		AT1G09930.1 | Symbols: ATOPT2 | ATOPT2 (oligopeptide transporter 2); AT1G09930.1 | Symbols: ATOPT2 | ATOPT2 (oligopeptide transporter 2); oligopeptide transporter | chr1:3227492-3230045 REVERSE
AT1G09932					AT1G09932.1 | Symbols: | phosphoglycerate/bisphosphoglycerate mutase-related AT1G09932.1 | Symbols: | phosphoglycerate/bisphosphoglycerate mutase-related | chr1:3230718-3233029 REVERSE
AT1G09932					AT1G09932.2 | Symbols: | phosphoglycerate/bisphosphoglycerate mutase-related AT1G09932.2 | Symbols: | phosphoglycerate/bisphosphoglycerate mutase-related | chr1:3230718-3232926 REVERSE
AT1G09940					AT1G09940.1 | Symbols: HEMA2 | HEMA2; glutamyl-tRNA reductase | AT1G09940.1 | Symbols: HEMA2 | HEMA2; glutamyl-tRNA reductase | chr1:3237226-3239264 REVERSE
AT1G09950					AT1G09950.1 | Symbols: | transcription factor-related | chr1:3240851-3241543 AT1G09950.1 | Symbols: | transcription factor-related | chr1:3240851-3241543 REVERSE
AT1G09960					AT1G09960.1 | Symbols: SUT4, ATSUT4, SUC4 | SUT4 (SUCROSE TRANSPORTER 4); AT1G09960.1 | Symbols: SUT4, ATSUT4, SUC4 | SUT4 (SUCROSE TRANSPORTER 4); carbohydrate transporter/ sucrose:hydrogen symporter/ sugar porter | AT1G09960.1 | Symbols: SUT4, ATSUT4, SUC4 | SUT4 (SUCROSE TRANSPORTER 4); AT1G09960.1 | Symbols: SUT4, ATSUT4, SUC4 | SUT4 (SUCROSE TRANSPORTER 4); carbohydrate transporter/ sucrose:…
AT1G09970					AT1G09970.2 | Symbols: | leucine-rich repeat transmembrane protein kinase, AT1G09970.2 | Symbols: | leucine-rich repeat transmembrane protein kinase, putative | chr1:3252410-3255430 FORWARD
AT1G09970					AT1G09970.1 | Symbols: | leucine-rich repeat transmembrane protein kinase, AT1G09970.1 | Symbols: | leucine-rich repeat transmembrane protein kinase, putative | chr1:3252410-3255430 FORWARD
AT1G09980					AT1G09980.1 | Symbols: | similar to ZW18 [Arabidopsis thaliana] AT1G09980.1 | Symbols: | similar to ZW18 [Arabidopsis thaliana] (TAIR:AT1G58350.1); similar to ZW18 protein, putative, expressed [Oryza AT1G09980.1 | Symbols: | similar to ZW18 [Arabidopsis thaliana] AT1G09980.1 | Symbols: | similar to ZW18 [Arabidopsis thaliana] (TAIR:AT1G58350.1); similar to ZW18 protein, putative, expressed [Oryza…
AT1G09980					AT1G09980.2 | Symbols: | similar to ZW18 [Arabidopsis thaliana] AT1G09980.2 | Symbols: | similar to ZW18 [Arabidopsis thaliana] (TAIR:AT1G58350.1); similar to ZW18 protein, putative, expressed [Oryza AT1G09980.2 | Symbols: | similar to ZW18 [Arabidopsis thaliana] AT1G09980.2 | Symbols: | similar to ZW18 [Arabidopsis thaliana] (TAIR:AT1G58350.1); similar to ZW18 protein, putative, expressed [Oryza…
AT1G10000					AT1G10000.1 | Symbols: | nucleic acid binding / ribonuclease H | AT1G10000.1 | Symbols: | nucleic acid binding / ribonuclease H | chr1:3263879-3264790 REVERSE
AT1G10010					AT1G10010.1 | Symbols: AAP8 | AAP8 (amino acid permease 8); amino acid AT1G10010.1 | Symbols: AAP8 | AAP8 (amino acid permease 8); amino acid permease | chr1:3265978-3268728 FORWARD
AT1G10020					AT1G10020.1 | Symbols: | similar to unknown protein [Arabidopsis thaliana] AT1G10020.1 | Symbols: | similar to unknown protein [Arabidopsis thaliana] (TAIR:AT4G29310.1); similar to IMP dehydrogenase/GMP reductase [Medicago AT1G10020.1 | Symbols: | similar to unknown protein [Arabidopsis thaliana] AT1G10020.1 | Symbols: | similar to unknown protein [Arabidopsis thaliana] (TAIR:AT4G29310.1); simila…
AT1G10030					AT1G10030.1 | Symbols: ERG28 | ERG28 (ARABIDOPSIS HOMOLOG OF YEAST AT1G10030.1 | Symbols: ERG28 | ERG28 (ARABIDOPSIS HOMOLOG OF YEAST ERGOSTEROL28) | chr1:3273974-3275633 FORWARD
AT1G10040					AT1G10040.1 | Symbols: | similar to unknown protein [Arabidopsis thaliana] AT1G10040.1 | Symbols: | similar to unknown protein [Arabidopsis thaliana] (TAIR:AT4G25770.1); similar to Os03g0726800 [Oryza sativa (japonica AT1G10040.1 | Symbols: | similar to unknown protein [Arabidopsis thaliana] AT1G10040.1 | Symbols: | similar to unknown protein [Arabidopsis thaliana] (TAIR:AT4G25770.1); similar to …
AT1G10040					AT1G10040.2 | Symbols: | similar to unknown protein [Arabidopsis thaliana] AT1G10040.2 | Symbols: | similar to unknown protein [Arabidopsis thaliana] (TAIR:AT4G25770.1); similar to Putative serine esterase (DUF676), putative AT1G10040.2 | Symbols: | similar to unknown protein [Arabidopsis thaliana] AT1G10040.2 | Symbols: | similar to unknown protein [Arabidopsis thaliana] (TAIR:AT4G25770.1); simi…
AT1G10050					AT1G10050.1 | Symbols: | glycosyl hydrolase family 10 protein / AT1G10050.1 | Symbols: | glycosyl hydrolase family 10 protein / carbohydrate-binding domain-containing protein | chr1:3279272-3283446 AT1G10050.1 | Symbols: | glycosyl hydrolase family 10 protein / AT1G10050.1 | Symbols: | glycosyl hydrolase family 10 protein / carbohydrate-binding domain-containing protein | chr1:3279272-3283446 FOR…
AT1G10060					AT1G10060.2 | Symbols: ATBCAT-1 | ATBCAT-1; catalytic | chr1:3284447-3286839 AT1G10060.2 | Symbols: ATBCAT-1 | ATBCAT-1; catalytic | chr1:3284447-3286839 FORWARD
AT1G10070					AT1G10070.2 | Symbols: ATBCAT-2 | ATBCAT-2; catalytic | chr1:3288257-3290166 AT1G10070.2 | Symbols: ATBCAT-2 | ATBCAT-2; catalytic | chr1:3288257-3290166 FORWARD
AT1G10070					AT1G10070.3 | Symbols: ATBCAT-2 | ATBCAT-2; catalytic | chr1:3288257-3290063 AT1G10070.3 | Symbols: ATBCAT-2 | ATBCAT-2; catalytic | chr1:3288257-3290063 FORWARD
AT1G10090					AT1G10090.1 | Symbols: | similar to RXW8 [Arabidopsis thaliana] AT1G10090.1 | Symbols: | similar to RXW8 [Arabidopsis thaliana] (TAIR:AT1G58520.1); similar to Os12g0633600 [Oryza sativa (japonica AT1G10090.1 | Symbols: | similar to RXW8 [Arabidopsis thaliana] AT1G10090.1 | Symbols: | similar to RXW8 [Arabidopsis thaliana] (TAIR:AT1G58520.1); similar to Os12g0633600 [Oryza sativa (japonica cultiva…
AT1G10095					AT1G10095.1 | Symbols: | protein prenyltransferase | chr1:3297480-3300355 AT1G10095.1 | Symbols: | protein prenyltransferase | chr1:3297480-3300355 REVERSE
AT1G10120					AT1G10120.1 | Symbols: | DNA binding / transcription factor | AT1G10120.1 | Symbols: | DNA binding / transcription factor | chr1:3304230-3305986 REVERSE
AT1G10130					AT1G10130.1 | Symbols: ECA3 | ECA3 (ENDOPLASMIC RETICULUM-TYPE AT1G10130.1 | Symbols: ECA3 | ECA3 (ENDOPLASMIC RETICULUM-TYPE CALCIUM-TRANSPORTING ATPASE 3); calcium-transporting ATPase/ calmodulin AT1G10130.1 | Symbols: ECA3 | ECA3 (ENDOPLASMIC RETICULUM-TYPE AT1G10130.1 | Symbols: ECA3 | ECA3 (ENDOPLASMIC RETICULUM-TYPE CALCIUM-TRANSPORTING ATPASE 3); calcium-transporting ATPase/ calmodulin bin…
AT1G10140					AT1G10140.1 | Symbols: | similar to unknown protein [Arabidopsis thaliana] AT1G10140.1 | Symbols: | similar to unknown protein [Arabidopsis thaliana] (TAIR:AT1G58420.1); similar to Os07g0123800 [Oryza sativa (japonica AT1G10140.1 | Symbols: | similar to unknown protein [Arabidopsis thaliana] AT1G10140.1 | Symbols: | similar to unknown protein [Arabidopsis thaliana] (TAIR:AT1G58420.1); similar to …
AT1G10150					AT1G10150.1 | Symbols: ATPP2-A10 | ATPP2-A10 (Phloem protein 2-A10) | AT1G10150.1 | Symbols: ATPP2-A10 | ATPP2-A10 (Phloem protein 2-A10) | chr1:3326162-3327406 FORWARD
AT1G10155			39.7093		AT1G10155.1 | Symbols: | similar to ATPP2-A9 (Phloem protein 2-A9) AT1G10155.1 | Symbols: | similar to ATPP2-A9 (Phloem protein 2-A9) [Arabidopsis thaliana] (TAIR:AT1G31200.1); similar to lectin-like protein AT1G10155.1 | Symbols: | similar to ATPP2-A9 (Phloem protein 2-A9) AT1G10155.1 | Symbols: | similar to ATPP2-A9 (Phloem protein 2-A9) [Arabidopsis thaliana] (TAIR:AT1G31200.1); similar to lec…
AT1G10170					AT1G10170.1 | Symbols: | NF-X1 type zinc finger family protein | AT1G10170.1 | Symbols: | NF-X1 type zinc finger family protein | chr1:3333927-3337493 REVERSE
AT1G10180	20.6126		79.4187	39.7093	AT1G10180.1 | Symbols: | similar to unknown protein [Arabidopsis thaliana] AT1G10180.1 | Symbols: | similar to unknown protein [Arabidopsis thaliana] (TAIR:AT5G49830.1); similar to Os07g0568000 [Oryza sativa (japonica AT1G10180.1 | Symbols: | similar to unknown protein [Arabidopsis thaliana] AT1G10180.1 | Symbols: | similar to unknown protein [Arabidopsis thaliana] (TAIR:AT5G49830.1); similar to …
AT1G10190	288.577				AT1G10190.1 | Symbols: | similar to unknown protein [Arabidopsis thaliana] AT1G10190.1 | Symbols: | similar to unknown protein [Arabidopsis thaliana] (TAIR:AT4G15050.1); similar to Os03g0807100 [Oryza sativa (japonica AT1G10190.1 | Symbols: | similar to unknown protein [Arabidopsis thaliana] AT1G10190.1 | Symbols: | similar to unknown protein [Arabidopsis thaliana] (TAIR:AT4G15050.1); similar to …
AT1G10200			39.7093	39.7093	AT1G10200.1 | Symbols: | transcription factor LIM, putative | AT1G10200.1 | Symbols: | transcription factor LIM, putative | chr1:3346679-3347765 REVERSE
AT1G10210					AT1G10210.2 | Symbols: MPK1, ATMPK1 | ATMPK1 (MITOGEN-ACTIVATED PROTEIN AT1G10210.2 | Symbols: MPK1, ATMPK1 | ATMPK1 (MITOGEN-ACTIVATED PROTEIN KINASE 1); MAP kinase/ kinase | chr1:3349581-3350778 FORWARD
AT1G10230					AT1G10230.1 | Symbols: ASK18 | ASK18 (ARABIDOPSIS SKP1-LIKE 18); protein AT1G10230.1 | Symbols: ASK18 | ASK18 (ARABIDOPSIS SKP1-LIKE 18); protein binding / ubiquitin-protein ligase | chr1:3355602-3356153 FORWARD
AT1G10240					AT1G10240.1 | Symbols: FRS11 | FRS11 (FAR1-RELATED SEQUENCE 11); zinc ion AT1G10240.1 | Symbols: FRS11 | FRS11 (FAR1-RELATED SEQUENCE 11); zinc ion binding | chr1:3356837-3359273 REVERSE
AT1G10270					AT1G10270.1 | Symbols: GRP23 | GRP23 (GLUTAMINE-RICH PROTEIN23); binding | AT1G10270.1 | Symbols: GRP23 | GRP23 (GLUTAMINE-RICH PROTEIN23); binding | chr1:3363537-3366278 FORWARD
AT1G10280					AT1G10280.1 | Symbols: | similar to unknown protein [Arabidopsis thaliana] AT1G10280.1 | Symbols: | similar to unknown protein [Arabidopsis thaliana] (TAIR:AT3G21310.1); similar to Protein of unknown function DUF266, plant AT1G10280.1 | Symbols: | similar to unknown protein [Arabidopsis thaliana] AT1G10280.1 | Symbols: | similar to unknown protein [Arabidopsis thaliana] (TAIR:AT3G21310.1); simila…
AT1G10290					AT1G10290.1 | Symbols: DRP2A, ADL6 | ADL6 (DYNAMIN-LIKE PROTEIN 6) | AT1G10290.1 | Symbols: DRP2A, ADL6 | ADL6 (DYNAMIN-LIKE PROTEIN 6) | chr1:3370776-3377122 FORWARD
AT1G10300					AT1G10300.1 | Symbols: | GTP-binding protein-related | chr1:3378144-3380228 AT1G10300.1 | Symbols: | GTP-binding protein-related | chr1:3378144-3380228 FORWARD
AT1G10310					AT1G10310.1 | Symbols: | short-chain dehydrogenase/reductase (SDR) family AT1G10310.1 | Symbols: | short-chain dehydrogenase/reductase (SDR) family protein | chr1:3381735-3383876 REVERSE
AT1G10320					AT1G10320.1 | Symbols: | U2 snRNP auxiliary factor-related | AT1G10320.1 | Symbols: | U2 snRNP auxiliary factor-related | chr1:3384166-3388375 REVERSE
AT1G10330					AT1G10330.1 | Symbols: | pentatricopeptide (PPR) repeat-containing protein | AT1G10330.1 | Symbols: | pentatricopeptide (PPR) repeat-containing protein | chr1:3388749-3390152 FORWARD
AT1G10340					AT1G10340.1 | Symbols: | ankyrin repeat family protein | AT1G10340.1 | Symbols: | ankyrin repeat family protein | chr1:3390477-3392483 REVERSE
AT1G10340					AT1G10340.2 | Symbols: | ankyrin repeat family protein | AT1G10340.2 | Symbols: | ankyrin repeat family protein | chr1:3390477-3392483 REVERSE
AT1G10350					AT1G10350.1 | Symbols: | DNAJ heat shock protein, putative | AT1G10350.1 | Symbols: | DNAJ heat shock protein, putative | chr1:3393597-3394862 REVERSE
AT1G10360	2442.59	144.288	2700.23	218.401	AT1G10360.1 | Symbols: GST29, ATGSTU18 | ATGSTU18 (GLUTATHIONE S-TRANSFERASE AT1G10360.1 | Symbols: GST29, ATGSTU18 | ATGSTU18 (GLUTATHIONE S-TRANSFERASE 29); glutathione transferase | chr1:3395740-3396808 REVERSE
AT1G10370	10.3063			19.8547	AT1G10370.1 | Symbols: GST30, ATGSTU17, GST30B, ERD9 | AT1G10370.1 | Symbols: GST30, ATGSTU17, GST30B, ERD9 | ATGSTU17/ERD9/GST30/GST30B (EARLY-RESPONSIVE TO DEHYDRATION 9, GLUTATHIONE AT1G10370.1 | Symbols: GST30, ATGSTU17, GST30B, ERD9 | AT1G10370.1 | Symbols: GST30, ATGSTU17, GST30B, ERD9 | ATGSTU17/ERD9/GST30/GST30B (EARLY-RESPONSIVE TO DEHYDRATION 9, GLUTATHIONE S-TRANSFERASE 30, GLUTATHIONE…
AT1G10380					AT1G10380.1 | Symbols: | similar to unknown protein [Arabidopsis thaliana] AT1G10380.1 | Symbols: | similar to unknown protein [Arabidopsis thaliana] (TAIR:AT3G17350.1); similar to Os05g0409100 [Oryza sativa (japonica AT1G10380.1 | Symbols: | similar to unknown protein [Arabidopsis thaliana] AT1G10380.1 | Symbols: | similar to unknown protein [Arabidopsis thaliana] (TAIR:AT3G17350.1); similar to …
AT1G10385					AT1G10385.1 | Symbols: | similar to unknown protein [Arabidopsis thaliana] AT1G10385.1 | Symbols: | similar to unknown protein [Arabidopsis thaliana] (TAIR:AT5G49830.1); similar to expressed protein (with alternative splicing) AT1G10385.1 | Symbols: | similar to unknown protein [Arabidopsis thaliana] AT1G10385.1 | Symbols: | similar to unknown protein [Arabidopsis thaliana] (TAIR:AT5G49830.1); si…
AT1G10390					AT1G10390.2 | Symbols: | transporter | chr1:3407266-3412046 REVERSE
AT1G10400					AT1G10400.1 | Symbols: | UDP-glucoronosyl/UDP-glucosyl transferase family AT1G10400.1 | Symbols: | UDP-glucoronosyl/UDP-glucosyl transferase family protein | chr1:3414870-3416053 REVERSE
AT1G10410					AT1G10410.1 | Symbols: | similar to CW14 [Arabidopsis thaliana] AT1G10410.1 | Symbols: | similar to CW14 [Arabidopsis thaliana] (TAIR:AT1G59650.1); similar to expressed protein [Oryza sativa (japonica AT1G10410.1 | Symbols: | similar to CW14 [Arabidopsis thaliana] AT1G10410.1 | Symbols: | similar to CW14 [Arabidopsis thaliana] (TAIR:AT1G59650.1); similar to expressed protein [Oryza sativa (japoni…
AT1G10417					AT1G10417.1 | Symbols: | Encodes protein with unknown function whose AT1G10417.1 | Symbols: | Encodes protein with unknown function whose expression is repressed by inoculation with Agrobacterium tumerifaciens. | AT1G10417.1 | Symbols: | Encodes protein with unknown function whose AT1G10417.1 | Symbols: | Encodes protein with unknown function whose expression is repressed by inoculation with Agro…
AT1G10430	20.6126				AT1G10430.1 | Symbols: PP2A-2 | PP2A-2 (protein phosphatase 2a-2); protein AT1G10430.1 | Symbols: PP2A-2 | PP2A-2 (protein phosphatase 2a-2); protein phosphatase type 2A | chr1:3428706-3430438 REVERSE
AT1G10450					AT1G10450.1 | Symbols: | paired amphipathic helix repeat-containing protein AT1G10450.1 | Symbols: | paired amphipathic helix repeat-containing protein | chr1:3432161-3437980 FORWARD
AT1G10460					AT1G10460.1 | Symbols: GLP7 | GLP7 (GERMIN-LIKE PROTEIN 7); manganese ion AT1G10460.1 | Symbols: GLP7 | GLP7 (GERMIN-LIKE PROTEIN 7); manganese ion binding / metal ion binding / nutrient reservoir | chr1:3439579-3440232 AT1G10460.1 | Symbols: GLP7 | GLP7 (GERMIN-LIKE PROTEIN 7); manganese ion AT1G10460.1 | Symbols: GLP7 | GLP7 (GERMIN-LIKE PROTEIN 7); manganese ion binding / metal ion binding / n…
AT1G10470					AT1G10470.1 | Symbols: MEE7, ATRR1, IBC7, ARR4 | ARR4 (RESPONSE REGULATOR 4); AT1G10470.1 | Symbols: MEE7, ATRR1, IBC7, ARR4 | ARR4 (RESPONSE REGULATOR 4); transcription regulator/ two-component response regulator | AT1G10470.1 | Symbols: MEE7, ATRR1, IBC7, ARR4 | ARR4 (RESPONSE REGULATOR 4); AT1G10470.1 | Symbols: MEE7, ATRR1, IBC7, ARR4 | ARR4 (RESPONSE REGULATOR 4); transcription regulator/ tw…
AT1G10480					AT1G10480.1 | Symbols: ZFP5 | ZFP5 (ZINC FINGER PROTEIN 5); nucleic acid AT1G10480.1 | Symbols: ZFP5 | ZFP5 (ZINC FINGER PROTEIN 5); nucleic acid binding / transcription factor/ zinc ion binding | chr1:3449735-3450370 AT1G10480.1 | Symbols: ZFP5 | ZFP5 (ZINC FINGER PROTEIN 5); nucleic acid AT1G10480.1 | Symbols: ZFP5 | ZFP5 (ZINC FINGER PROTEIN 5); nucleic acid binding / transcription factor/ zin…
AT1G10490					AT1G10490.1 | Symbols: | Identical to UPF0202 protein At1g10490 [Arabidopsis AT1G10490.1 | Symbols: | Identical to UPF0202 protein At1g10490 [Arabidopsis Thaliana] (GB:Q9XIK4); similar to unknown protein [Arabidopsis thaliana] AT1G10490.1 | Symbols: | Identical to UPF0202 protein At1g10490 [Arabidopsis AT1G10490.1 | Symbols: | Identical to UPF0202 protein At1g10490 [Arabidopsis Thaliana] (GB:Q9XI…
AT1G10500	61.8378		79.4187		AT1G10500.1 | Symbols: ATCPISCA | ATCPISCA (CHLOROPLAST-LOCALIZED ISCA-LIKE AT1G10500.1 | Symbols: ATCPISCA | ATCPISCA (CHLOROPLAST-LOCALIZED ISCA-LIKE PROTEIN); structural molecule | chr1:3460161-3461341 REVERSE
AT1G10510					AT1G10510.1 | Symbols: EMB2004 | EMB2004 (EMBRYO DEFECTIVE 2004); protein AT1G10510.1 | Symbols: EMB2004 | EMB2004 (EMBRYO DEFECTIVE 2004); protein binding | chr1:3461772-3465591 FORWARD
AT1G10520					AT1G10520.1 | Symbols: | DNA polymerase lambda (POLL) | chr1:3465965-3469249 AT1G10520.1 | Symbols: | DNA polymerase lambda (POLL) | chr1:3465965-3469249 FORWARD
AT1G10522					AT1G10522.2 | Symbols: | similar to conserved hypothetical protein [Medicago AT1G10522.2 | Symbols: | similar to conserved hypothetical protein [Medicago truncatula] (GB:ABE91480.1); similar to Os09g0382400 [Oryza sativa (japonica AT1G10522.2 | Symbols: | similar to conserved hypothetical protein [Medicago AT1G10522.2 | Symbols: | similar to conserved hypothetical protein [Medicago truncatula] (G…
AT1G10530					AT1G10530.1 | Symbols: | similar to unknown protein [Arabidopsis thaliana] AT1G10530.1 | Symbols: | similar to unknown protein [Arabidopsis thaliana] (TAIR:AT1G60010.1); similar to T10O24.15, related [Lycopersicon esculentum] AT1G10530.1 | Symbols: | similar to unknown protein [Arabidopsis thaliana] AT1G10530.1 | Symbols: | similar to unknown protein [Arabidopsis thaliana] (TAIR:AT1G60010.1); sim…
AT1G10550	144.288	20.6126			AT1G10550.1 | Symbols: XET, XTH33 | XTH33 (xyloglucan:xyloglucosyl AT1G10550.1 | Symbols: XET, XTH33 | XTH33 (xyloglucan:xyloglucosyl transferase 33); hydrolase, acting on glycosyl bonds | chr1:3479258-3480958 AT1G10550.1 | Symbols: XET, XTH33 | XTH33 (xyloglucan:xyloglucosyl AT1G10550.1 | Symbols: XET, XTH33 | XTH33 (xyloglucan:xyloglucosyl transferase 33); hydrolase, acting on glycosyl bonds | …
AT1G10560					AT1G10560.1 | Symbols: | armadillo/beta-catenin repeat family protein / AT1G10560.1 | Symbols: | armadillo/beta-catenin repeat family protein / U-box domain-containing protein | chr1:3484614-3486707 FORWARD
AT1G10570					AT1G10570.2 | Symbols: | Ulp1 protease family protein | chr1:3487640-3491103 AT1G10570.2 | Symbols: | Ulp1 protease family protein | chr1:3487640-3491103 FORWARD
AT1G10580	41.2252				AT1G10580.1 | Symbols: | transducin family protein / WD-40 repeat family AT1G10580.1 | Symbols: | transducin family protein / WD-40 repeat family protein | chr1:3491561-3493666 REVERSE
AT1G10585					AT1G10585.1 | Symbols: | transcription factor | chr1:3494116-3495105 AT1G10585.1 | Symbols: | transcription factor | chr1:3494116-3495105 REVERSE
AT1G10588	659.603	30.9189	158.837		AT1G10588.1 | Symbols: | Encodes a Gibberellin-regulated GASA/GAST/Snakin AT1G10588.1 | Symbols: | Encodes a Gibberellin-regulated GASA/GAST/Snakin family protein | chr1:3501277-3501656 FORWARD
AT1G10588	659.603	30.9189	158.837		AT1G10588.2 | Symbols: | Encodes a Gibberellin-regulated GASA/GAST/Snakin AT1G10588.2 | Symbols: | Encodes a Gibberellin-regulated GASA/GAST/Snakin family protein | chr1:3501277-3501656 FORWARD
AT1G10590	123.676	41.2252	119.128		AT1G10590.3 | Symbols: | DNA-binding protein-related | chr1:3502325-3503034 AT1G10590.3 | Symbols: | DNA-binding protein-related | chr1:3502325-3503034 REVERSE
AT1G10590	123.676	41.2252	119.128		AT1G10590.2 | Symbols: | DNA-binding protein-related | chr1:3502325-3502992 AT1G10590.2 | Symbols: | DNA-binding protein-related | chr1:3502325-3502992 REVERSE
AT1G10600					AT1G10600.3 | Symbols: | similar to mov34 family protein [Arabidopsis AT1G10600.3 | Symbols: | similar to mov34 family protein [Arabidopsis thaliana] (TAIR:AT1G48790.1); similar to Os01g0661500 [Oryza sativa (japonica AT1G10600.3 | Symbols: | similar to mov34 family protein [Arabidopsis AT1G10600.3 | Symbols: | similar to mov34 family protein [Arabidopsis thaliana] (TAIR:AT1G48790.1); similar to …
AT1G10600					AT1G10600.1 | Symbols: | similar to mov34 family protein [Arabidopsis AT1G10600.1 | Symbols: | similar to mov34 family protein [Arabidopsis thaliana] (TAIR:AT1G48790.1); similar to Os01g0661500 [Oryza sativa (japonica AT1G10600.1 | Symbols: | similar to mov34 family protein [Arabidopsis AT1G10600.1 | Symbols: | similar to mov34 family protein [Arabidopsis thaliana] (TAIR:AT1G48790.1); similar to …
AT1G10600					AT1G10600.2 | Symbols: | similar to mov34 family protein [Arabidopsis AT1G10600.2 | Symbols: | similar to mov34 family protein [Arabidopsis thaliana] (TAIR:AT1G48790.1); similar to Os01g0661500 [Oryza sativa (japonica AT1G10600.2 | Symbols: | similar to mov34 family protein [Arabidopsis AT1G10600.2 | Symbols: | similar to mov34 family protein [Arabidopsis thaliana] (TAIR:AT1G48790.1); similar to …
AT1G10620					AT1G10620.1 | Symbols: | protein kinase family protein | AT1G10620.1 | Symbols: | protein kinase family protein | chr1:3509002-3511976 REVERSE
AT1G10630					AT1G10630.1 | Symbols: | ADP-ribosylation factor, putative | AT1G10630.1 | Symbols: | ADP-ribosylation factor, putative | chr1:3513190-3514231 REVERSE
AT1G10640					AT1G10640.1 | Symbols: | polygalacturonase, putative / pectinase, putative | AT1G10640.1 | Symbols: | polygalacturonase, putative / pectinase, putative | chr1:3515479-3516932 REVERSE
AT1G10650					AT1G10650.1 | Symbols: | protein binding / zinc ion binding | AT1G10650.1 | Symbols: | protein binding / zinc ion binding | chr1:3524123-3525319 REVERSE
AT1G10657					AT1G10657.2 | Symbols: | similar to unknown protein [Arabidopsis thaliana] AT1G10657.2 | Symbols: | similar to unknown protein [Arabidopsis thaliana] (TAIR:AT3G55240.1); similar to uncharacterized plant-specific domain AT1G10657.2 | Symbols: | similar to unknown protein [Arabidopsis thaliana] AT1G10657.2 | Symbols: | similar to unknown protein [Arabidopsis thaliana] (TAIR:AT3G55240.1); similar to…
AT1G10660					AT1G10660.1 | Symbols: | similar to unknown protein [Arabidopsis thaliana] AT1G10660.1 | Symbols: | similar to unknown protein [Arabidopsis thaliana] (TAIR:AT5G62960.1); similar to hypothetical protein MtrDRAFT.AC124952g40v1 AT1G10660.1 | Symbols: | similar to unknown protein [Arabidopsis thaliana] AT1G10660.1 | Symbols: | similar to unknown protein [Arabidopsis thaliana] (TAIR:AT5G62960.1); simi…
AT1G10670	10.3063				AT1G10670.2 | Symbols: ACLA-1 | ACLA-1 (ATP-citrate lyase A-1) | AT1G10670.2 | Symbols: ACLA-1 | ACLA-1 (ATP-citrate lyase A-1) | chr1:3535788-3538099 FORWARD
AT1G10680					AT1G10680.1 | Symbols: PGP10 | PGP10 (P-GLYCOPROTEIN 10); ATPase, coupled to AT1G10680.1 | Symbols: PGP10 | PGP10 (P-GLYCOPROTEIN 10); ATPase, coupled to transmembrane movement of substances | chr1:3538471-3543783 REVERSE
AT1G10690					AT1G10690.1 | Symbols: | similar to unknown protein [Arabidopsis thaliana] AT1G10690.1 | Symbols: | similar to unknown protein [Arabidopsis thaliana] (TAIR:AT5G40460.1); similar to hypothetical protein MtrDRAFT.AC146560g4v1 AT1G10690.1 | Symbols: | similar to unknown protein [Arabidopsis thaliana] AT1G10690.1 | Symbols: | similar to unknown protein [Arabidopsis thaliana] (TAIR:AT5G40460.1); simil…
AT1G10700					AT1G10700.1 | Symbols: | ribose-phosphate pyrophosphokinase 3 / AT1G10700.1 | Symbols: | ribose-phosphate pyrophosphokinase 3 / phosphoribosyl diphosphate synthetase 3 (PRS3) | chr1:3554158-3556275 AT1G10700.1 | Symbols: | ribose-phosphate pyrophosphokinase 3 / AT1G10700.1 | Symbols: | ribose-phosphate pyrophosphokinase 3 / phosphoribosyl diphosphate synthetase 3 (PRS3) | chr1:3554158-3556275 FOR…
AT1G10710					AT1G10710.2 | Symbols: | Encodes a Maternally expressed gene (MEG) family AT1G10710.2 | Symbols: | Encodes a Maternally expressed gene (MEG) family protein | chr1:3558424-3560408 FORWARD
AT1G10717					AT1G10717.1 | Symbols: | Encodes a Maternally expressed gene (MEG) family AT1G10717.1 | Symbols: | Encodes a Maternally expressed gene (MEG) family protein | chr1:3562181-3562555 FORWARD
AT1G10720					AT1G10720.1 | Symbols: | BSD domain-containing protein | AT1G10720.1 | Symbols: | BSD domain-containing protein | chr1:3562965-3564447 FORWARD
AT1G10730					AT1G10730.1 | Symbols: | clathrin adaptor complexes medium subunit family AT1G10730.1 | Symbols: | clathrin adaptor complexes medium subunit family protein | chr1:3565464-3567780 FORWARD
AT1G10740					AT1G10740.1 | Symbols: | similar to unknown protein [Arabidopsis thaliana] AT1G10740.1 | Symbols: | similar to unknown protein [Arabidopsis thaliana] (TAIR:AT1G23330.1); similar to Os05g0408300 [Oryza sativa (japonica AT1G10740.1 | Symbols: | similar to unknown protein [Arabidopsis thaliana] AT1G10740.1 | Symbols: | similar to unknown protein [Arabidopsis thaliana] (TAIR:AT1G23330.1); similar to …
AT1G10740					AT1G10740.2 | Symbols: | similar to unknown protein [Arabidopsis thaliana] AT1G10740.2 | Symbols: | similar to unknown protein [Arabidopsis thaliana] (TAIR:AT1G23330.1); similar to Os05g0408300 [Oryza sativa (japonica AT1G10740.2 | Symbols: | similar to unknown protein [Arabidopsis thaliana] AT1G10740.2 | Symbols: | similar to unknown protein [Arabidopsis thaliana] (TAIR:AT1G23330.1); similar to …
AT1G10745	597.766	123.676	794.187		AT1G10745.1 | Symbols: | Encodes a Maternally expressed gene (MEG) family AT1G10745.1 | Symbols: | Encodes a Maternally expressed gene (MEG) family protein | chr1:3572711-3573067 FORWARD
AT1G10747	20.6126				AT1G10747.1 | Symbols: | Encodes a Maternally expressed gene (MEG) family AT1G10747.1 | Symbols: | Encodes a Maternally expressed gene (MEG) family protein | chr1:3574313-3574637 FORWARD
AT1G10750					AT1G10750.1 | Symbols: | similar to unknown protein [Arabidopsis thaliana] AT1G10750.1 | Symbols: | similar to unknown protein [Arabidopsis thaliana] (TAIR:AT1G70550.1); similar to unknown protein [Arabidopsis thaliana] AT1G10750.1 | Symbols: | similar to unknown protein [Arabidopsis thaliana] AT1G10750.1 | Symbols: | similar to unknown protein [Arabidopsis thaliana] (TAIR:AT1G70550.1); similar t…
AT1G10760					AT1G10760.1 | Symbols: SOP1, SOP, SEX1, GWD1, GWD | SEX1 (STARCH EXCESS 1) | AT1G10760.1 | Symbols: SOP1, SOP, SEX1, GWD1, GWD | SEX1 (STARCH EXCESS 1) | chr1:3581211-3590044 REVERSE
AT1G10770					AT1G10770.1 | Symbols: | invertase/pectin methylesterase inhibitor family AT1G10770.1 | Symbols: | invertase/pectin methylesterase inhibitor family protein | chr1:3591860-3592363 REVERSE
AT1G10780					AT1G10780.1 | Symbols: | F-box family protein | chr1:3592876-3594311 AT1G10780.1 | Symbols: | F-box family protein | chr1:3592876-3594311 REVERSE
AT1G10790					AT1G10790.1 | Symbols: | similar to hydroxyproline-rich glycoprotein family AT1G10790.1 | Symbols: | similar to hydroxyproline-rich glycoprotein family protein [Arabidopsis thaliana] (TAIR:AT3G56590.1); similar to zinc finger AT1G10790.1 | Symbols: | similar to hydroxyproline-rich glycoprotein family AT1G10790.1 | Symbols: | similar to hydroxyproline-rich glycoprotein family protein [Arabidopsis …
AT1G10820					AT1G10820.2 | Symbols: | similar to unknown protein [Arabidopsis thaliana] AT1G10820.2 | Symbols: | similar to unknown protein [Arabidopsis thaliana] (TAIR:AT1G60670.2); similar to Os04g0523100 [Oryza sativa (japonica AT1G10820.2 | Symbols: | similar to unknown protein [Arabidopsis thaliana] AT1G10820.2 | Symbols: | similar to unknown protein [Arabidopsis thaliana] (TAIR:AT1G60670.2); similar to …
AT1G10830					AT1G10830.1 | Symbols: | sodium symporter-related | chr1:3605737-3607450 AT1G10830.1 | Symbols: | sodium symporter-related | chr1:3605737-3607450 REVERSE
AT1G10840	103.063		39.7093		AT1G10840.1 | Symbols: TIF3H1 | TIF3H1 (eukaryotic translation initiation AT1G10840.1 | Symbols: TIF3H1 | TIF3H1 (eukaryotic translation initiation factor 3 subunit H1); translation initiation factor | chr1:3607886-3610300 AT1G10840.1 | Symbols: TIF3H1 | TIF3H1 (eukaryotic translation initiation AT1G10840.1 | Symbols: TIF3H1 | TIF3H1 (eukaryotic translation initiation factor 3 subunit H1); transl…
AT1G10850					AT1G10850.1 | Symbols: | ATP binding / protein serine/threonine kinase | AT1G10850.1 | Symbols: | ATP binding / protein serine/threonine kinase | chr1:3612229-3614343 FORWARD
AT1G10865					AT1G10865.1 | Symbols: | similar to ENSANGP00000020123 [Anopheles gambiae AT1G10865.1 | Symbols: | similar to ENSANGP00000020123 [Anopheles gambiae str. PEST] (GB:XP.320694.3); similar to Os09g0518800 [Oryza sativa (japonica AT1G10865.1 | Symbols: | similar to ENSANGP00000020123 [Anopheles gambiae AT1G10865.1 | Symbols: | similar to ENSANGP00000020123 [Anopheles gambiae str. PEST] (GB:XP.320694.3…
AT1G10870					AT1G10870.1 | Symbols: AGD4 | AGD4 (ARF-GAP DOMAIN 4); protein binding | AT1G10870.1 | Symbols: AGD4 | AGD4 (ARF-GAP DOMAIN 4); protein binding | chr1:3616905-3623612 REVERSE
AT1G10880					AT1G10880.1 | Symbols: | similar to unknown protein [Arabidopsis thaliana] AT1G10880.1 | Symbols: | similar to unknown protein [Arabidopsis thaliana] (TAIR:AT5G11730.1); similar to expressed protein [Oryza sativa (japonica AT1G10880.1 | Symbols: | similar to unknown protein [Arabidopsis thaliana] AT1G10880.1 | Symbols: | similar to unknown protein [Arabidopsis thaliana] (TAIR:AT5G11730.1); simila…
AT1G10890	20.6126				AT1G10890.1 | Symbols: | F-box family protein | chr1:3629090-3632131 AT1G10890.1 | Symbols: | F-box family protein | chr1:3629090-3632131 FORWARD
AT1G10900					AT1G10900.1 | Symbols: | phosphatidylinositol-4-phosphate 5-kinase family AT1G10900.1 | Symbols: | phosphatidylinositol-4-phosphate 5-kinase family protein | chr1:3632396-3636416 REVERSE
AT1G10910					AT1G10910.1 | Symbols: | similar to PTAC2 (PLASTID TRANSCRIPTIONALLY AT1G10910.1 | Symbols: | similar to PTAC2 (PLASTID TRANSCRIPTIONALLY ACTIVE2), binding [Arabidopsis thaliana] (TAIR:AT1G74850.1); similar to AT1G10910.1 | Symbols: | similar to PTAC2 (PLASTID TRANSCRIPTIONALLY AT1G10910.1 | Symbols: | similar to PTAC2 (PLASTID TRANSCRIPTIONALLY ACTIVE2), binding [Arabidopsis thaliana] (TAIR:AT1G…
AT1G10930					AT1G10930.1 | Symbols: ATSGS1, RECQL4A | ATSGS1/RECQL4A; ATP-dependent AT1G10930.1 | Symbols: ATSGS1, RECQL4A | ATSGS1/RECQL4A; ATP-dependent helicase | chr1:3648032-3654997 REVERSE
AT1G10940	82.4504		119.128		AT1G10940.1 | Symbols: ASK1, SNRK2-4, SNRK2.4, SRK2A | ASK1 (ARABIDOPSIS AT1G10940.1 | Symbols: ASK1, SNRK2-4, SNRK2.4, SRK2A | ASK1 (ARABIDOPSIS SERINE/THREONINE KINASE 1); kinase | chr1:3656050-3658170 REVERSE
AT1G10950	164.901		119.128		AT1G10950.1 | Symbols: | endomembrane protein 70, putative | AT1G10950.1 | Symbols: | endomembrane protein 70, putative | chr1:3659322-3663622 FORWARD
AT1G10960	41.2252		198.547		AT1G10960.1 | Symbols: ATFD1 | ATFD1 (FERREDOXIN 1); electron carrier/ iron AT1G10960.1 | Symbols: ATFD1 | ATFD1 (FERREDOXIN 1); electron carrier/ iron ion binding | chr1:3664445-3664891 FORWARD
AT1G10970					AT1G10970.1 | Symbols: ZIP4 | ZIP4 (ZINC TRANSPORTER 4 PRECURSOR); cation AT1G10970.1 | Symbols: ZIP4 | ZIP4 (ZINC TRANSPORTER 4 PRECURSOR); cation transporter | chr1:3665201-3666933 REVERSE
AT1G11000					AT1G11000.1 | Symbols: ATMLO4, MLO4 | MLO4 (MILDEW RESISTANCE LOCUS O 4); AT1G11000.1 | Symbols: ATMLO4, MLO4 | MLO4 (MILDEW RESISTANCE LOCUS O 4); calmodulin binding | chr1:3671935-3675909 REVERSE
AT1G11020					AT1G11020.1 | Symbols: | zinc finger (C3HC4-type RING finger) family protein AT1G11020.1 | Symbols: | zinc finger (C3HC4-type RING finger) family protein | chr1:3676968-3678350 FORWARD
AT1G11040					AT1G11040.1 | Symbols: | DNAJ chaperone C-terminal domain-containing protein AT1G11040.1 | Symbols: | DNAJ chaperone C-terminal domain-containing protein | chr1:3679225-3680924 REVERSE
AT1G11050					AT1G11050.1 | Symbols: | protein kinase family protein | AT1G11050.1 | Symbols: | protein kinase family protein | chr1:3681892-3683769 FORWARD
AT1G11060					AT1G11060.1 | Symbols: | similar to unknown protein [Arabidopsis thaliana] AT1G11060.1 | Symbols: | similar to unknown protein [Arabidopsis thaliana] (TAIR:AT1G61030.1); similar to Os10g0497000 [Oryza sativa (japonica AT1G11060.1 | Symbols: | similar to unknown protein [Arabidopsis thaliana] AT1G11060.1 | Symbols: | similar to unknown protein [Arabidopsis thaliana] (TAIR:AT1G61030.1); similar to …
AT1G11070					AT1G11070.1 | Symbols: | hydroxyproline-rich glycoprotein family protein | AT1G11070.1 | Symbols: | hydroxyproline-rich glycoprotein family protein | chr1:3690406-3692826 REVERSE
AT1G11080					AT1G11080.1 | Symbols: SCPL31 | SCPL31 (serine carboxypeptidase-like 31); AT1G11080.1 | Symbols: SCPL31 | SCPL31 (serine carboxypeptidase-like 31); serine carboxypeptidase | chr1:3694917-3697759 REVERSE
AT1G11090					AT1G11090.1 | Symbols: | hydrolase, alpha/beta fold family protein | AT1G11090.1 | Symbols: | hydrolase, alpha/beta fold family protein | chr1:3702655-3703629 FORWARD
AT1G11100					AT1G11100.1 | Symbols: | SNF2 domain-containing protein / helicase AT1G11100.1 | Symbols: | SNF2 domain-containing protein / helicase domain-containing protein / zinc finger protein-related | AT1G11100.1 | Symbols: | SNF2 domain-containing protein / helicase AT1G11100.1 | Symbols: | SNF2 domain-containing protein / helicase domain-containing protein / zinc finger protein-related | chr1:3703934-37…
AT1G11120					AT1G11120.1 | Symbols: | similar to unknown protein [Arabidopsis thaliana] AT1G11120.1 | Symbols: | similar to unknown protein [Arabidopsis thaliana] (TAIR:AT1G61170.1); similar to CK25 [Nicotiana tabacum] (GB:ABE01833.1) | AT1G11120.1 | Symbols: | similar to unknown protein [Arabidopsis thaliana] AT1G11120.1 | Symbols: | similar to unknown protein [Arabidopsis thaliana] (TAIR:AT1G61170.1); simil…
AT1G11130					AT1G11130.1 | Symbols: SCM, SUB | SUB (STRUBBELIG); protein binding | AT1G11130.1 | Symbols: SCM, SUB | SUB (STRUBBELIG); protein binding | chr1:3723135-3727178 FORWARD
AT1G11170					AT1G11170.1 | Symbols: | similar to unknown protein [Arabidopsis thaliana] AT1G11170.1 | Symbols: | similar to unknown protein [Arabidopsis thaliana] (TAIR:AT1G61240.3); similar to putative lysine ketoglutarate reductase AT1G11170.1 | Symbols: | similar to unknown protein [Arabidopsis thaliana] AT1G11170.1 | Symbols: | similar to unknown protein [Arabidopsis thaliana] (TAIR:AT1G61240.3); similar …
AT1G11170					AT1G11170.2 | Symbols: | similar to unknown protein [Arabidopsis thaliana] AT1G11170.2 | Symbols: | similar to unknown protein [Arabidopsis thaliana] (TAIR:AT1G61240.3); similar to putative lysine ketoglutarate reductase AT1G11170.2 | Symbols: | similar to unknown protein [Arabidopsis thaliana] AT1G11170.2 | Symbols: | similar to unknown protein [Arabidopsis thaliana] (TAIR:AT1G61240.3); similar …
AT1G11180			79.4187		AT1G11180.1 | Symbols: | secretory carrier membrane protein (SCAMP) family AT1G11180.1 | Symbols: | secretory carrier membrane protein (SCAMP) family protein | chr1:3745829-3748307 FORWARD
AT1G11190					AT1G11190.1 | Symbols: BFN1 | BFN1 (BIFUNCTIONAL NUCLEASE I); nucleic acid AT1G11190.1 | Symbols: BFN1 | BFN1 (BIFUNCTIONAL NUCLEASE I); nucleic acid binding | chr1:3750338-3752696 REVERSE
AT1G11200					AT1G11200.1 | Symbols: | similar to unknown protein [Arabidopsis thaliana] AT1G11200.1 | Symbols: | similar to unknown protein [Arabidopsis thaliana] (TAIR:AT4G21570.1); similar to unknown [Medicago sativa] (GB:AAZ32885.1); AT1G11200.1 | Symbols: | similar to unknown protein [Arabidopsis thaliana] AT1G11200.1 | Symbols: | similar to unknown protein [Arabidopsis thaliana] (TAIR:AT4G21570.1); simil…
AT1G11210					AT1G11210.1 | Symbols: | similar to unknown protein [Arabidopsis thaliana] AT1G11210.1 | Symbols: | similar to unknown protein [Arabidopsis thaliana] (TAIR:AT1G11220.1); similar to fiber expressed protein [Gossypium hirsutum] AT1G11210.1 | Symbols: | similar to unknown protein [Arabidopsis thaliana] AT1G11210.1 | Symbols: | similar to unknown protein [Arabidopsis thaliana] (TAIR:AT1G11220.1); sim…
AT1G11240					AT1G11240.1 | Symbols: | similar to GTP binding / RNA binding [Arabidopsis AT1G11240.1 | Symbols: | similar to GTP binding / RNA binding [Arabidopsis thaliana] (TAIR:AT5G55660.1); similar to Os03g0353500 [Oryza sativa (japonica AT1G11240.1 | Symbols: | similar to GTP binding / RNA binding [Arabidopsis AT1G11240.1 | Symbols: | similar to GTP binding / RNA binding [Arabidopsis thaliana] (TAIR:AT5G5…
AT1G11250					AT1G11250.1 | Symbols: ATSYP125, SYP125 | SYP125 (syntaxin 125); t-SNARE | AT1G11250.1 | Symbols: ATSYP125, SYP125 | SYP125 (syntaxin 125); t-SNARE | chr1:3768724-3769706 FORWARD
AT1G11260					AT1G11260.1 | Symbols: STP1 | STP1 (SUGAR TRANSPORTER 1); carbohydrate AT1G11260.1 | Symbols: STP1 | STP1 (SUGAR TRANSPORTER 1); carbohydrate transporter/ sugar porter | chr1:3777460-3780133 FORWARD
AT1G11270					AT1G11270.2 | Symbols: | F-box family protein | chr1:3785715-3786653 AT1G11270.2 | Symbols: | F-box family protein | chr1:3785715-3786653 REVERSE
AT1G11270					AT1G11270.3 | Symbols: | F-box family protein | chr1:3785833-3786653 AT1G11270.3 | Symbols: | F-box family protein | chr1:3785833-3786653 REVERSE
AT1G11280					AT1G11280.4 | Symbols: | carbohydrate binding / kinase | AT1G11280.4 | Symbols: | carbohydrate binding / kinase | chr1:3787456-3790728 REVERSE
AT1G11300					AT1G11300.1 | Symbols: | carbohydrate binding / kinase | AT1G11300.1 | Symbols: | carbohydrate binding / kinase | chr1:3794389-3800719 FORWARD
AT1G11310					AT1G11310.1 | Symbols: ATMLO2, PMR2, MLO2 | MLO2 (MILDEW RESISTANCE LOCUS O AT1G11310.1 | Symbols: ATMLO2, PMR2, MLO2 | MLO2 (MILDEW RESISTANCE LOCUS O 2); calmodulin binding | chr1:3800899-3803870 REVERSE
AT1G11320	20.6126				AT1G11320.1 | Symbols: | similar to expressed protein [Oryza sativa AT1G11320.1 | Symbols: | similar to expressed protein [Oryza sativa (japonica cultivar-group)] (GB:AAP53947.1); similar to Os06g0724200 [Oryza AT1G11320.1 | Symbols: | similar to expressed protein [Oryza sativa AT1G11320.1 | Symbols: | similar to expressed protein [Oryza sativa (japonica cultivar-group)] (GB:AAP53947.1); similar …
AT1G11330					AT1G11330.1 | Symbols: | S-locus lectin protein kinase family protein | AT1G11330.1 | Symbols: | S-locus lectin protein kinase family protein | chr1:3810372-3813416 FORWARD
AT1G11340					AT1G11340.1 | Symbols: | S-locus lectin protein kinase family protein | AT1G11340.1 | Symbols: | S-locus lectin protein kinase family protein | chr1:3814116-3817420 REVERSE
AT1G11360					AT1G11360.2 | Symbols: | universal stress protein (USP) family protein | AT1G11360.2 | Symbols: | universal stress protein (USP) family protein | chr1:3822171-3822899 REVERSE
AT1G11370					AT1G11370.1 | Symbols: | pectinesterase family protein | AT1G11370.1 | Symbols: | pectinesterase family protein | chr1:3828098-3830945 REVERSE
AT1G11380					AT1G11380.1 | Symbols: | similar to unknown protein [Arabidopsis thaliana] AT1G11380.1 | Symbols: | similar to unknown protein [Arabidopsis thaliana] (TAIR:AT5G05350.1); similar to Uncharacterized Cys-rich domain [Medicago AT1G11380.1 | Symbols: | similar to unknown protein [Arabidopsis thaliana] AT1G11380.1 | Symbols: | similar to unknown protein [Arabidopsis thaliana] (TAIR:AT5G05350.1); simila…
AT1G11390					AT1G11390.1 | Symbols: | ABC1 family protein | chr1:3834762-3837305 AT1G11390.1 | Symbols: | ABC1 family protein | chr1:3834762-3837305 REVERSE
AT1G11400	41.2252				AT1G11400.3 | Symbols: PYM | PYM (PARTNER OF Y14-MAGO) | chr1:3838777-3839978 AT1G11400.3 | Symbols: PYM | PYM (PARTNER OF Y14-MAGO) | chr1:3838777-3839978 FORWARD
AT1G11410					AT1G11410.1 | Symbols: | S-locus protein kinase, putative | AT1G11410.1 | Symbols: | S-locus protein kinase, putative | chr1:3841286-3844284 FORWARD
AT1G11420					AT1G11420.1 | Symbols: | agenet domain-containing protein | AT1G11420.1 | Symbols: | agenet domain-containing protein | chr1:3844581-3846872 REVERSE
AT1G11430	20.6126		39.7093	39.7093	AT1G11430.1 | Symbols: | plastid developmental protein DAG, putative | AT1G11430.1 | Symbols: | plastid developmental protein DAG, putative | chr1:3847273-3848938 FORWARD
AT1G11440					AT1G11440.1 | Symbols: | similar to glycine-rich protein [Arabidopsis AT1G11440.1 | Symbols: | similar to glycine-rich protein [Arabidopsis thaliana] (TAIR:AT3G29075.1); similar to Os06g0232000 [Oryza sativa (japonica AT1G11440.1 | Symbols: | similar to glycine-rich protein [Arabidopsis AT1G11440.1 | Symbols: | similar to glycine-rich protein [Arabidopsis thaliana] (TAIR:AT3G29075.1); similar to …
AT1G11470	10.3063			19.8547	AT1G11470.1 | Symbols: | similar to pentatricopeptide (PPR) AT1G11470.1 | Symbols: | similar to pentatricopeptide (PPR) repeat-containing protein [Arabidopsis thaliana] (TAIR:AT1G02370.1) | AT1G11470.1 | Symbols: | similar to pentatricopeptide (PPR) AT1G11470.1 | Symbols: | similar to pentatricopeptide (PPR) repeat-containing protein [Arabidopsis thaliana] (TAIR:AT1G02370.1) | chr1:3859874-386052…
AT1G11475	103.063	20.6126	39.7093		AT1G11475.1 | Symbols: | DNA-directed RNA polymerase II, putative | AT1G11475.1 | Symbols: | DNA-directed RNA polymerase II, putative | chr1:3862520-3863805 FORWARD
AT1G11480	20.6126				AT1G11480.1 | Symbols: | eukaryotic translation initiation factor-related | AT1G11480.1 | Symbols: | eukaryotic translation initiation factor-related | chr1:3864368-3866750 REVERSE
AT1G11480	20.6126				AT1G11480.2 | Symbols: | eukaryotic translation initiation factor-related | AT1G11480.2 | Symbols: | eukaryotic translation initiation factor-related | chr1:3864368-3866707 REVERSE
AT1G11490					AT1G11490.1 | Symbols: | zinc finger (C2H2 type) family protein | AT1G11490.1 | Symbols: | zinc finger (C2H2 type) family protein | chr1:3868884-3870065 REVERSE
AT1G11510					AT1G11510.1 | Symbols: | DNA-binding storekeeper protein-related | AT1G11510.1 | Symbols: | DNA-binding storekeeper protein-related | chr1:3871778-3872836 REVERSE
AT1G11530			39.7093		AT1G11530.1 | Symbols: ATCXXS1 | ATCXXS1 (C-TERMINAL CYSTEINE RESIDUE IS AT1G11530.1 | Symbols: ATCXXS1 | ATCXXS1 (C-TERMINAL CYSTEINE RESIDUE IS CHANGED TO A SERINE 1); thiol-disulfide exchange intermediate | AT1G11530.1 | Symbols: ATCXXS1 | ATCXXS1 (C-TERMINAL CYSTEINE RESIDUE IS AT1G11530.1 | Symbols: ATCXXS1 | ATCXXS1 (C-TERMINAL CYSTEINE RESIDUE IS CHANGED TO A SERINE 1); thiol-disulfide exc…
AT1G11545					AT1G11545.1 | Symbols: | xyloglucan:xyloglucosyl transferase, putative / AT1G11545.1 | Symbols: | xyloglucan:xyloglucosyl transferase, putative / xyloglucan endotransglycosylase, putative / endo-xyloglucan transferase, AT1G11545.1 | Symbols: | xyloglucan:xyloglucosyl transferase, putative / AT1G11545.1 | Symbols: | xyloglucan:xyloglucosyl transferase, putative / xyloglucan endotransglycosylase, p…
AT1G11560					AT1G11560.1 | Symbols: | OST3/OST6 family protein | chr1:3881788-3882819 AT1G11560.1 | Symbols: | OST3/OST6 family protein | chr1:3881788-3882819 FORWARD
AT1G11570					AT1G11570.1 | Symbols: NTL | NTL (NTF2-LIKE); protein transporter | AT1G11570.1 | Symbols: NTL | NTL (NTF2-LIKE); protein transporter | chr1:3883280-3883663 FORWARD
AT1G11572					AT1G11572.1 | Symbols: | Encodes a Plant thionin family protein | AT1G11572.1 | Symbols: | Encodes a Plant thionin family protein | chr1:3884455-3884724 FORWARD
AT1G11580					AT1G11580.1 | Symbols: | pectin methylesterase, putative | AT1G11580.1 | Symbols: | pectin methylesterase, putative | chr1:3888730-3890649 FORWARD
AT1G11590			79.4187		AT1G11590.1 | Symbols: | pectin methylesterase, putative | AT1G11590.1 | Symbols: | pectin methylesterase, putative | chr1:3892634-3894620 FORWARD
AT1G11600					AT1G11600.1 | Symbols: CYP77B1 | CYP77B1 (cytochrome P450, family 77, AT1G11600.1 | Symbols: CYP77B1 | CYP77B1 (cytochrome P450, family 77, subfamily B, polypeptide 1); oxygen binding | chr1:3902090-3903622 FORWARD
AT1G11610					AT1G11610.1 | Symbols: CYP71A18 | CYP71A18 (cytochrome P450, family 71, AT1G11610.1 | Symbols: CYP71A18 | CYP71A18 (cytochrome P450, family 71, subfamily A, polypeptide 18); oxygen binding | chr1:3907461-3909291 REVERSE
AT1G11630					AT1G11630.1 | Symbols: | pentatricopeptide (PPR) repeat-containing protein | AT1G11630.1 | Symbols: | pentatricopeptide (PPR) repeat-containing protein | chr1:3913168-3914385 REVERSE
AT1G11650	41.2252		79.4187		AT1G11650.1 | Symbols: ATRBP45B | ATRBP45B; RNA binding | AT1G11650.1 | Symbols: ATRBP45B | ATRBP45B; RNA binding | chr1:3914895-3917301 FORWARD
AT1G11650	41.2252		79.4187		AT1G11650.2 | Symbols: ATRBP45B | ATRBP45B; RNA binding | AT1G11650.2 | Symbols: ATRBP45B | ATRBP45B; RNA binding | chr1:3914895-3917941 FORWARD
AT1G11660					AT1G11660.2 | Symbols: | ATP binding | chr1:3921056-3924347 FORWARD
AT1G11670					AT1G11670.1 | Symbols: | MATE efflux family protein | chr1:3928520-3931482 AT1G11670.1 | Symbols: | MATE efflux family protein | chr1:3928520-3931482 REVERSE
AT1G11680	20.6126			39.7093	AT1G11680.1 | Symbols: EMB1738, CYP51A2, CYP51, CYP51G1 | CYP51G1 (CYTOCHROME AT1G11680.1 | Symbols: EMB1738, CYP51A2, CYP51, CYP51G1 | CYP51G1 (CYTOCHROME P450 51); oxygen binding | chr1:3938925-3940585 FORWARD
AT1G11700					AT1G11700.1 | Symbols: | similar to unknown protein [Arabidopsis thaliana] AT1G11700.1 | Symbols: | similar to unknown protein [Arabidopsis thaliana] (TAIR:AT1G61930.1); similar to Protein of unknown function DUF584 [Medicago AT1G11700.1 | Symbols: | similar to unknown protein [Arabidopsis thaliana] AT1G11700.1 | Symbols: | similar to unknown protein [Arabidopsis thaliana] (TAIR:AT1G61930.1); sim…
AT1G11720	41.2252				AT1G11720.1 | Symbols: ATSS3 | ATSS3 (STARCH SYNTHASE 3); starch synthase/ AT1G11720.1 | Symbols: ATSS3 | ATSS3 (STARCH SYNTHASE 3); starch synthase/ transferase, transferring glycosyl groups | chr1:3952511-3956840 FORWARD
AT1G11730					AT1G11730.1 | Symbols: | galactosyltransferase family protein | AT1G11730.1 | Symbols: | galactosyltransferase family protein | chr1:3957473-3960113 FORWARD
AT1G11740					AT1G11740.1 | Symbols: | ankyrin repeat family protein | AT1G11740.1 | Symbols: | ankyrin repeat family protein | chr1:3963317-3966824 REVERSE
AT1G11750	123.676	20.6126		39.7093	AT1G11750.1 | Symbols: NCLPP1, NCLPP6, CLPP6 | CLPP6 (Clp protease AT1G11750.1 | Symbols: NCLPP1, NCLPP6, CLPP6 | CLPP6 (Clp protease proteolytic subunit 6); endopeptidase Clp | chr1:3967609-3969535 FORWARD
AT1G11755					AT1G11755.1 | Symbols: | similar to hypothetical protein AT1G11755.1 | Symbols: | similar to hypothetical protein MtrDRAFT.AC126792g27v1 [Medicago truncatula] (GB:ABE94701.1); contains domain AT1G11755.1 | Symbols: | similar to hypothetical protein AT1G11755.1 | Symbols: | similar to hypothetical protein MtrDRAFT.AC126792g27v1 [Medicago truncatula] (GB:ABE94701.1); contains domain FAMILY NOT NAME…
AT1G11760					AT1G11760.1 | Symbols: | similar to At1g11760 [Medicago truncatula] AT1G11760.1 | Symbols: | similar to At1g11760 [Medicago truncatula] (GB:ABE82612.1); contains domain FAMILY NOT NAMED (PTHR21528); contains AT1G11760.1 | Symbols: | similar to At1g11760 [Medicago truncatula] AT1G11760.1 | Symbols: | similar to At1g11760 [Medicago truncatula] (GB:ABE82612.1); contains domain FAMILY NOT NAMED (PTHR…
AT1G11765					AT1G11765.1 | Symbols: | S1 self-incompatibility protein-related | AT1G11765.1 | Symbols: | S1 self-incompatibility protein-related | chr1:3973908-3974321 FORWARD
AT1G11770					AT1G11770.1 | Symbols: | FAD-binding domain-containing protein | AT1G11770.1 | Symbols: | FAD-binding domain-containing protein | chr1:3976068-3977288 FORWARD
AT1G11780					AT1G11780.1 | Symbols: | oxidoreductase, 2OG-Fe(II) oxygenase family protein AT1G11780.1 | Symbols: | oxidoreductase, 2OG-Fe(II) oxygenase family protein | chr1:3977613-3979176 REVERSE
AT1G11790					AT1G11790.2 | Symbols: | prephenate dehydratase | chr1:3981475-3984561 AT1G11790.2 | Symbols: | prephenate dehydratase | chr1:3981475-3984561 FORWARD
AT1G11790					AT1G11790.1 | Symbols: | prephenate dehydratase family protein | AT1G11790.1 | Symbols: | prephenate dehydratase family protein | chr1:3981475-3984961 FORWARD
AT1G11800					AT1G11800.1 | Symbols: | endonuclease/exonuclease/phosphatase family protein AT1G11800.1 | Symbols: | endonuclease/exonuclease/phosphatase family protein | chr1:3985519-3987262 REVERSE
AT1G11820					AT1G11820.1 | Symbols: | hydrolase, hydrolyzing O-glycosyl compounds | AT1G11820.1 | Symbols: | hydrolase, hydrolyzing O-glycosyl compounds | chr1:3991258-3993326 REVERSE
AT1G11840	144.288		79.4187		AT1G11840.4 | Symbols: ATGLX1 | ATGLX1 (GLYOXALASE I HOMOLOG); AT1G11840.4 | Symbols: ATGLX1 | ATGLX1 (GLYOXALASE I HOMOLOG); lactoylglutathione lyase | chr1:3996044-3997517 FORWARD
AT1G11840	144.288		79.4187		AT1G11840.5 | Symbols: ATGLX1 | ATGLX1 (GLYOXALASE I HOMOLOG); AT1G11840.5 | Symbols: ATGLX1 | ATGLX1 (GLYOXALASE I HOMOLOG); lactoylglutathione lyase | chr1:3996044-3997289 FORWARD
AT1G11850					AT1G11850.4 | Symbols: | similar to unknown protein [Arabidopsis thaliana] AT1G11850.4 | Symbols: | similar to unknown protein [Arabidopsis thaliana] (TAIR:AT4G01985.1); similar to PREDICTED: similar to keratin 7, partial AT1G11850.4 | Symbols: | similar to unknown protein [Arabidopsis thaliana] AT1G11850.4 | Symbols: | similar to unknown protein [Arabidopsis thaliana] (TAIR:AT4G01985.1); similar…
AT1G11860	164.901		79.4187		AT1G11860.2 | Symbols: | aminomethyltransferase, putative | AT1G11860.2 | Symbols: | aminomethyltransferase, putative | chr1:4001800-4003244 FORWARD
AT1G11870					AT1G11870.1 | Symbols: OVA7, SRS, AtSRS | AtSRS (OVULE ABORTION 7); AT1G11870.1 | Symbols: OVA7, SRS, AtSRS | AtSRS (OVULE ABORTION 7); serine-tRNA ligase | chr1:4003894-4006555 FORWARD
AT1G11870					AT1G11870.2 | Symbols: OVA7, SRS, AtSRS | AtSRS (OVULE ABORTION 7); AT1G11870.2 | Symbols: OVA7, SRS, AtSRS | AtSRS (OVULE ABORTION 7); serine-tRNA ligase | chr1:4003894-4006555 FORWARD
AT1G11870					AT1G11870.3 | Symbols: OVA7, SRS, AtSRS | AtSRS (OVULE ABORTION 7); AT1G11870.3 | Symbols: OVA7, SRS, AtSRS | AtSRS (OVULE ABORTION 7); serine-tRNA ligase | chr1:4003894-4006149 FORWARD
AT1G11880					AT1G11880.1 | Symbols: | similar to Protein of unknown function DUF409 AT1G11880.1 | Symbols: | similar to Protein of unknown function DUF409 [Medicago truncatula] (GB:ABC75356.1); contains InterPro domain AT1G11880.1 | Symbols: | similar to Protein of unknown function DUF409 AT1G11880.1 | Symbols: | similar to Protein of unknown function DUF409 [Medicago truncatula] (GB:ABC75356.1); contains Int…
AT1G11890					AT1G11890.1 | Symbols: ATSEC22, SEC22 | SEC22 (secretion 22); transporter | AT1G11890.1 | Symbols: ATSEC22, SEC22 | SEC22 (secretion 22); transporter | chr1:4011508-4012834 FORWARD
AT1G11905	20.6126				AT1G11905.1 | Symbols: | similar to unknown protein [Arabidopsis thaliana] AT1G11905.1 | Symbols: | similar to unknown protein [Arabidopsis thaliana] (TAIR:AT5G42570.1); similar to unknown protein [Oryza sativa (japonica AT1G11905.1 | Symbols: | similar to unknown protein [Arabidopsis thaliana] AT1G11905.1 | Symbols: | similar to unknown protein [Arabidopsis thaliana] (TAIR:AT5G42570.1); similar …
AT1G11910	618.378	41.2252	516.221	39.7093	AT1G11910.1 | Symbols: | aspartyl protease family protein | AT1G11910.1 | Symbols: | aspartyl protease family protein | chr1:4017117-4019872 REVERSE
AT1G11920					AT1G11920.1 | Symbols: | pectate lyase family protein | chr1:4023665-4025095 AT1G11920.1 | Symbols: | pectate lyase family protein | chr1:4023665-4025095 REVERSE
AT1G11930	20.6126		39.7093		AT1G11930.1 | Symbols: | alanine racemase family protein | AT1G11930.1 | Symbols: | alanine racemase family protein | chr1:4028781-4030296 FORWARD
AT1G11930	20.6126		39.7093		AT1G11930.2 | Symbols: | alanine racemase family protein | AT1G11930.2 | Symbols: | alanine racemase family protein | chr1:4028781-4030296 FORWARD
AT1G11940					AT1G11940.1 | Symbols: | similar to unknown protein [Arabidopsis thaliana] AT1G11940.1 | Symbols: | similar to unknown protein [Arabidopsis thaliana] (TAIR:AT1G62305.1); similar to Os01g0695200 [Oryza sativa (japonica AT1G11940.1 | Symbols: | similar to unknown protein [Arabidopsis thaliana] AT1G11940.1 | Symbols: | similar to unknown protein [Arabidopsis thaliana] (TAIR:AT1G62305.1); similar to …
AT1G11950					AT1G11950.1 | Symbols: | transcription factor jumonji (jmjC) AT1G11950.1 | Symbols: | transcription factor jumonji (jmjC) domain-containing protein | chr1:4034745-4038308 REVERSE
AT1G11960					AT1G11960.1 | Symbols: | early-responsive to dehydration protein-related / AT1G11960.1 | Symbols: | early-responsive to dehydration protein-related / ERD protein-related | chr1:4041441-4043141 REVERSE
AT1G11990					AT1G11990.1 | Symbols: | similar to unknown protein [Arabidopsis thaliana] AT1G11990.1 | Symbols: | similar to unknown protein [Arabidopsis thaliana] (TAIR:AT1G62330.1); similar to putative auxin-independent growth promoter AT1G11990.1 | Symbols: | similar to unknown protein [Arabidopsis thaliana] AT1G11990.1 | Symbols: | similar to unknown protein [Arabidopsis thaliana] (TAIR:AT1G62330.1); simil…
AT1G12000	123.676	20.6126	317.675		AT1G12000.1 | Symbols: | pyrophosphate--fructose-6-phosphate AT1G12000.1 | Symbols: | pyrophosphate--fructose-6-phosphate 1-phosphotransferase beta subunit, putative / pyrophosphate-dependent AT1G12000.1 | Symbols: | pyrophosphate--fructose-6-phosphate AT1G12000.1 | Symbols: | pyrophosphate--fructose-6-phosphate 1-phosphotransferase beta subunit, putative / pyrophosphate-dependent 6-phosphofructo…
AT1G12010	319.495	10.3063	39.7093		AT1G12010.1 | Symbols: | 1-aminocyclopropane-1-carboxylate oxidase, putative AT1G12010.1 | Symbols: | 1-aminocyclopropane-1-carboxylate oxidase, putative / ACC oxidase, putative | chr1:4056272-4057668 FORWARD
AT1G12020					AT1G12020.1 | Symbols: | similar to unknown protein [Arabidopsis thaliana] AT1G12020.1 | Symbols: | similar to unknown protein [Arabidopsis thaliana] (TAIR:AT1G62422.1); similar to OSJNBa0043A12.20 [Oryza sativa (japonica AT1G12020.1 | Symbols: | similar to unknown protein [Arabidopsis thaliana] AT1G12020.1 | Symbols: | similar to unknown protein [Arabidopsis thaliana] (TAIR:AT1G62422.1); similar…
AT1G12030					AT1G12030.1 | Symbols: | similar to unknown protein [Arabidopsis thaliana] AT1G12030.1 | Symbols: | similar to unknown protein [Arabidopsis thaliana] (TAIR:AT1G62420.1); similar to uncharacterized plant-specific domain AT1G12030.1 | Symbols: | similar to unknown protein [Arabidopsis thaliana] AT1G12030.1 | Symbols: | similar to unknown protein [Arabidopsis thaliana] (TAIR:AT1G62420.1); similar to…
AT1G12040					AT1G12040.1 | Symbols: LRX1 | LRX1 (LEUCINE-RICH REPEAT/EXTENSIN 1); protein AT1G12040.1 | Symbols: LRX1 | LRX1 (LEUCINE-RICH REPEAT/EXTENSIN 1); protein binding / structural constituent of cell wall | chr1:4070158-4072392 AT1G12040.1 | Symbols: LRX1 | LRX1 (LEUCINE-RICH REPEAT/EXTENSIN 1); protein AT1G12040.1 | Symbols: LRX1 | LRX1 (LEUCINE-RICH REPEAT/EXTENSIN 1); protein binding / structural c…
AT1G12050	123.676		79.4187		AT1G12050.1 | Symbols: | fumarylacetoacetase, putative | AT1G12050.1 | Symbols: | fumarylacetoacetase, putative | chr1:4072902-4075854 FORWARD
AT1G12060					AT1G12060.1 | Symbols: ATBAG5 | ATBAG5 (ARABIDOPSIS THALIANA BCL-2-ASSOCIATED AT1G12060.1 | Symbols: ATBAG5 | ATBAG5 (ARABIDOPSIS THALIANA BCL-2-ASSOCIATED ATHANOGENE 5); protein binding | chr1:4076332-4077022 FORWARD
AT1G12064	82.4504		158.837		AT1G12064.1 | Symbols: | similar to TNFR/CD27/30/40/95 cysteine-rich re AT1G12064.1 | Symbols: | similar to TNFR/CD27/30/40/95 cysteine-rich re (GB:ABD33006.1) | chr1:4077703-4078032 REVERSE
AT1G12070					AT1G12070.1 | Symbols: | Rho GDP-dissociation inhibitor family protein | AT1G12070.1 | Symbols: | Rho GDP-dissociation inhibitor family protein | chr1:4078911-4080104 REVERSE
AT1G12080					AT1G12080.2 | Symbols: | similar to unknown protein [Arabidopsis thaliana] AT1G12080.2 | Symbols: | similar to unknown protein [Arabidopsis thaliana] (TAIR:AT3G59370.1); similar to vacuolar calcium binding protein [Raphanus AT1G12080.2 | Symbols: | similar to unknown protein [Arabidopsis thaliana] AT1G12080.2 | Symbols: | similar to unknown protein [Arabidopsis thaliana] (TAIR:AT3G59370.1); simil…
AT1G12090	103.063		198.547		AT1G12090.1 | Symbols: ELP | ELP (EXTENSIN-LIKE PROTEIN); lipid binding | AT1G12090.1 | Symbols: ELP | ELP (EXTENSIN-LIKE PROTEIN); lipid binding | chr1:4090174-4090587 REVERSE
AT1G12100					AT1G12100.1 | Symbols: | protease inhibitor/seed storage/lipid transfer AT1G12100.1 | Symbols: | protease inhibitor/seed storage/lipid transfer protein (LTP) family protein | chr1:4095496-4095843 FORWARD
AT1G12110					AT1G12110.1 | Symbols: CHL1-1, NRT1, B-1, ATNRT1, CHL1, NRT1.1 | NRT1.1 AT1G12110.1 | Symbols: CHL1-1, NRT1, B-1, ATNRT1, CHL1, NRT1.1 | NRT1.1 (nitrate transporter 1.1); transporter | chr1:4105339-4109288 FORWARD
AT1G12120					AT1G12120.1 | Symbols: | similar to unknown protein [Arabidopsis thaliana] AT1G12120.1 | Symbols: | similar to unknown protein [Arabidopsis thaliana] (TAIR:AT1G62530.1); similar to Os10g0553900 [Oryza sativa (japonica AT1G12120.1 | Symbols: | similar to unknown protein [Arabidopsis thaliana] AT1G12120.1 | Symbols: | similar to unknown protein [Arabidopsis thaliana] (TAIR:AT1G62530.1); similar to …
AT1G12140					AT1G12140.1 | Symbols: | flavin-containing monooxygenase family protein / AT1G12140.1 | Symbols: | flavin-containing monooxygenase family protein / FMO family protein | chr1:4121384-4123364 FORWARD
AT1G12140					AT1G12140.2 | Symbols: | flavin-containing monooxygenase family protein / AT1G12140.2 | Symbols: | flavin-containing monooxygenase family protein / FMO family protein | chr1:4121384-4123364 FORWARD
AT1G12150					AT1G12150.1 | Symbols: | similar to myosin heavy chain-related [Arabidopsis AT1G12150.1 | Symbols: | similar to myosin heavy chain-related [Arabidopsis thaliana] (TAIR:AT4G17210.1); similar to Prefoldin [Medicago truncatula] AT1G12150.1 | Symbols: | similar to myosin heavy chain-related [Arabidopsis AT1G12150.1 | Symbols: | similar to myosin heavy chain-related [Arabidopsis thaliana] (TAIR:AT4G17…
AT1G12200					AT1G12200.1 | Symbols: | flavin-containing monooxygenase family protein / AT1G12200.1 | Symbols: | flavin-containing monooxygenase family protein / FMO family protein | chr1:4137625-4139833 FORWARD
AT1G12210					AT1G12210.1 | Symbols: RFL1 | RFL1 (RPS5-LIKE 1); ATP binding / protein AT1G12210.1 | Symbols: RFL1 | RFL1 (RPS5-LIKE 1); ATP binding / protein binding | chr1:4140946-4143603 FORWARD
AT1G12220					AT1G12220.1 | Symbols: RPS5 | RPS5 (RESISTANT TO P. SYRINGAE 5) | AT1G12220.1 | Symbols: RPS5 | RPS5 (RESISTANT TO P. SYRINGAE 5) | chr1:4145009-4147678 FORWARD
AT1G12230	41.2252		39.7093		AT1G12230.1 | Symbols: | transaldolase, putative | chr1:4148048-4150706 AT1G12230.1 | Symbols: | transaldolase, putative | chr1:4148048-4150706 FORWARD
AT1G12240	41.2252				AT1G12240.1 | Symbols: ATBETAFRUCT4, VAC-INV | ATBETAFRUCT4/VAC-INV (VACUOLAR AT1G12240.1 | Symbols: ATBETAFRUCT4, VAC-INV | ATBETAFRUCT4/VAC-INV (VACUOLAR INVERTASE); beta-fructofuranosidase/ hydrolase, hydrolyzing O-glycosyl AT1G12240.1 | Symbols: ATBETAFRUCT4, VAC-INV | ATBETAFRUCT4/VAC-INV (VACUOLAR AT1G12240.1 | Symbols: ATBETAFRUCT4, VAC-INV | ATBETAFRUCT4/VAC-INV (VACUOLAR INVERTASE); beta…
AT1G12244					AT1G12244.1 | Symbols: | DNA binding / hydrolase, acting on ester bonds / AT1G12244.1 | Symbols: | DNA binding / hydrolase, acting on ester bonds / nuclease/ recombinase | chr1:4157717-4158891 FORWARD
AT1G12250					AT1G12250.1 | Symbols: | thylakoid lumenal protein-related | AT1G12250.1 | Symbols: | thylakoid lumenal protein-related | chr1:4159285-4161267 FORWARD
AT1G12250					AT1G12250.2 | Symbols: | thylakoid lumenal protein-related | AT1G12250.2 | Symbols: | thylakoid lumenal protein-related | chr1:4159621-4161267 FORWARD
AT1G12260					AT1G12260.1 | Symbols: EMB2749, ANAC007, VND4 | VND4 (VASCULAR RELATED AT1G12260.1 | Symbols: EMB2749, ANAC007, VND4 | VND4 (VASCULAR RELATED NAC-DOMAIN PROTEIN 4); transcription factor | chr1:4163056-4164484 REVERSE
AT1G12270					AT1G12270.1 | Symbols: | stress-inducible protein, putative | AT1G12270.1 | Symbols: | stress-inducible protein, putative | chr1:4172103-4174573 FORWARD
AT1G12280					AT1G12280.1 | Symbols: | disease resistance protein (CC-NBS-LRR class), AT1G12280.1 | Symbols: | disease resistance protein (CC-NBS-LRR class), putative | chr1:4174873-4177557 REVERSE
AT1G12290					AT1G12290.1 | Symbols: | disease resistance protein (CC-NBS-LRR class), AT1G12290.1 | Symbols: | disease resistance protein (CC-NBS-LRR class), putative | chr1:4178591-4181245 REVERSE
AT1G12300					AT1G12300.1 | Symbols: | pentatricopeptide (PPR) repeat-containing protein | AT1G12300.1 | Symbols: | pentatricopeptide (PPR) repeat-containing protein | chr1:4184161-4186074 REVERSE
AT1G12310	41.2252		39.7093		AT1G12310.1 | Symbols: | calmodulin, putative | chr1:4187498-4187944 AT1G12310.1 | Symbols: | calmodulin, putative | chr1:4187498-4187944 REVERSE
AT1G12320					AT1G12320.1 | Symbols: | similar to unknown protein [Arabidopsis thaliana] AT1G12320.1 | Symbols: | similar to unknown protein [Arabidopsis thaliana] (TAIR:AT1G62840.1); similar to Os02g0455400 [Oryza sativa (japonica AT1G12320.1 | Symbols: | similar to unknown protein [Arabidopsis thaliana] AT1G12320.1 | Symbols: | similar to unknown protein [Arabidopsis thaliana] (TAIR:AT1G62840.1); similar to …
AT1G12330		20.6126			AT1G12330.1 | Symbols: | similar to unknown protein [Arabidopsis thaliana] AT1G12330.1 | Symbols: | similar to unknown protein [Arabidopsis thaliana] (TAIR:AT5G12900.1); similar to Peptidase M14, carboxypeptidase A [Medicago AT1G12330.1 | Symbols: | similar to unknown protein [Arabidopsis thaliana] AT1G12330.1 | Symbols: | similar to unknown protein [Arabidopsis thaliana] (TAIR:AT5G12900.1); simi…
AT1G12350					AT1G12350.1 | Symbols: ATCOAB | ATCOAB (4-PHOSPHO-PANTO-THENOYLCYSTEINE AT1G12350.1 | Symbols: ATCOAB | ATCOAB (4-PHOSPHO-PANTO-THENOYLCYSTEINE SYNTHETASE); catalytic/ phosphopantothenate--cysteine ligase | AT1G12350.1 | Symbols: ATCOAB | ATCOAB (4-PHOSPHO-PANTO-THENOYLCYSTEINE AT1G12350.1 | Symbols: ATCOAB | ATCOAB (4-PHOSPHO-PANTO-THENOYLCYSTEINE SYNTHETASE); catalytic/ phosphopantothenate--cys…
AT1G12360	20.6126				AT1G12360.1 | Symbols: KEU | KEU (KEULE); protein transporter | AT1G12360.1 | Symbols: KEU | KEU (KEULE); protein transporter | chr1:4201170-4206142 FORWARD
AT1G12370					AT1G12370.1 | Symbols: UVR2, PHR1 | PHR1 (PHOTOLYASE 1) | AT1G12370.1 | Symbols: UVR2, PHR1 | PHR1 (PHOTOLYASE 1) | chr1:4206498-4208840 REVERSE
AT1G12370					AT1G12370.2 | Symbols: UVR2, PHR1 | PHR1 (PHOTOLYASE 1) | AT1G12370.2 | Symbols: UVR2, PHR1 | PHR1 (PHOTOLYASE 1) | chr1:4206498-4208840 REVERSE
AT1G12380	20.6126				AT1G12380.1 | Symbols: | similar to unknown protein [Arabidopsis thaliana] AT1G12380.1 | Symbols: | similar to unknown protein [Arabidopsis thaliana] (TAIR:AT1G62870.1); similar to OSIGBa0107A02.7 [Oryza sativa (indica AT1G12380.1 | Symbols: | similar to unknown protein [Arabidopsis thaliana] AT1G12380.1 | Symbols: | similar to unknown protein [Arabidopsis thaliana] (TAIR:AT1G62870.1); similar to…
AT1G12390					AT1G12390.1 | Symbols: | cornichon family protein | chr1:4220345-4221479 AT1G12390.1 | Symbols: | cornichon family protein | chr1:4220345-4221479 FORWARD
AT1G12400					AT1G12400.1 | Symbols: | similar to Os07g0573600 [Oryza sativa (japonica AT1G12400.1 | Symbols: | similar to Os07g0573600 [Oryza sativa (japonica cultivar-group)] (GB:NP.001060068.1); similar to novel protein similar to AT1G12400.1 | Symbols: | similar to Os07g0573600 [Oryza sativa (japonica AT1G12400.1 | Symbols: | similar to Os07g0573600 [Oryza sativa (japonica cultivar-group)] (GB:NP.001060068…
AT1G12410			39.7093		AT1G12410.1 | Symbols: CLPP2, NCLPP2, CLPR2 | CLPR2 (Clp protease proteolytic AT1G12410.1 | Symbols: CLPP2, NCLPP2, CLPR2 | CLPR2 (Clp protease proteolytic subunit 2); endopeptidase Clp | chr1:4223097-4224952 FORWARD
AT1G12420					AT1G12420.1 | Symbols: ACR8 | ACR8 (ACT Domain Repeat 8) | AT1G12420.1 | Symbols: ACR8 | ACR8 (ACT Domain Repeat 8) | chr1:4226671-4228915 REVERSE
AT1G12430					AT1G12430.1 | Symbols: PAK | PAK (PHOSPHATIDIC ACID KINASE); microtubule AT1G12430.1 | Symbols: PAK | PAK (PHOSPHATIDIC ACID KINASE); microtubule motor | chr1:4234120-4238550 REVERSE
AT1G12440	41.2252				AT1G12440.2 | Symbols: | zinc finger (AN1-like) family protein | AT1G12440.2 | Symbols: | zinc finger (AN1-like) family protein | chr1:4241814-4242320 REVERSE
AT1G12450					AT1G12450.1 | Symbols: | similar to unknown protein [Arabidopsis thaliana] AT1G12450.1 | Symbols: | similar to unknown protein [Arabidopsis thaliana] (TAIR:AT4G22850.1); similar to At1g12450-related [Medicago truncatula] AT1G12450.1 | Symbols: | similar to unknown protein [Arabidopsis thaliana] AT1G12450.1 | Symbols: | similar to unknown protein [Arabidopsis thaliana] (TAIR:AT4G22850.1); similar …
AT1G12460					AT1G12460.1 | Symbols: | leucine-rich repeat transmembrane protein kinase, AT1G12460.1 | Symbols: | leucine-rich repeat transmembrane protein kinase, putative | chr1:4247701-4250442 FORWARD
AT1G12470					AT1G12470.1 | Symbols: | Pep3/Vps18/deep orange family protein | AT1G12470.1 | Symbols: | Pep3/Vps18/deep orange family protein | chr1:4251357-4257199 FORWARD
AT1G12500	20.6126				AT1G12500.1 | Symbols: | phosphate translocator-related | AT1G12500.1 | Symbols: | phosphate translocator-related | chr1:4263540-4264955 REVERSE
AT1G12520					AT1G12520.1 | Symbols: ATCCS, CCS1 | CCS1 (copper chaperone for superoxide AT1G12520.1 | Symbols: ATCCS, CCS1 | CCS1 (copper chaperone for superoxide dismutase 1); superoxide dismutase copper chaperone | chr1:4267275-4268898 AT1G12520.1 | Symbols: ATCCS, CCS1 | CCS1 (copper chaperone for superoxide AT1G12520.1 | Symbols: ATCCS, CCS1 | CCS1 (copper chaperone for superoxide dismutase 1); superoxide…
AT1G12520					AT1G12520.2 | Symbols: ATCCS, CCS1 | CCS1 (copper chaperone for superoxide AT1G12520.2 | Symbols: ATCCS, CCS1 | CCS1 (copper chaperone for superoxide dismutase 1); superoxide dismutase copper chaperone | chr1:4267275-4268436 AT1G12520.2 | Symbols: ATCCS, CCS1 | CCS1 (copper chaperone for superoxide AT1G12520.2 | Symbols: ATCCS, CCS1 | CCS1 (copper chaperone for superoxide dismutase 1); superoxide…
AT1G12520					AT1G12520.3 | Symbols: ATCCS, CCS1 | CCS1 (copper chaperone for superoxide AT1G12520.3 | Symbols: ATCCS, CCS1 | CCS1 (copper chaperone for superoxide dismutase 1); superoxide dismutase copper chaperone | chr1:4267275-4268204 AT1G12520.3 | Symbols: ATCCS, CCS1 | CCS1 (copper chaperone for superoxide AT1G12520.3 | Symbols: ATCCS, CCS1 | CCS1 (copper chaperone for superoxide dismutase 1); superoxide…
AT1G12530					AT1G12530.1 | Symbols: | similar to unknown protein [Arabidopsis thaliana] AT1G12530.1 | Symbols: | similar to unknown protein [Arabidopsis thaliana] (TAIR:AT1G56420.1); similar to Os03g0228500 [Oryza sativa (japonica AT1G12530.1 | Symbols: | similar to unknown protein [Arabidopsis thaliana] AT1G12530.1 | Symbols: | similar to unknown protein [Arabidopsis thaliana] (TAIR:AT1G56420.1); similar to …
AT1G12540					AT1G12540.1 | Symbols: | basic helix-loop-helix (bHLH) family protein | AT1G12540.1 | Symbols: | basic helix-loop-helix (bHLH) family protein | chr1:4273135-4273978 FORWARD
AT1G12550	350.414	20.6126	516.221		AT1G12550.1 | Symbols: | oxidoreductase family protein | AT1G12550.1 | Symbols: | oxidoreductase family protein | chr1:4274647-4275829 FORWARD
AT1G12560					AT1G12560.1 | Symbols: EXP7, ATEXP7, ATHEXP ALPHA 1.26, EXPA7, ATEXPA7 | AT1G12560.1 | Symbols: EXP7, ATEXP7, ATHEXP ALPHA 1.26, EXPA7, ATEXPA7 | ATEXPA7 (ARABIDOPSIS THALIANA EXPANSIN A7) | chr1:4276555-4277691 FORWARD
AT1G12570					AT1G12570.1 | Symbols: | glucose-methanol-choline (GMC) oxidoreductase AT1G12570.1 | Symbols: | glucose-methanol-choline (GMC) oxidoreductase family protein | chr1:4278190-4280751 REVERSE
AT1G12580					AT1G12580.1 | Symbols: PEPKR1 | PEPKR1 (PHOSPHOENOLPYRUVATE AT1G12580.1 | Symbols: PEPKR1 | PEPKR1 (PHOSPHOENOLPYRUVATE CARBOXYLASE-RELATED KINASE 1); kinase | chr1:4283633-4285673 FORWARD
AT1G12600					AT1G12600.1 | Symbols: | similar to ATUTR2/UTR2 (UDP-GALACTOSE TRANSPORTER AT1G12600.1 | Symbols: | similar to ATUTR2/UTR2 (UDP-GALACTOSE TRANSPORTER 2) [Arabidopsis thaliana] (TAIR:AT4G23010.1); similar to hypothetical protein AT1G12600.1 | Symbols: | similar to ATUTR2/UTR2 (UDP-GALACTOSE TRANSPORTER AT1G12600.1 | Symbols: | similar to ATUTR2/UTR2 (UDP-GALACTOSE TRANSPORTER 2) [Arabidopsis thali…
AT1G12610					AT1G12610.1 | Symbols: DDF1 | DDF1 (DWARF AND DELAYED FLOWERING 1); DNA AT1G12610.1 | Symbols: DDF1 | DDF1 (DWARF AND DELAYED FLOWERING 1); DNA binding / transcription factor | chr1:4290203-4290832 REVERSE
AT1G12620					AT1G12620.1 | Symbols: | pentatricopeptide (PPR) repeat-containing protein | AT1G12620.1 | Symbols: | pentatricopeptide (PPR) repeat-containing protein | chr1:4294881-4296746 REVERSE
AT1G12630					AT1G12630.1 | Symbols: | DNA binding / transcription factor/ transcriptional AT1G12630.1 | Symbols: | DNA binding / transcription factor/ transcriptional activator | chr1:4298895-4299473 FORWARD
AT1G12640	20.6126				AT1G12640.1 | Symbols: | membrane bound O-acyl transferase (MBOAT) family AT1G12640.1 | Symbols: | membrane bound O-acyl transferase (MBOAT) family protein | chr1:4303584-4305664 REVERSE
AT1G12650			39.7093		AT1G12650.4 | Symbols: | similar to PREDICTED: hypothetical protein AT1G12650.4 | Symbols: | similar to PREDICTED: hypothetical protein [Strongylocentrotus purpuratus] (GB:XP.783665.2); similar to Os09g0525200 AT1G12650.4 | Symbols: | similar to PREDICTED: hypothetical protein AT1G12650.4 | Symbols: | similar to PREDICTED: hypothetical protein [Strongylocentrotus purpuratus] (GB:XP.783665.2); sim…
AT1G12660					AT1G12660.1 | Symbols: | Encodes a Plant thionin family protein | AT1G12660.1 | Symbols: | Encodes a Plant thionin family protein | chr1:4308941-4309556 FORWARD
AT1G12663	20.6126				AT1G12663.1 | Symbols: | Encodes a Plant thionin family protein | AT1G12663.1 | Symbols: | Encodes a Plant thionin family protein | chr1:4310967-4311455 FORWARD
AT1G12665					AT1G12665.1 | Symbols: | Encodes a Plant thionin family protein | AT1G12665.1 | Symbols: | Encodes a Plant thionin family protein | chr1:4312396-4312665 FORWARD
AT1G12680					AT1G12680.1 | Symbols: PEPKR2 | PEPKR2 (PHOSPHOENOLPYRUVATE AT1G12680.1 | Symbols: PEPKR2 | PEPKR2 (PHOSPHOENOLPYRUVATE CARBOXYLASE-RELATED KINASE 2); kinase | chr1:4320121-4322267 REVERSE
AT1G12710					AT1G12710.1 | Symbols: ATPP2-A12 | ATPP2-A12 (Phloem protein 2-A12) | AT1G12710.1 | Symbols: ATPP2-A12 | ATPP2-A12 (Phloem protein 2-A12) | chr1:4326978-4328322 REVERSE
AT1G12740					AT1G12740.1 | Symbols: CYP87A2 | CYP87A2 (cytochrome P450, family 87, AT1G12740.1 | Symbols: CYP87A2 | CYP87A2 (cytochrome P450, family 87, subfamily A, polypeptide 2); oxygen binding | chr1:4342460-4344567 FORWARD
AT1G12750					AT1G12750.2 | Symbols: | rhomboid family protein | chr1:4345098-4346686 AT1G12750.2 | Symbols: | rhomboid family protein | chr1:4345098-4346686 REVERSE
AT1G12760					AT1G12760.1 | Symbols: | protein binding / ubiquitin-protein ligase/ zinc AT1G12760.1 | Symbols: | protein binding / ubiquitin-protein ligase/ zinc ion binding | chr1:4348726-4350510 FORWARD
AT1G12760					AT1G12760.2 | Symbols: | protein binding / zinc ion binding | AT1G12760.2 | Symbols: | protein binding / zinc ion binding | chr1:4348939-4350510 FORWARD
AT1G12770					AT1G12770.1 | Symbols: EMB1586 | EMB1586 (EMBRYO DEFECTIVE 1586) | AT1G12770.1 | Symbols: EMB1586 | EMB1586 (EMBRYO DEFECTIVE 1586) | chr1:4351886-4353541 FORWARD
AT1G12775					AT1G12775.1 | Symbols: | binding | chr1:4353904-4355838 FORWARD
AT1G12780	1216.14	41.2252	357.384		AT1G12780.1 | Symbols: UGE1 | UGE1 (UDP-D-glucose/UDP-D-galactose 4-epimerase AT1G12780.1 | Symbols: UGE1 | UGE1 (UDP-D-glucose/UDP-D-galactose 4-epimerase 1); UDP-glucose 4-epimerase/ protein dimerization | chr1:4356122-4358118 AT1G12780.1 | Symbols: UGE1 | UGE1 (UDP-D-glucose/UDP-D-galactose 4-epimerase AT1G12780.1 | Symbols: UGE1 | UGE1 (UDP-D-glucose/UDP-D-galactose 4-epimerase 1); UDP-glucos…
AT1G12800	61.8378				AT1G12800.1 | Symbols: | S1 RNA-binding domain-containing protein | AT1G12800.1 | Symbols: | S1 RNA-binding domain-containing protein | chr1:4361776-4365187 REVERSE
AT1G12805					AT1G12805.1 | Symbols: | nucleotide binding | chr1:4366726-4366953 FORWARD
AT1G12810	41.2252		119.128		AT1G12810.1 | Symbols: | proline-rich family protein | chr1:4367330-4368518 AT1G12810.1 | Symbols: | proline-rich family protein | chr1:4367330-4368518 FORWARD
AT1G12820			79.4187		AT1G12820.1 | Symbols: AFB3 | AFB3 (AUXIN SIGNALING F-BOX 3); auxin binding / AT1G12820.1 | Symbols: AFB3 | AFB3 (AUXIN SIGNALING F-BOX 3); auxin binding / ubiquitin-protein ligase | chr1:4368877-4370778 REVERSE
AT1G12830					AT1G12830.1 | Symbols: | similar to leucine-rich repeat family protein AT1G12830.1 | Symbols: | similar to leucine-rich repeat family protein [Arabidopsis thaliana] (TAIR:AT3G50690.1); similar to hypothetical protein AT1G12830.1 | Symbols: | similar to leucine-rich repeat family protein AT1G12830.1 | Symbols: | similar to leucine-rich repeat family protein [Arabidopsis thaliana] (TAIR:AT3G50690.1…
AT1G12840	61.8378		79.4187		AT1G12840.1 | Symbols: ATVHA-C, DET3 | DET3 (DE-ETIOLATED 3) | AT1G12840.1 | Symbols: ATVHA-C, DET3 | DET3 (DE-ETIOLATED 3) | chr1:4375582-4378218 FORWARD
AT1G12845					AT1G12845.1 | Symbols: | similar to hypothetical protein AT1G12845.1 | Symbols: | similar to hypothetical protein MtrDRAFT.AC149131g9v1 [Medicago truncatula] (GB:ABD32556.1) | AT1G12845.1 | Symbols: | similar to hypothetical protein AT1G12845.1 | Symbols: | similar to hypothetical protein MtrDRAFT.AC149131g9v1 [Medicago truncatula] (GB:ABD32556.1) | chr1:4379021-4379380 REVERSE
AT1G12850	20.6126				AT1G12850.1 | Symbols: | phosphoglycerate/bisphosphoglycerate mutase family AT1G12850.1 | Symbols: | phosphoglycerate/bisphosphoglycerate mutase family protein | chr1:4380020-4381575 REVERSE
AT1G12860					AT1G12860.1 | Symbols: | basic helix-loop-helix (bHLH) family protein / AT1G12860.1 | Symbols: | basic helix-loop-helix (bHLH) family protein / F-box family protein | chr1:4382221-4386390 FORWARD
AT1G12870					AT1G12870.1 | Symbols: | S locus F-box-related / SLF-related | AT1G12870.1 | Symbols: | S locus F-box-related / SLF-related | chr1:4387127-4389108 REVERSE
AT1G12880					AT1G12880.1 | Symbols: ATNUDT12 | ATNUDT12 (Arabidopsis thaliana Nudix AT1G12880.1 | Symbols: ATNUDT12 | ATNUDT12 (Arabidopsis thaliana Nudix hydrolase homolog 12); hydrolase | chr1:4390034-4391044 FORWARD
AT1G12890					AT1G12890.1 | Symbols: | AP2 domain-containing transcription factor, AT1G12890.1 | Symbols: | AP2 domain-containing transcription factor, putative | chr1:4391732-4392391 FORWARD
AT1G12900	82.4504	20.6126	158.837		AT1G12900.1 | Symbols: GAPA-2 | GAPA-2; glyceraldehyde-3-phosphate AT1G12900.1 | Symbols: GAPA-2 | GAPA-2; glyceraldehyde-3-phosphate dehydrogenase | chr1:4392632-4394281 REVERSE
AT1G12900	82.4504	20.6126	158.837		AT1G12900.2 | Symbols: GAPA-2 | GAPA-2 | chr1:4392632-4393745 REVERSE
AT1G12910			39.7093		AT1G12910.1 | Symbols: ATAN11 | ATAN11 (ANTHOCYANIN11); nucleotide binding | AT1G12910.1 | Symbols: ATAN11 | ATAN11 (ANTHOCYANIN11); nucleotide binding | chr1:4395112-4396152 REVERSE
AT1G12920					AT1G12920.1 | Symbols: ERF1-2 | ERF1-2 (EUKARYOTIC RELEASE FACTOR 1-2); AT1G12920.1 | Symbols: ERF1-2 | ERF1-2 (EUKARYOTIC RELEASE FACTOR 1-2); translation release factor | chr1:4396553-4397857 REVERSE
AT1G12930					AT1G12930.1 | Symbols: | importin-related | chr1:4398586-4405493 REVERSE
AT1G12940					AT1G12940.1 | Symbols: ATNRT2.5 | ATNRT2.5 (NITRATE TRANSPORTER2.5); nitrate AT1G12940.1 | Symbols: ATNRT2.5 | ATNRT2.5 (NITRATE TRANSPORTER2.5); nitrate transporter | chr1:4416403-4418335 FORWARD
AT1G12950					AT1G12950.1 | Symbols: | MATE efflux family protein | chr1:4419847-4422460 AT1G12950.1 | Symbols: | MATE efflux family protein | chr1:4419847-4422460 FORWARD
AT1G12970					AT1G12970.1 | Symbols: | leucine-rich repeat family protein | AT1G12970.1 | Symbols: | leucine-rich repeat family protein | chr1:4423725-4425630 FORWARD
AT1G12980					AT1G12980.1 | Symbols: DRN, ESR1 | ESR1 (ENHANCER OF SHOOT REGENERATION 1); AT1G12980.1 | Symbols: DRN, ESR1 | ESR1 (ENHANCER OF SHOOT REGENERATION 1); DNA binding / transcription factor | chr1:4429789-4430775 FORWARD
AT1G12990					AT1G12990.1 | Symbols: | glycosyl transferase family 17 protein | AT1G12990.1 | Symbols: | glycosyl transferase family 17 protein | chr1:4433971-4435550 FORWARD
AT1G13000					AT1G13000.2 | Symbols: | similar to unknown protein [Arabidopsis thaliana] AT1G13000.2 | Symbols: | similar to unknown protein [Arabidopsis thaliana] (TAIR:AT3G26440.2); similar to Protein of unknown function DUF707 [Medicago AT1G13000.2 | Symbols: | similar to unknown protein [Arabidopsis thaliana] AT1G13000.2 | Symbols: | similar to unknown protein [Arabidopsis thaliana] (TAIR:AT3G26440.2); sim…
AT1G13020					AT1G13020.1 | Symbols: | eukaryotic translation initiation factor, putative AT1G13020.1 | Symbols: | eukaryotic translation initiation factor, putative (EIF4B5) | chr1:4440925-4443518 REVERSE
AT1G13030					AT1G13030.1 | Symbols: | sphere organelles protein-related | AT1G13030.1 | Symbols: | sphere organelles protein-related | chr1:4444282-4447276 REVERSE
AT1G13040					AT1G13040.1 | Symbols: | pentatricopeptide (PPR) repeat-containing protein | AT1G13040.1 | Symbols: | pentatricopeptide (PPR) repeat-containing protein | chr1:4447645-4449198 FORWARD
AT1G13060	237.045	20.6126	218.401	39.7093	AT1G13060.1 | Symbols: PBE1 | PBE1 (20S proteasome beta subunit E1); AT1G13060.1 | Symbols: PBE1 | PBE1 (20S proteasome beta subunit E1); peptidase | chr1:4452639-4454661 FORWARD
AT1G13080	82.4504		39.7093		AT1G13080.2 | Symbols: CYP71B2 | CYP71B2 (CYTOCHROME P450 71B2); oxygen AT1G13080.2 | Symbols: CYP71B2 | CYP71B2 (CYTOCHROME P450 71B2); oxygen binding | chr1:4459491-4460805 FORWARD
AT1G13080	82.4504		39.7093		AT1G13080.1 | Symbols: CYP71B2 | CYP71B2 (CYTOCHROME P450 71B2); oxygen AT1G13080.1 | Symbols: CYP71B2 | CYP71B2 (CYTOCHROME P450 71B2); oxygen binding | chr1:4459210-4460805 FORWARD
AT1G13090					AT1G13090.1 | Symbols: CYP71B28 | CYP71B28 (cytochrome P450, family 71, AT1G13090.1 | Symbols: CYP71B28 | CYP71B28 (cytochrome P450, family 71, subfamily B, polypeptide 28); oxygen binding | chr1:4461844-4463398 FORWARD
AT1G13100					AT1G13100.1 | Symbols: CYP71B29 | CYP71B29 (cytochrome P450, family 71, AT1G13100.1 | Symbols: CYP71B29 | CYP71B29 (cytochrome P450, family 71, subfamily B, polypeptide 29); oxygen binding | chr1:4463981-4465536 FORWARD
AT1G13110	41.2252		79.4187		AT1G13110.1 | Symbols: CYP71B7 | CYP71B7 (cytochrome P450, family 71, AT1G13110.1 | Symbols: CYP71B7 | CYP71B7 (cytochrome P450, family 71, subfamily B, polypeptide 7); oxygen binding | chr1:4467270-4468855 FORWARD
AT1G13120					AT1G13120.1 | Symbols: EMB1745 | EMB1745 (EMBRYO DEFECTIVE 1745) | AT1G13120.1 | Symbols: EMB1745 | EMB1745 (EMBRYO DEFECTIVE 1745) | chr1:4469332-4472773 REVERSE
AT1G13130					AT1G13130.1 | Symbols: | glycosyl hydrolase family 5 protein / cellulase AT1G13130.1 | Symbols: | glycosyl hydrolase family 5 protein / cellulase family protein | chr1:4474724-4477818 FORWARD
AT1G13140					AT1G13140.1 | Symbols: CYP86C3 | CYP86C3 (cytochrome P450, family 86, AT1G13140.1 | Symbols: CYP86C3 | CYP86C3 (cytochrome P450, family 86, subfamily C, polypeptide 3); oxygen binding | chr1:4478665-4480268 REVERSE
AT1G13150					AT1G13150.1 | Symbols: CYP86C4 | CYP86C4 (cytochrome P450, family 86, AT1G13150.1 | Symbols: CYP86C4 | CYP86C4 (cytochrome P450, family 86, subfamily C, polypeptide 4); oxygen binding | chr1:4481992-4483581 REVERSE
AT1G13160					AT1G13160.1 | Symbols: | SDA1 family protein | chr1:4484631-4488385 AT1G13160.1 | Symbols: | SDA1 family protein | chr1:4484631-4488385 FORWARD
AT1G13170	41.2252		39.7093		AT1G13170.1 | Symbols: | oxysterol-binding family protein | AT1G13170.1 | Symbols: | oxysterol-binding family protein | chr1:4488823-4492275 REVERSE
AT1G13180	20.6126				AT1G13180.1 | Symbols: ARP3, ATARP3, DIS1 | DIS1 (DISTORTED TRICHOMES 1); AT1G13180.1 | Symbols: ARP3, ATARP3, DIS1 | DIS1 (DISTORTED TRICHOMES 1); structural constituent of cytoskeleton | chr1:4495391-4498201 FORWARD
AT1G13190					AT1G13190.1 | Symbols: | RNA recognition motif (RRM)-containing protein | AT1G13190.1 | Symbols: | RNA recognition motif (RRM)-containing protein | chr1:4499630-4501351 FORWARD
AT1G13195					AT1G13195.1 | Symbols: | zinc finger (C3HC4-type RING finger) family protein AT1G13195.1 | Symbols: | zinc finger (C3HC4-type RING finger) family protein | chr1:4501775-4503344 REVERSE
AT1G13210					AT1G13210.1 | Symbols: | haloacid dehalogenase-like hydrolase family protein AT1G13210.1 | Symbols: | haloacid dehalogenase-like hydrolase family protein | chr1:4509249-4513771 REVERSE
AT1G13220					AT1G13220.1 | Symbols: | nuclear matrix constituent protein-related | AT1G13220.1 | Symbols: | nuclear matrix constituent protein-related | chr1:4515657-4517412 FORWARD
AT1G13220					AT1G13220.2 | Symbols: | nuclear matrix constituent protein-related | AT1G13220.2 | Symbols: | nuclear matrix constituent protein-related | chr1:4515696-4520068 FORWARD
AT1G13230					AT1G13230.1 | Symbols: | leucine-rich repeat family protein | AT1G13230.1 | Symbols: | leucine-rich repeat family protein | chr1:4520676-4522436 FORWARD
AT1G13245					AT1G13245.1 | Symbols: RTFL17, DVL4 | DVL4/RTFL17 (ROTUNDIFOLIA LIKE 17) | AT1G13245.1 | Symbols: RTFL17, DVL4 | DVL4/RTFL17 (ROTUNDIFOLIA LIKE 17) | chr1:4525849-4525974 REVERSE
AT1G13250					AT1G13250.1 | Symbols: GATL3 | GATL3 (Galacturonosyltransferase-like 3); AT1G13250.1 | Symbols: GATL3 | GATL3 (Galacturonosyltransferase-like 3); polygalacturonate 4-alpha-galacturonosyltransferase/ transferase, AT1G13250.1 | Symbols: GATL3 | GATL3 (Galacturonosyltransferase-like 3); AT1G13250.1 | Symbols: GATL3 | GATL3 (Galacturonosyltransferase-like 3); polygalacturonate 4-alpha-galacturonosylt…
AT1G13260					AT1G13260.1 | Symbols: RAV1 | RAV1 (Related to ABI3/VP1 1); DNA binding / AT1G13260.1 | Symbols: RAV1 | RAV1 (Related to ABI3/VP1 1); DNA binding / transcription factor | chr1:4542383-4543417 FORWARD
AT1G13270			39.7093		AT1G13270.1 | Symbols: MAP1B, MAP1C | MAP1C (METHIONINE AMINOPEPTIDASE 1B); AT1G13270.1 | Symbols: MAP1B, MAP1C | MAP1C (METHIONINE AMINOPEPTIDASE 1B); metalloexopeptidase | chr1:4544996-4547152 FORWARD
AT1G13280	185.513		119.128		AT1G13280.1 | Symbols: AOC4 | AOC4 (ALLENE OXIDE CYCLASE 4) | AT1G13280.1 | Symbols: AOC4 | AOC4 (ALLENE OXIDE CYCLASE 4) | chr1:4547621-4548549 FORWARD
AT1G13300					AT1G13300.1 | Symbols: | myb family transcription factor | AT1G13300.1 | Symbols: | myb family transcription factor | chr1:4556974-4558588 FORWARD
AT1G13330					AT1G13330.1 | Symbols: | similar to unknown protein [Arabidopsis thaliana] AT1G13330.1 | Symbols: | similar to unknown protein [Arabidopsis thaliana] (TAIR:AT3G28770.1); similar to Tat binding protein 1 containing protein, AT1G13330.1 | Symbols: | similar to unknown protein [Arabidopsis thaliana] AT1G13330.1 | Symbols: | similar to unknown protein [Arabidopsis thaliana] (TAIR:AT3G28770.1); simila…
AT1G13340					AT1G13340.1 | Symbols: | similar to unknown protein [Arabidopsis thaliana] AT1G13340.1 | Symbols: | similar to unknown protein [Arabidopsis thaliana] (TAIR:AT4G35730.1); similar to unknown protein [Arabidopsis thaliana] AT1G13340.1 | Symbols: | similar to unknown protein [Arabidopsis thaliana] AT1G13340.1 | Symbols: | similar to unknown protein [Arabidopsis thaliana] (TAIR:AT4G35730.1); similar t…
AT1G13360	123.676		79.4187		AT1G13360.1 | Symbols: | similar to unknown protein [Arabidopsis thaliana] AT1G13360.1 | Symbols: | similar to unknown protein [Arabidopsis thaliana] (TAIR:AT3G25870.1); similar to Os01g0131300 [Oryza sativa (japonica AT1G13360.1 | Symbols: | similar to unknown protein [Arabidopsis thaliana] AT1G13360.1 | Symbols: | similar to unknown protein [Arabidopsis thaliana] (TAIR:AT3G25870.1); similar to …
AT1G13370					AT1G13370.1 | Symbols: | histone H3, putative | chr1:4587923-4588519 AT1G13370.1 | Symbols: | histone H3, putative | chr1:4587923-4588519 REVERSE
AT1G13380		20.6126			AT1G13380.1 | Symbols: | similar to unknown protein [Arabidopsis thaliana] AT1G13380.1 | Symbols: | similar to unknown protein [Arabidopsis thaliana] (TAIR:AT4G27435.1); similar to Os09g0281300 [Oryza sativa (japonica AT1G13380.1 | Symbols: | similar to unknown protein [Arabidopsis thaliana] AT1G13380.1 | Symbols: | similar to unknown protein [Arabidopsis thaliana] (TAIR:AT4G27435.1); similar to …
AT1G13390			39.7093		AT1G13390.2 | Symbols: | similar to unknown protein [Arabidopsis thaliana] AT1G13390.2 | Symbols: | similar to unknown protein [Arabidopsis thaliana] (TAIR:AT1G68490.1); similar to hypothetical protein [Cleome spinosa] AT1G13390.2 | Symbols: | similar to unknown protein [Arabidopsis thaliana] AT1G13390.2 | Symbols: | similar to unknown protein [Arabidopsis thaliana] (TAIR:AT1G68490.1); similar to…
AT1G13410					AT1G13410.1 | Symbols: | binding | chr1:4601523-4603171 FORWARD
AT1G13420					AT1G13420.1 | Symbols: | sulfotransferase family protein | AT1G13420.1 | Symbols: | sulfotransferase family protein | chr1:4604868-4605863 FORWARD
AT1G13440	237.045	30.9189	377.239		AT1G13440.1 | Symbols: GAPC-2 | GAPC-2; glyceraldehyde-3-phosphate AT1G13440.1 | Symbols: GAPC-2 | GAPC-2; glyceraldehyde-3-phosphate dehydrogenase | chr1:4608462-4610491 REVERSE
AT1G13440	237.045	30.9189	377.239		AT1G13440.2 | Symbols: GAPC-2 | GAPC-2 | chr1:4608462-4610491 REVERSE
AT1G13450					AT1G13450.1 | Symbols: | DNA binding protein GT-1 | chr1:4612996-4615112 AT1G13450.1 | Symbols: | DNA binding protein GT-1 | chr1:4612996-4615112 REVERSE
AT1G13450					AT1G13450.2 | Symbols: | DNA binding protein GT-1 | chr1:4612996-4615112 AT1G13450.2 | Symbols: | DNA binding protein GT-1 | chr1:4612996-4615112 REVERSE
AT1G13460					AT1G13460.2 | Symbols: | serine/threonine protein phosphatase 2A (PP2A) AT1G13460.2 | Symbols: | serine/threonine protein phosphatase 2A (PP2A) regulatory subunit B', putative | chr1:4616501-4618177 FORWARD
AT1G13470					AT1G13470.1 | Symbols: | similar to unknown protein [Arabidopsis thaliana] AT1G13470.1 | Symbols: | similar to unknown protein [Arabidopsis thaliana] (TAIR:AT1G13520.1); similar to hypothetical protein [Oryza sativa (japonica AT1G13470.1 | Symbols: | similar to unknown protein [Arabidopsis thaliana] AT1G13470.1 | Symbols: | similar to unknown protein [Arabidopsis thaliana] (TAIR:AT1G13520.1); sim…
AT1G13480					AT1G13480.1 | Symbols: | similar to unknown protein [Arabidopsis thaliana] AT1G13480.1 | Symbols: | similar to unknown protein [Arabidopsis thaliana] (TAIR:AT1G13520.1); similar to hypothetical protein [Oryza sativa (japonica AT1G13480.1 | Symbols: | similar to unknown protein [Arabidopsis thaliana] AT1G13480.1 | Symbols: | similar to unknown protein [Arabidopsis thaliana] (TAIR:AT1G13520.1); sim…
AT1G13490					AT1G13490.1 | Symbols: | similar to unknown protein [Arabidopsis thaliana] AT1G13490.1 | Symbols: | similar to unknown protein [Arabidopsis thaliana] (TAIR:AT1G13500.1); similar to hypothetical protein [Oryza sativa (japonica AT1G13490.1 | Symbols: | similar to unknown protein [Arabidopsis thaliana] AT1G13490.1 | Symbols: | similar to unknown protein [Arabidopsis thaliana] (TAIR:AT1G13500.1); sim…
AT1G13520					AT1G13520.1 | Symbols: | similar to unknown protein [Arabidopsis thaliana] AT1G13520.1 | Symbols: | similar to unknown protein [Arabidopsis thaliana] (TAIR:AT1G13480.1); similar to hypothetical protein [Oryza sativa (japonica AT1G13520.1 | Symbols: | similar to unknown protein [Arabidopsis thaliana] AT1G13520.1 | Symbols: | similar to unknown protein [Arabidopsis thaliana] (TAIR:AT1G13480.1); sim…
AT1G13530					AT1G13530.1 | Symbols: | similar to unknown protein [Arabidopsis thaliana] AT1G13530.1 | Symbols: | similar to unknown protein [Arabidopsis thaliana] (TAIR:AT1G13500.1); similar to hypothetical protein [Oryza sativa (japonica AT1G13530.1 | Symbols: | similar to unknown protein [Arabidopsis thaliana] AT1G13530.1 | Symbols: | similar to unknown protein [Arabidopsis thaliana] (TAIR:AT1G13500.1); sim…
AT1G13540					AT1G13540.1 | Symbols: | similar to unknown protein [Arabidopsis thaliana] AT1G13540.1 | Symbols: | similar to unknown protein [Arabidopsis thaliana] (TAIR:AT1G13510.1); similar to hypothetical protein [Oryza sativa (japonica AT1G13540.1 | Symbols: | similar to unknown protein [Arabidopsis thaliana] AT1G13540.1 | Symbols: | similar to unknown protein [Arabidopsis thaliana] (TAIR:AT1G13510.1); sim…
AT1G13560	20.6126				AT1G13560.1 | Symbols: AAPT1 | AAPT1 (AMINOALCOHOLPHOSPHOTRANSFERASE 1); AT1G13560.1 | Symbols: AAPT1 | AAPT1 (AMINOALCOHOLPHOSPHOTRANSFERASE 1); phosphatidyltransferase | chr1:4638831-4641688 REVERSE
AT1G13570					AT1G13570.1 | Symbols: | F-box family protein | chr1:4642525-4643927 AT1G13570.1 | Symbols: | F-box family protein | chr1:4642525-4643927 REVERSE
AT1G13580	20.6126				AT1G13580.2 | Symbols: LAG13 | LAG13 (LAG1 LONGEVITY ASSURANCE HOMOLOG 3) | AT1G13580.2 | Symbols: LAG13 | LAG13 (LAG1 LONGEVITY ASSURANCE HOMOLOG 3) | chr1:4645003-4646762 REVERSE
AT1G13580	20.6126				AT1G13580.1 | Symbols: LAG13 | longevity-assurance (LAG1) family protein | AT1G13580.1 | Symbols: LAG13 | longevity-assurance (LAG1) family protein | chr1:4645377-4646762 REVERSE
AT1G13590	185.513	144.288	436.803	39.7093	AT1G13590.1 | Symbols: ATPSK1 | ATPSK1 (PHYTOSULFOKINE 1 PRECURSOR); growth AT1G13590.1 | Symbols: ATPSK1 | ATPSK1 (PHYTOSULFOKINE 1 PRECURSOR); growth factor | chr1:4647976-4648609 FORWARD
AT1G13600					AT1G13600.1 | Symbols: ATBZIP58 | bZIP transcription factor family protein | AT1G13600.1 | Symbols: ATBZIP58 | bZIP transcription factor family protein | chr1:4650784-4651374 REVERSE
AT1G13605					AT1G13605.1 | Symbols: | methyltransferase | chr1:4658600-4659007 FORWARD
AT1G13609	309.189	164.901			AT1G13609.1 | Symbols: | Encodes a defensin-like (DEFL) family protein. | AT1G13609.1 | Symbols: | Encodes a defensin-like (DEFL) family protein. | chr1:4662815-4663143 FORWARD
AT1G13620					AT1G13620.1 | Symbols: | similar to unknown protein [Arabidopsis thaliana] AT1G13620.1 | Symbols: | similar to unknown protein [Arabidopsis thaliana] (TAIR:AT2G04025.1) | chr1:4668491-4669222 FORWARD
AT1G13635					AT1G13635.1 | Symbols: | methyladenine glycosylase family protein | AT1G13635.1 | Symbols: | methyladenine glycosylase family protein | chr1:4674245-4675781 FORWARD
AT1G13640	61.8378		29.782		AT1G13640.1 | Symbols: | phosphatidylinositol 3- and 4-kinase family protein AT1G13640.1 | Symbols: | phosphatidylinositol 3- and 4-kinase family protein | chr1:4677273-4679141 REVERSE
AT1G13670					AT1G13670.1 | Symbols: | similar to unknown protein [Arabidopsis thaliana] AT1G13670.1 | Symbols: | similar to unknown protein [Arabidopsis thaliana] (TAIR:AT1G69160.1) | chr1:4688198-4688875 FORWARD
AT1G13680					AT1G13680.1 | Symbols: | phospholipase C | chr1:4690694-4692699 FORWARD
AT1G13690					AT1G13690.1 | Symbols: ATE1 | ATE1 (ATPase E1); nucleic acid binding | AT1G13690.1 | Symbols: ATE1 | ATE1 (ATPase E1); nucleic acid binding | chr1:4693377-4694176 FORWARD
AT1G13700					AT1G13700.1 | Symbols: | glucosamine/galactosamine-6-phosphate isomerase AT1G13700.1 | Symbols: | glucosamine/galactosamine-6-phosphate isomerase family protein | chr1:4694472-4695597 REVERSE
AT1G13710					AT1G13710.1 | Symbols: CYP78A5 | CYP78A5 (cytochrome P450, family 78, AT1G13710.1 | Symbols: CYP78A5 | CYP78A5 (cytochrome P450, family 78, subfamily A, polypeptide 5); oxygen binding | chr1:4702929-4704589 REVERSE
AT1G13730					AT1G13730.1 | Symbols: | nuclear transport factor 2 (NTF2) family protein / AT1G13730.1 | Symbols: | nuclear transport factor 2 (NTF2) family protein / RNA recognition motif (RRM)-containing protein | chr1:4710516-4712329 AT1G13730.1 | Symbols: | nuclear transport factor 2 (NTF2) family protein / AT1G13730.1 | Symbols: | nuclear transport factor 2 (NTF2) family protein / RNA recognition motif (RR…
AT1G13740			39.7093		AT1G13740.1 | Symbols: | similar to unknown protein [Arabidopsis thaliana] AT1G13740.1 | Symbols: | similar to unknown protein [Arabidopsis thaliana] (TAIR:AT1G69260.1); similar to Os07g0602900 [Oryza sativa (japonica AT1G13740.1 | Symbols: | similar to unknown protein [Arabidopsis thaliana] AT1G13740.1 | Symbols: | similar to unknown protein [Arabidopsis thaliana] (TAIR:AT1G69260.1); similar to …
AT1G13750					AT1G13750.1 | Symbols: | calcineurin-like phosphoesterase family protein | AT1G13750.1 | Symbols: | calcineurin-like phosphoesterase family protein | chr1:4715487-4718088 REVERSE
AT1G13770					AT1G13770.1 | Symbols: | similar to unknown protein [Arabidopsis thaliana] AT1G13770.1 | Symbols: | similar to unknown protein [Arabidopsis thaliana] (TAIR:AT3G45890.1); similar to expressed protein [Oryza sativa (japonica AT1G13770.1 | Symbols: | similar to unknown protein [Arabidopsis thaliana] AT1G13770.1 | Symbols: | similar to unknown protein [Arabidopsis thaliana] (TAIR:AT3G45890.1); simila…
AT1G13780	20.6126				AT1G13780.1 | Symbols: | similar to F-box family protein [Arabidopsis AT1G13780.1 | Symbols: | similar to F-box family protein [Arabidopsis thaliana] (TAIR:AT5G27750.1); similar to Cyclin-like F-box; FBD [Medicago AT1G13780.1 | Symbols: | similar to F-box family protein [Arabidopsis AT1G13780.1 | Symbols: | similar to F-box family protein [Arabidopsis thaliana] (TAIR:AT5G27750.1); similar to Cycl…
AT1G13790					AT1G13790.1 | Symbols: | XH/XS domain-containing protein / XS zinc finger AT1G13790.1 | Symbols: | XH/XS domain-containing protein / XS zinc finger domain-containing protein | chr1:4727435-4730226 FORWARD
AT1G13800					AT1G13800.1 | Symbols: | pentatricopeptide (PPR) repeat-containing protein | AT1G13800.1 | Symbols: | pentatricopeptide (PPR) repeat-containing protein | chr1:4731053-4733704 REVERSE
AT1G13810					AT1G13810.1 | Symbols: | similar to unknown protein [Arabidopsis thaliana] AT1G13810.1 | Symbols: | similar to unknown protein [Arabidopsis thaliana] (TAIR:AT1G67660.2); similar to H0811E11.7 [Oryza sativa (indica AT1G13810.1 | Symbols: | similar to unknown protein [Arabidopsis thaliana] AT1G13810.1 | Symbols: | similar to unknown protein [Arabidopsis thaliana] (TAIR:AT1G67660.2); similar to H081…
AT1G13820					AT1G13820.1 | Symbols: | hydrolase, alpha/beta fold family protein | AT1G13820.1 | Symbols: | hydrolase, alpha/beta fold family protein | chr1:4735619-4737614 FORWARD
AT1G13830	247.351				AT1G13830.1 | Symbols: | beta-1,3-glucanase-related | chr1:4739996-4740923 AT1G13830.1 | Symbols: | beta-1,3-glucanase-related | chr1:4739996-4740923 REVERSE
AT1G13860					AT1G13860.3 | Symbols: | dehydration-responsive protein-related | AT1G13860.3 | Symbols: | dehydration-responsive protein-related | chr1:4743751-4746253 REVERSE
AT1G13870			39.7093		AT1G13870.1 | Symbols: DRL1 | DRL1 (DEFORMED ROOTS AND LEAVES 1) | AT1G13870.1 | Symbols: DRL1 | DRL1 (DEFORMED ROOTS AND LEAVES 1) | chr1:4747434-4748342 REVERSE
AT1G13880					AT1G13880.1 | Symbols: | ELM2 domain-containing protein | AT1G13880.1 | Symbols: | ELM2 domain-containing protein | chr1:4749600-4750964 FORWARD
AT1G13890					AT1G13890.1 | Symbols: ATSNAP30, SNAP30 | SNAP30 (synaptosomal-associated AT1G13890.1 | Symbols: ATSNAP30, SNAP30 | SNAP30 (synaptosomal-associated protein 30) | chr1:4751578-4752841 FORWARD
AT1G13900	20.6126			39.7093	AT1G13900.1 | Symbols: | calcineurin-like phosphoesterase family protein | AT1G13900.1 | Symbols: | calcineurin-like phosphoesterase family protein | chr1:4753491-4755551 REVERSE
AT1G13920					AT1G13920.1 | Symbols: | remorin family protein | chr1:4758185-4759751 AT1G13920.1 | Symbols: | remorin family protein | chr1:4758185-4759751 FORWARD
AT1G13930					AT1G13930.1 | Symbols: | similar to nodulin-related [Arabidopsis thaliana] AT1G13930.1 | Symbols: | similar to nodulin-related [Arabidopsis thaliana] (TAIR:AT2G03440.1); similar to drought-induced protein SDi-6 - common AT1G13930.1 | Symbols: | similar to nodulin-related [Arabidopsis thaliana] AT1G13930.1 | Symbols: | similar to nodulin-related [Arabidopsis thaliana] (TAIR:AT2G03440.1); similar t…
AT1G13940					AT1G13940.1 | Symbols: | similar to unknown protein [Arabidopsis thaliana] AT1G13940.1 | Symbols: | similar to unknown protein [Arabidopsis thaliana] (TAIR:AT1G69360.1); similar to Os03g0758600 [Oryza sativa (japonica AT1G13940.1 | Symbols: | similar to unknown protein [Arabidopsis thaliana] AT1G13940.1 | Symbols: | similar to unknown protein [Arabidopsis thaliana] (TAIR:AT1G69360.1); similar to …
AT1G13950					AT1G13950.1 | Symbols: EIF-5A | EIF-5A (eukaryotic translation initiation AT1G13950.1 | Symbols: EIF-5A | EIF-5A (eukaryotic translation initiation factor 5A-1); translation initiation factor | chr1:4773628-4774665 FORWARD
AT1G13960					AT1G13960.1 | Symbols: WRKY4 | WRKY4 (WRKY DNA-binding protein 4); AT1G13960.1 | Symbols: WRKY4 | WRKY4 (WRKY DNA-binding protein 4); transcription factor | chr1:4776619-4779040 FORWARD
AT1G13960					AT1G13960.2 | Symbols: WRKY4 | WRKY4 (WRKY DNA-binding protein 4); AT1G13960.2 | Symbols: WRKY4 | WRKY4 (WRKY DNA-binding protein 4); transcription factor | chr1:4776619-4779040 FORWARD
AT1G13970					AT1G13970.1 | Symbols: | similar to unknown protein [Arabidopsis thaliana] AT1G13970.1 | Symbols: | similar to unknown protein [Arabidopsis thaliana] (TAIR:AT3G29180.1); similar to unknown protein [Oryza sativa (japonica AT1G13970.1 | Symbols: | similar to unknown protein [Arabidopsis thaliana] AT1G13970.1 | Symbols: | similar to unknown protein [Arabidopsis thaliana] (TAIR:AT3G29180.1); similar …
AT1G13980	20.6126				AT1G13980.1 | Symbols: VAN7, EMB30, GN | GN (GNOM) | chr1:4789584-4794394 AT1G13980.1 | Symbols: VAN7, EMB30, GN | GN (GNOM) | chr1:4789584-4794394 FORWARD
AT1G13990					AT1G13990.1 | Symbols: | similar to Os03g0168200 [Oryza sativa (japonica AT1G13990.1 | Symbols: | similar to Os03g0168200 [Oryza sativa (japonica cultivar-group)] (GB:NP.001049088.1) | chr1:4794807-4796473 FORWARD
AT1G14000					AT1G14000.1 | Symbols: | protein kinase family protein / ankyrin repeat AT1G14000.1 | Symbols: | protein kinase family protein / ankyrin repeat family protein | chr1:4797603-4800040 FORWARD
AT1G14010			39.7093		AT1G14010.1 | Symbols: | emp24/gp25L/p24 family protein | AT1G14010.1 | Symbols: | emp24/gp25L/p24 family protein | chr1:4800382-4801787 REVERSE
AT1G14020					AT1G14020.1 | Symbols: | similar to unknown protein [Arabidopsis thaliana] AT1G14020.1 | Symbols: | similar to unknown protein [Arabidopsis thaliana] (TAIR:AT2G03280.1); similar to Os03g0169000 [Oryza sativa (japonica AT1G14020.1 | Symbols: | similar to unknown protein [Arabidopsis thaliana] AT1G14020.1 | Symbols: | similar to unknown protein [Arabidopsis thaliana] (TAIR:AT2G03280.1); similar to …
AT1G14030					AT1G14030.1 | Symbols: | ribulose-1,5 bisphosphate carboxylase oxygenase AT1G14030.1 | Symbols: | ribulose-1,5 bisphosphate carboxylase oxygenase large subunit N-methyltransferase, putative | chr1:4805490-4807437 REVERSE
AT1G14040					AT1G14040.1 | Symbols: | similar to EXS family protein / ERD1/XPR1/SYG1 AT1G14040.1 | Symbols: | similar to EXS family protein / ERD1/XPR1/SYG1 family protein [Arabidopsis thaliana] (TAIR:AT2G03260.1); similar to EXS AT1G14040.1 | Symbols: | similar to EXS family protein / ERD1/XPR1/SYG1 AT1G14040.1 | Symbols: | similar to EXS family protein / ERD1/XPR1/SYG1 family protein [Arabidopsis thaliana] …
AT1G14060	20.6126				AT1G14060.1 | Symbols: | similar to unknown protein [Arabidopsis thaliana] AT1G14060.1 | Symbols: | similar to unknown protein [Arabidopsis thaliana] (TAIR:AT5G57640.1); similar to unknown protein [Oryza sativa (japonica AT1G14060.1 | Symbols: | similar to unknown protein [Arabidopsis thaliana] AT1G14060.1 | Symbols: | similar to unknown protein [Arabidopsis thaliana] (TAIR:AT5G57640.1); similar …
AT1G14070					AT1G14070.1 | Symbols: FUT7 | FUT7 (Fucosyltransferase 7); AT1G14070.1 | Symbols: FUT7 | FUT7 (Fucosyltransferase 7); fucosyltransferase/ transferase, transferring glycosyl groups | AT1G14070.1 | Symbols: FUT7 | FUT7 (Fucosyltransferase 7); AT1G14070.1 | Symbols: FUT7 | FUT7 (Fucosyltransferase 7); fucosyltransferase/ transferase, transferring glycosyl groups | chr1:4818545-4820147 FORWARD
AT1G14080					AT1G14080.1 | Symbols: ATFUT6, FUT6 | FUT6 (fucosyltransferase 6); AT1G14080.1 | Symbols: ATFUT6, FUT6 | FUT6 (fucosyltransferase 6); fucosyltransferase/ transferase, transferring glycosyl groups | AT1G14080.1 | Symbols: ATFUT6, FUT6 | FUT6 (fucosyltransferase 6); AT1G14080.1 | Symbols: ATFUT6, FUT6 | FUT6 (fucosyltransferase 6); fucosyltransferase/ transferase, transferring glycosyl groups | chr…
AT1G14100					AT1G14100.1 | Symbols: FUT8 | FUT8 (FUCOSYLTRANSFERASE 8); galactoside AT1G14100.1 | Symbols: FUT8 | FUT8 (FUCOSYLTRANSFERASE 8); galactoside 2-alpha-L-fucosyltransferase | chr1:4827958-4829584 FORWARD
AT1G14120					AT1G14120.1 | Symbols: | 2-oxoglutarate-dependent dioxygenase, putative | AT1G14120.1 | Symbols: | 2-oxoglutarate-dependent dioxygenase, putative | chr1:4833645-4834830 REVERSE
AT1G14130	41.2252				AT1G14130.1 | Symbols: | 2-oxoglutarate-dependent dioxygenase, putative | AT1G14130.1 | Symbols: | 2-oxoglutarate-dependent dioxygenase, putative | chr1:4836038-4837037 REVERSE
AT1G14140					AT1G14140.1 | Symbols: | mitochondrial substrate carrier family protein | AT1G14140.1 | Symbols: | mitochondrial substrate carrier family protein | chr1:4838128-4839599 REVERSE
AT1G14150					AT1G14150.1 | Symbols: | oxygen evolving enhancer 3 (PsbQ) family protein | AT1G14150.1 | Symbols: | oxygen evolving enhancer 3 (PsbQ) family protein | chr1:4839882-4840629 FORWARD
AT1G14160					AT1G14160.1 | Symbols: | integral membrane family protein | AT1G14160.1 | Symbols: | integral membrane family protein | chr1:4840795-4841657 REVERSE
AT1G14170					AT1G14170.1 | Symbols: | KH domain-containing protein | chr1:4843460-4845250 AT1G14170.1 | Symbols: | KH domain-containing protein | chr1:4843460-4845250 REVERSE
AT1G14170					AT1G14170.2 | Symbols: | nucleic acid binding | chr1:4843460-4845250 AT1G14170.2 | Symbols: | nucleic acid binding | chr1:4843460-4845250 REVERSE
AT1G14180					AT1G14180.1 | Symbols: | similar to Putative mandelonitrile lyase, related AT1G14180.1 | Symbols: | similar to Putative mandelonitrile lyase, related [Solanum demissum] (GB:ABI34400.1) | chr1:4847968-4848801 FORWARD
AT1G14180					AT1G14180.2 | Symbols: | similar to Putative mandelonitrile lyase, related AT1G14180.2 | Symbols: | similar to Putative mandelonitrile lyase, related [Solanum demissum] (GB:ABI34400.1) | chr1:4847972-4848801 FORWARD
AT1G14190					AT1G14190.1 | Symbols: | glucose-methanol-choline (GMC) oxidoreductase AT1G14190.1 | Symbols: | glucose-methanol-choline (GMC) oxidoreductase family protein | chr1:4852797-4854302 FORWARD
AT1G14200					AT1G14200.1 | Symbols: | zinc finger (C3HC4-type RING finger) family protein AT1G14200.1 | Symbols: | zinc finger (C3HC4-type RING finger) family protein | chr1:4854527-4855066 REVERSE
AT1G14205					AT1G14205.1 | Symbols: | ribosomal protein L18 family protein | AT1G14205.1 | Symbols: | ribosomal protein L18 family protein | chr1:4855577-4856757 FORWARD
AT1G14210					AT1G14210.1 | Symbols: | ribonuclease T2 family protein | AT1G14210.1 | Symbols: | ribonuclease T2 family protein | chr1:4856897-4857936 REVERSE
AT1G14220					AT1G14220.1 | Symbols: | ribonuclease T2 family protein | AT1G14220.1 | Symbols: | ribonuclease T2 family protein | chr1:4858637-4859596 REVERSE
AT1G14230					AT1G14230.1 | Symbols: | nucleoside phosphatase family protein / GDA1/CD39 AT1G14230.1 | Symbols: | nucleoside phosphatase family protein / GDA1/CD39 family protein | chr1:4861492-4863986 FORWARD
AT1G14240					AT1G14240.2 | Symbols: | nucleoside phosphatase family protein / GDA1/CD39 AT1G14240.2 | Symbols: | nucleoside phosphatase family protein / GDA1/CD39 family protein | chr1:4865154-4867772 FORWARD
AT1G14240					AT1G14240.3 | Symbols: | hydrolase | chr1:4865154-4867772 FORWARD
AT1G14250					AT1G14250.1 | Symbols: | nucleoside phosphatase family protein / GDA1/CD39 AT1G14250.1 | Symbols: | nucleoside phosphatase family protein / GDA1/CD39 family protein | chr1:4868670-4871198 FORWARD
AT1G14260					AT1G14260.2 | Symbols: | zinc finger (C3HC4-type RING finger) family protein AT1G14260.2 | Symbols: | zinc finger (C3HC4-type RING finger) family protein | chr1:4873195-4874425 FORWARD
AT1G14270					AT1G14270.1 | Symbols: | CAAX amino terminal protease family protein | AT1G14270.1 | Symbols: | CAAX amino terminal protease family protein | chr1:4875094-4877190 REVERSE
AT1G14270					AT1G14270.3 | Symbols: | CAAX amino terminal protease family protein | AT1G14270.3 | Symbols: | CAAX amino terminal protease family protein | chr1:4875094-4876438 REVERSE
AT1G14270					AT1G14270.2 | Symbols: | CAAX amino terminal protease family protein | AT1G14270.2 | Symbols: | CAAX amino terminal protease family protein | chr1:4875094-4876498 REVERSE
AT1G14280					AT1G14280.1 | Symbols: PKS2 | PKS2 (PHYTOCHROME KINASE SUBSTRATE 2) | AT1G14280.1 | Symbols: PKS2 | PKS2 (PHYTOCHROME KINASE SUBSTRATE 2) | chr1:4877652-4878980 FORWARD
AT1G14290					AT1G14290.1 | Symbols: | acid phosphatase, putative | chr1:4880302-4881779 AT1G14290.1 | Symbols: | acid phosphatase, putative | chr1:4880302-4881779 REVERSE
AT1G14300					AT1G14300.1 | Symbols: | binding | chr1:4882649-4884681 REVERSE
AT1G14310					AT1G14310.1 | Symbols: | haloacid dehalogenase-like hydrolase family protein AT1G14310.1 | Symbols: | haloacid dehalogenase-like hydrolase family protein | chr1:4885044-4886667 FORWARD
AT1G14320	20.6126		79.4187		AT1G14320.1 | Symbols: | 60S ribosomal protein L10 (RPL10A) / Wilm's tumor AT1G14320.1 | Symbols: | 60S ribosomal protein L10 (RPL10A) / Wilm's tumor suppressor protein-related | chr1:4888265-4889403 FORWARD
AT1G14320	20.6126		79.4187		AT1G14320.2 | Symbols: | 60S ribosomal protein L10 (RPL10A) / Wilm's tumor AT1G14320.2 | Symbols: | 60S ribosomal protein L10 (RPL10A) / Wilm's tumor suppressor protein-related | chr1:4888265-4889403 FORWARD
AT1G14330					AT1G14330.1 | Symbols: | kelch repeat-containing F-box family protein | AT1G14330.1 | Symbols: | kelch repeat-containing F-box family protein | chr1:4890370-4891695 REVERSE
AT1G14340					AT1G14340.1 | Symbols: | RNA recognition motif (RRM)-containing protein | AT1G14340.1 | Symbols: | RNA recognition motif (RRM)-containing protein | chr1:4897704-4898771 FORWARD
AT1G14345					AT1G14345.1 | Symbols: | similar to hypothetical protein 9 [Ipomoea batatas] AT1G14345.1 | Symbols: | similar to hypothetical protein 9 [Ipomoea batatas] (GB:AAV88073.1); contains domain ALDO/KETO REDUCTASE (PTHR11732); contains AT1G14345.1 | Symbols: | similar to hypothetical protein 9 [Ipomoea batatas] AT1G14345.1 | Symbols: | similar to hypothetical protein 9 [Ipomoea batatas] (GB:AAV88073.1);…
AT1G14350					AT1G14350.2 | Symbols: AtMYB124, MYB124, FLP | FLP (FOUR LIPS) | AT1G14350.2 | Symbols: AtMYB124, MYB124, FLP | FLP (FOUR LIPS) | chr1:4908422-4910642 FORWARD
AT1G14360					AT1G14360.1 | Symbols: ATUTR3, UTR3 | ATUTR3/UTR3 (UDP-GALACTOSE TRANSPORTER AT1G14360.1 | Symbols: ATUTR3, UTR3 | ATUTR3/UTR3 (UDP-GALACTOSE TRANSPORTER 3); pyrimidine nucleotide sugar transporter | chr1:4911357-4913024 REVERSE
AT1G14370					AT1G14370.1 | Symbols: APK2A | APK2A (PROTEIN KINASE 2A); kinase | AT1G14370.1 | Symbols: APK2A | APK2A (PROTEIN KINASE 2A); kinase | chr1:4915854-4917954 FORWARD
AT1G14380					AT1G14380.3 | Symbols: IQD28 | IQD28; calmodulin binding | AT1G14380.3 | Symbols: IQD28 | IQD28; calmodulin binding | chr1:4918274-4920756 REVERSE
AT1G14390					AT1G14390.1 | Symbols: | leucine-rich repeat transmembrane protein kinase, AT1G14390.1 | Symbols: | leucine-rich repeat transmembrane protein kinase, putative | chr1:4924272-4926789 FORWARD
AT1G14400	72.1441		138.983		AT1G14400.2 | Symbols: ATUBC1, UBC1 | UBC1 (UBIQUITIN CARRIER PROTEIN 1); AT1G14400.2 | Symbols: ATUBC1, UBC1 | UBC1 (UBIQUITIN CARRIER PROTEIN 1); ubiquitin-protein ligase | chr1:4927289-4928131 REVERSE
AT1G14410					AT1G14410.1 | Symbols: ATWHY1, PTAC1 | ATWHY1/PTAC1 (A. THALIANA WHIRLY 1, AT1G14410.1 | Symbols: ATWHY1, PTAC1 | ATWHY1/PTAC1 (A. THALIANA WHIRLY 1, PLASTID TRANSCRIPTIONALLY ACTIVE1); DNA binding | chr1:4929347-4930805 AT1G14410.1 | Symbols: ATWHY1, PTAC1 | ATWHY1/PTAC1 (A. THALIANA WHIRLY 1, AT1G14410.1 | Symbols: ATWHY1, PTAC1 | ATWHY1/PTAC1 (A. THALIANA WHIRLY 1, PLASTID TRANSCRIPTIONALLY AC…
AT1G14420					AT1G14420.1 | Symbols: AT59 | AT59 (Arabidopsis homolog of tomato LAT59); AT1G14420.1 | Symbols: AT59 | AT59 (Arabidopsis homolog of tomato LAT59); lyase/ pectate lyase | chr1:4931839-4933400 REVERSE
AT1G14430					AT1G14430.1 | Symbols: | glyoxal oxidase-related | chr1:4934354-4937016 AT1G14430.1 | Symbols: | glyoxal oxidase-related | chr1:4934354-4937016 FORWARD
AT1G14440					AT1G14440.2 | Symbols: ATHB31 | ATHB31; transcription factor | AT1G14440.2 | Symbols: ATHB31 | ATHB31; transcription factor | chr1:4939071-4940009 REVERSE
AT1G14450					AT1G14450.1 | Symbols: | similar to unknown protein [Arabidopsis thaliana] AT1G14450.1 | Symbols: | similar to unknown protein [Arabidopsis thaliana] (TAIR:AT2G02510.1); similar to unknown protein [Oryza sativa (japonica AT1G14450.1 | Symbols: | similar to unknown protein [Arabidopsis thaliana] AT1G14450.1 | Symbols: | similar to unknown protein [Arabidopsis thaliana] (TAIR:AT2G02510.1); similar …
AT1G14460					AT1G14460.1 | Symbols: | DNA polymerase-related | chr1:4948957-4952745 AT1G14460.1 | Symbols: | DNA polymerase-related | chr1:4948957-4952745 REVERSE
AT1G14480					AT1G14480.1 | Symbols: | protein binding | chr1:4956399-4957883 FORWARD
AT1G14490					AT1G14490.1 | Symbols: | DNA-binding protein-related | chr1:4958700-4959320 AT1G14490.1 | Symbols: | DNA-binding protein-related | chr1:4958700-4959320 REVERSE
AT1G14500					AT1G14500.1 | Symbols: | ankyrin repeat family protein | AT1G14500.1 | Symbols: | ankyrin repeat family protein | chr1:4960370-4961775 FORWARD
AT1G14510	20.6126		39.7093		AT1G14510.1 | Symbols: | PHD finger family protein | chr1:4962166-4964149 AT1G14510.1 | Symbols: | PHD finger family protein | chr1:4962166-4964149 REVERSE
AT1G14520	82.4504		79.4187		AT1G14520.1 | Symbols: MIOX1 | MIOX1 (MYO-INISITOL OXYGENASE); oxidoreductase AT1G14520.1 | Symbols: MIOX1 | MIOX1 (MYO-INISITOL OXYGENASE); oxidoreductase | chr1:4968371-4969949 REVERSE
AT1G14530					AT1G14530.2 | Symbols: | (TOM THREE HOMOLOG); virion binding | AT1G14530.2 | Symbols: | (TOM THREE HOMOLOG); virion binding | chr1:4971415-4973592 REVERSE
AT1G14540					AT1G14540.1 | Symbols: | anionic peroxidase, putative | chr1:4974228-4975595 AT1G14540.1 | Symbols: | anionic peroxidase, putative | chr1:4974228-4975595 REVERSE
AT1G14560					AT1G14560.1 | Symbols: | mitochondrial substrate carrier family protein | AT1G14560.1 | Symbols: | mitochondrial substrate carrier family protein | chr1:4981295-4983077 FORWARD
AT1G14570	206.126		39.7093		AT1G14570.1 | Symbols: | UBX domain-containing protein | AT1G14570.1 | Symbols: | UBX domain-containing protein | chr1:4983765-4987187 FORWARD
AT1G14570	206.126		39.7093		AT1G14570.4 | Symbols: | UBX domain-containing protein | AT1G14570.4 | Symbols: | UBX domain-containing protein | chr1:4983765-4987187 FORWARD
AT1G14580	82.4504				AT1G14580.1 | Symbols: | zinc finger (C2H2 type) family protein | AT1G14580.1 | Symbols: | zinc finger (C2H2 type) family protein | chr1:4990065-4992437 FORWARD
AT1G14590					AT1G14590.1 | Symbols: | similar to calcium-dependent protein kinase-related AT1G14590.1 | Symbols: | similar to calcium-dependent protein kinase-related / CDPK-related [Arabidopsis thaliana] (TAIR:AT2G02060.1); similar to AT1G14590.1 | Symbols: | similar to calcium-dependent protein kinase-related AT1G14590.1 | Symbols: | similar to calcium-dependent protein kinase-related / CDPK-related [Arabid…
AT1G14600					AT1G14600.1 | Symbols: | DNA binding / transcription factor | AT1G14600.1 | Symbols: | DNA binding / transcription factor | chr1:5001180-5003365 REVERSE
AT1G14610					AT1G14610.1 | Symbols: VALRS, TWN2 | TWN2 (TWIN 2); ATP binding / AT1G14610.1 | Symbols: VALRS, TWN2 | TWN2 (TWIN 2); ATP binding / aminoacyl-tRNA ligase | chr1:5008497-5014481 REVERSE
AT1G14620	20.6126				AT1G14620.1 | Symbols: EXGT-A2, XTR2, DECOY | DECOY (endoxyloglucan AT1G14620.1 | Symbols: EXGT-A2, XTR2, DECOY | DECOY (endoxyloglucan transferase A2) | chr1:5014943-5016496 REVERSE
AT1G14630					AT1G14630.1 | Symbols: | similar to unknown protein [Arabidopsis thaliana] AT1G14630.1 | Symbols: | similar to unknown protein [Arabidopsis thaliana] (TAIR:AT2G01990.1); similar to hypothetical protein [Oryza sativa (japonica AT1G14630.1 | Symbols: | similar to unknown protein [Arabidopsis thaliana] AT1G14630.1 | Symbols: | similar to unknown protein [Arabidopsis thaliana] (TAIR:AT2G01990.1); sim…
AT1G14650					AT1G14650.1 | Symbols: | SWAP (Suppressor-of-White-APricot)/surp AT1G14650.1 | Symbols: | SWAP (Suppressor-of-White-APricot)/surp domain-containing protein / ubiquitin family protein | chr1:5028072-5030515 AT1G14650.1 | Symbols: | SWAP (Suppressor-of-White-APricot)/surp AT1G14650.1 | Symbols: | SWAP (Suppressor-of-White-APricot)/surp domain-containing protein / ubiquitin family protein | chr1:502…
AT1G14660					AT1G14660.1 | Symbols: NHX8, ATNHX8 | ATNHX8 (Arabidopsis thaliana Na+/H+ AT1G14660.1 | Symbols: NHX8, ATNHX8 | ATNHX8 (Arabidopsis thaliana Na+/H+ exchanger 8); sodium:hydrogen antiporter | chr1:5032158-5036434 REVERSE
AT1G14670	10.3063		39.7093		AT1G14670.1 | Symbols: | endomembrane protein 70, putative | AT1G14670.1 | Symbols: | endomembrane protein 70, putative | chr1:5037664-5040194 FORWARD
AT1G14680					AT1G14680.1 | Symbols: | similar to unknown protein [Arabidopsis thaliana] AT1G14680.1 | Symbols: | similar to unknown protein [Arabidopsis thaliana] (TAIR:AT4G09060.1); similar to hypothetical protein MCAP.0860 [Mycoplasma AT1G14680.1 | Symbols: | similar to unknown protein [Arabidopsis thaliana] AT1G14680.1 | Symbols: | similar to unknown protein [Arabidopsis thaliana] (TAIR:AT4G09060.1); simil…
AT1G14685	41.2252				AT1G14685.1 | Symbols: BBR/BPC2, ATBPC2, BPC2 | BPC2 (BASIC PENTACYSTEINE 2) AT1G14685.1 | Symbols: BBR/BPC2, ATBPC2, BPC2 | BPC2 (BASIC PENTACYSTEINE 2) | chr1:5043081-5043920 FORWARD
AT1G14687					AT1G14687.1 | Symbols: ATHB32 | ATHB32 (ARABIDOPSIS THALIANA HOMEOBOX PROTEIN AT1G14687.1 | Symbols: ATHB32 | ATHB32 (ARABIDOPSIS THALIANA HOMEOBOX PROTEIN 32); DNA binding / transcription factor | chr1:5048041-5048547 FORWARD
AT1G14690					AT1G14690.2 | Symbols: | similar to ATMAP65-6, microtubule binding AT1G14690.2 | Symbols: | similar to ATMAP65-6, microtubule binding [Arabidopsis thaliana] (TAIR:AT2G01910.1); similar to putative AT1G14690.2 | Symbols: | similar to ATMAP65-6, microtubule binding AT1G14690.2 | Symbols: | similar to ATMAP65-6, microtubule binding [Arabidopsis thaliana] (TAIR:AT2G01910.1); similar to putative micro…
AT1G14700					AT1G14700.1 | Symbols: PAP3, ATPAP3 | ATPAP3/PAP3 (purple acid phosphatase AT1G14700.1 | Symbols: PAP3, ATPAP3 | ATPAP3/PAP3 (purple acid phosphatase 3); acid phosphatase/ protein serine/threonine phosphatase | AT1G14700.1 | Symbols: PAP3, ATPAP3 | ATPAP3/PAP3 (purple acid phosphatase AT1G14700.1 | Symbols: PAP3, ATPAP3 | ATPAP3/PAP3 (purple acid phosphatase 3); acid phosphatase/ protein serine/t…
AT1G14700					AT1G14700.2 | Symbols: PAP3, ATPAP3 | ATPAP3/PAP3 (purple acid phosphatase 3) AT1G14700.2 | Symbols: PAP3, ATPAP3 | ATPAP3/PAP3 (purple acid phosphatase 3) | chr1:5058675-5060983 FORWARD
AT1G14710					AT1G14710.2 | Symbols: | hydroxyproline-rich glycoprotein family protein | AT1G14710.2 | Symbols: | hydroxyproline-rich glycoprotein family protein | chr1:5062163-5064692 REVERSE
AT1G14720					AT1G14720.1 | Symbols: EXGT-A2, XTR2 | XTR2 (XYLOGLUCAN ENDOTRANSGLYCOSYLASE AT1G14720.1 | Symbols: EXGT-A2, XTR2 | XTR2 (XYLOGLUCAN ENDOTRANSGLYCOSYLASE RELATED 2); hydrolase, acting on glycosyl bonds | chr1:5066801-5068461 AT1G14720.1 | Symbols: EXGT-A2, XTR2 | XTR2 (XYLOGLUCAN ENDOTRANSGLYCOSYLASE AT1G14720.1 | Symbols: EXGT-A2, XTR2 | XTR2 (XYLOGLUCAN ENDOTRANSGLYCOSYLASE RELATED 2); hydrolas…
AT1G14730			39.7093		AT1G14730.1 | Symbols: | similar to ACYB-2 (Arabidopsis cytochrome b561 -2), AT1G14730.1 | Symbols: | similar to ACYB-2 (Arabidopsis cytochrome b561 -2), carbon-monoxide oxygenase [Arabidopsis thaliana] (TAIR:AT4G25570.1); similar AT1G14730.1 | Symbols: | similar to ACYB-2 (Arabidopsis cytochrome b561 -2), AT1G14730.1 | Symbols: | similar to ACYB-2 (Arabidopsis cytochrome b561 -2), carbon-monoxid…
AT1G14740	20.6126		79.4187		AT1G14740.1 | Symbols: | similar to unknown protein [Arabidopsis thaliana] AT1G14740.1 | Symbols: | similar to unknown protein [Arabidopsis thaliana] (TAIR:AT3G63500.2); similar to Potyvirus VPg interacting protein [Nicotiana AT1G14740.1 | Symbols: | similar to unknown protein [Arabidopsis thaliana] AT1G14740.1 | Symbols: | similar to unknown protein [Arabidopsis thaliana] (TAIR:AT3G63500.2); sim…
AT1G14750					AT1G14750.2 | Symbols: SDS | SDS (SOLO DANCERS) | chr1:5079669-5082418 AT1G14750.2 | Symbols: SDS | SDS (SOLO DANCERS) | chr1:5079669-5082418 REVERSE
AT1G14755	20.6126				AT1G14755.1 | Symbols: | Encodes a defensin-like (DEFL) family protein. | AT1G14755.1 | Symbols: | Encodes a defensin-like (DEFL) family protein. | chr1:5083760-5084093 FORWARD
AT1G14760					AT1G14760.1 | Symbols: | DNA binding | chr1:5084683-5085208 REVERSE
AT1G14770					AT1G14770.2 | Symbols: | similar to PHD finger protein-related [Arabidopsis AT1G14770.2 | Symbols: | similar to PHD finger protein-related [Arabidopsis thaliana] (TAIR:AT1G68030.1) | chr1:5086862-5088432 REVERSE
AT1G14780					AT1G14780.1 | Symbols: | similar to unknown protein [Arabidopsis thaliana] AT1G14780.1 | Symbols: | similar to unknown protein [Arabidopsis thaliana] (TAIR:AT4G24290.2); similar to Membrane attack complex AT1G14780.1 | Symbols: | similar to unknown protein [Arabidopsis thaliana] AT1G14780.1 | Symbols: | similar to unknown protein [Arabidopsis thaliana] (TAIR:AT4G24290.2); similar to Membrane atta…
AT1G14790	41.2252				AT1G14790.1 | Symbols: ATRDRP1, RDR1 | RDR1 (RNA-DEPENDENT RNA POLYMERASE 1); AT1G14790.1 | Symbols: ATRDRP1, RDR1 | RDR1 (RNA-DEPENDENT RNA POLYMERASE 1); RNA-directed RNA polymerase/ nucleic acid binding | chr1:5094312-5097812 AT1G14790.1 | Symbols: ATRDRP1, RDR1 | RDR1 (RNA-DEPENDENT RNA POLYMERASE 1); AT1G14790.1 | Symbols: ATRDRP1, RDR1 | RDR1 (RNA-DEPENDENT RNA POLYMERASE 1); RNA-directed R…
AT1G14800					AT1G14800.1 | Symbols: | similar to unknown protein [Arabidopsis thaliana] AT1G14800.1 | Symbols: | similar to unknown protein [Arabidopsis thaliana] (TAIR:AT1G54430.1); similar to hypothetical protein 26.t00082 [Brassica AT1G14800.1 | Symbols: | similar to unknown protein [Arabidopsis thaliana] AT1G14800.1 | Symbols: | similar to unknown protein [Arabidopsis thaliana] (TAIR:AT1G54430.1); similar…
AT1G14810					AT1G14810.1 | Symbols: | semialdehyde dehydrogenase family protein | AT1G14810.1 | Symbols: | semialdehyde dehydrogenase family protein | chr1:5102679-5104628 REVERSE
AT1G14820					AT1G14820.1 | Symbols: | SEC14 cytosolic factor family protein / AT1G14820.1 | Symbols: | SEC14 cytosolic factor family protein / phosphoglyceride transfer family protein | chr1:5105232-5106449 REVERSE
AT1G14820					AT1G14820.3 | Symbols: | SEC14 cytosolic factor family protein / AT1G14820.3 | Symbols: | SEC14 cytosolic factor family protein / phosphoglyceride transfer family protein | chr1:5105232-5106788 REVERSE
AT1G14830	61.8378				AT1G14830.1 | Symbols: ADL5, ADL1C | ADL1C (DYNAMIN-LIKE PROTEIN 5); GTP AT1G14830.1 | Symbols: ADL5, ADL1C | ADL1C (DYNAMIN-LIKE PROTEIN 5); GTP binding / GTPase | chr1:5107694-5111465 REVERSE
AT1G14840					AT1G14840.1 | Symbols: ATMAP70-4 | ATMAP70-4 (microtubule-associated proteins AT1G14840.1 | Symbols: ATMAP70-4 | ATMAP70-4 (microtubule-associated proteins 70-4); microtubule binding | chr1:5112410-5115294 REVERSE
AT1G14850					AT1G14850.1 | Symbols: NUP155 | NUP155 (Nucleoporin 155) | AT1G14850.1 | Symbols: NUP155 | NUP155 (Nucleoporin 155) | chr1:5116916-5123254 REVERSE
AT1G14860					AT1G14860.1 | Symbols: ATNUDT18 | ATNUDT18 (Arabidopsis thaliana Nudix AT1G14860.1 | Symbols: ATNUDT18 | ATNUDT18 (Arabidopsis thaliana Nudix hydrolase homolog 18); hydrolase | chr1:5124988-5125800 FORWARD
AT1G14870					AT1G14870.1 | Symbols: | similar to unknown protein [Arabidopsis thaliana] AT1G14870.1 | Symbols: | similar to unknown protein [Arabidopsis thaliana] (TAIR:AT5G35525.1); similar to Os02g0579800 [Oryza sativa (japonica AT1G14870.1 | Symbols: | similar to unknown protein [Arabidopsis thaliana] AT1G14870.1 | Symbols: | similar to unknown protein [Arabidopsis thaliana] (TAIR:AT5G35525.1); similar to …
AT1G14890					AT1G14890.1 | Symbols: | invertase/pectin methylesterase inhibitor family AT1G14890.1 | Symbols: | invertase/pectin methylesterase inhibitor family protein | chr1:5137094-5137699 FORWARD
AT1G14900	164.901	20.6126	277.965		AT1G14900.1 | Symbols: HMGA | high-mobility-group protein / HMG-I/Y protein | AT1G14900.1 | Symbols: HMGA | high-mobility-group protein / HMG-I/Y protein | chr1:5138660-5139348 REVERSE
AT1G14910	20.6126				AT1G14910.1 | Symbols: | epsin N-terminal homology (ENTH) domain-containing AT1G14910.1 | Symbols: | epsin N-terminal homology (ENTH) domain-containing protein | chr1:5139923-5143566 REVERSE
AT1G14920					AT1G14920.1 | Symbols: RGA2, GAI | GAI (GA INSENSITIVE); transcription factor AT1G14920.1 | Symbols: RGA2, GAI | GAI (GA INSENSITIVE); transcription factor | chr1:5149409-5151010 FORWARD
AT1G14930					AT1G14930.1 | Symbols: | major latex protein-related / MLP-related | AT1G14930.1 | Symbols: | major latex protein-related / MLP-related | chr1:5152460-5153030 REVERSE
AT1G14940					AT1G14940.1 | Symbols: | major latex protein-related / MLP-related | AT1G14940.1 | Symbols: | major latex protein-related / MLP-related | chr1:5154770-5155507 REVERSE
AT1G14950					AT1G14950.1 | Symbols: | major latex protein-related / MLP-related | AT1G14950.1 | Symbols: | major latex protein-related / MLP-related | chr1:5157583-5158139 REVERSE
AT1G14960					AT1G14960.1 | Symbols: | major latex protein-related / MLP-related | AT1G14960.1 | Symbols: | major latex protein-related / MLP-related | chr1:5159329-5159987 REVERSE
AT1G14970					AT1G14970.1 | Symbols: | similar to unknown protein [Arabidopsis thaliana] AT1G14970.1 | Symbols: | similar to unknown protein [Arabidopsis thaliana] (TAIR:AT2G01480.1); similar to Hypothetical plant protein [Medicago AT1G14970.1 | Symbols: | similar to unknown protein [Arabidopsis thaliana] AT1G14970.1 | Symbols: | similar to unknown protein [Arabidopsis thaliana] (TAIR:AT2G01480.1); similar to …
AT1G14980	123.676	20.6126			AT1G14980.1 | Symbols: CPN10 | CPN10 (CHAPERONIN 10) | chr1:5165925-5166649 AT1G14980.1 | Symbols: CPN10 | CPN10 (CHAPERONIN 10) | chr1:5165925-5166649 REVERSE
AT1G14990					AT1G14990.1 | Symbols: | similar to hypothetical protein [Oryza sativa AT1G14990.1 | Symbols: | similar to hypothetical protein [Oryza sativa (japonica cultivar-group)] (GB:BAB92466.1) | chr1:5167349-5168146 REVERSE
AT1G15000					AT1G15000.1 | Symbols: SCPL50 | SCPL50 (serine carboxypeptidase-like 50); AT1G15000.1 | Symbols: SCPL50 | SCPL50 (serine carboxypeptidase-like 50); serine carboxypeptidase | chr1:5168608-5169942 FORWARD
AT1G15010					AT1G15010.1 | Symbols: | similar to unknown protein [Arabidopsis thaliana] AT1G15010.1 | Symbols: | similar to unknown protein [Arabidopsis thaliana] (TAIR:AT2G01300.1); similar to Os01g0121500 [Oryza sativa (japonica AT1G15010.1 | Symbols: | similar to unknown protein [Arabidopsis thaliana] AT1G15010.1 | Symbols: | similar to unknown protein [Arabidopsis thaliana] (TAIR:AT2G01300.1); similar to …
AT1G15020					AT1G15020.2 | Symbols: ATQSOX1 | ATQSOX1 (QUIESCIN-SULFHYDRYL OXIDASE 1); AT1G15020.2 | Symbols: ATQSOX1 | ATQSOX1 (QUIESCIN-SULFHYDRYL OXIDASE 1); thiol-disulfide exchange intermediate | chr1:5173336-5176100 REVERSE
AT1G15030					AT1G15030.1 | Symbols: | Encodes a Cysteine-rich peptide (CRP) family AT1G15030.1 | Symbols: | Encodes a Cysteine-rich peptide (CRP) family protein | chr1:5177890-5179848 FORWARD
AT1G15040					AT1G15040.2 | Symbols: | glutamine amidotransferase-related | AT1G15040.2 | Symbols: | glutamine amidotransferase-related | chr1:5180309-5181310 REVERSE
AT1G15040					AT1G15040.1 | Symbols: | glutamine amidotransferase-related | AT1G15040.1 | Symbols: | glutamine amidotransferase-related | chr1:5180033-5181310 REVERSE
AT1G15060					AT1G15060.1 | Symbols: | similar to unknown protein [Arabidopsis thaliana] AT1G15060.1 | Symbols: | similar to unknown protein [Arabidopsis thaliana] (TAIR:AT1G73750.1); similar to Os01g0692600 [Oryza sativa (japonica AT1G15060.1 | Symbols: | similar to unknown protein [Arabidopsis thaliana] AT1G15060.1 | Symbols: | similar to unknown protein [Arabidopsis thaliana] (TAIR:AT1G73750.1); similar to …
AT1G15080					AT1G15080.1 | Symbols: ATLPP2, LPP2, ATPAP2 | ATPAP2 (PHOSPHATIDIC ACID AT1G15080.1 | Symbols: ATLPP2, LPP2, ATPAP2 | ATPAP2 (PHOSPHATIDIC ACID PHOSPHATASE 2); phosphatidate phosphatase | chr1:5188075-5189471 FORWARD
AT1G15100	61.8378		39.7093		AT1G15100.1 | Symbols: RHA2A | RHA2A (RING-H2 finger A2A); protein binding / AT1G15100.1 | Symbols: RHA2A | RHA2A (RING-H2 finger A2A); protein binding / zinc ion binding | chr1:5193698-5194165 REVERSE
AT1G15110					AT1G15110.1 | Symbols: | phosphatidyl serine synthase family protein | AT1G15110.1 | Symbols: | phosphatidyl serine synthase family protein | chr1:5199589-5201903 FORWARD
AT1G15110					AT1G15110.2 | Symbols: | phosphatidyl serine synthase family protein | AT1G15110.2 | Symbols: | phosphatidyl serine synthase family protein | chr1:5199589-5201983 FORWARD
AT1G15120	226.739	103.063	158.837	39.7093	AT1G15120.1 | Symbols: | ubiquinol-cytochrome C reductase complex 7.8 kDa AT1G15120.1 | Symbols: | ubiquinol-cytochrome C reductase complex 7.8 kDa protein, putative / mitochondrial hinge protein, putative | AT1G15120.1 | Symbols: | ubiquinol-cytochrome C reductase complex 7.8 kDa AT1G15120.1 | Symbols: | ubiquinol-cytochrome C reductase complex 7.8 kDa protein, putative / mitochondrial hinge pro…
AT1G15125					AT1G15125.1 | Symbols: | S-adenosyl-L-methionine:carboxyl methyltransferase AT1G15125.1 | Symbols: | S-adenosyl-L-methionine:carboxyl methyltransferase family protein | chr1:5204620-5205907 FORWARD
AT1G15130	41.2252	20.6126			AT1G15130.1 | Symbols: | hydroxyproline-rich glycoprotein family protein | AT1G15130.1 | Symbols: | hydroxyproline-rich glycoprotein family protein | chr1:5206212-5209843 REVERSE
AT1G15140					AT1G15140.3 | Symbols: | oxidoreductase NAD-binding domain-containing AT1G15140.3 | Symbols: | oxidoreductase NAD-binding domain-containing protein | chr1:5210637-5212132 REVERSE
AT1G15140					AT1G15140.1 | Symbols: | oxidoreductase NAD-binding domain-containing AT1G15140.1 | Symbols: | oxidoreductase NAD-binding domain-containing protein | chr1:5210398-5212132 REVERSE
AT1G15170					AT1G15170.1 | Symbols: | MATE efflux family protein | chr1:5220685-5222751 AT1G15170.1 | Symbols: | MATE efflux family protein | chr1:5220685-5222751 FORWARD
AT1G15180					AT1G15180.1 | Symbols: | MATE efflux family protein | chr1:5224447-5226526 AT1G15180.1 | Symbols: | MATE efflux family protein | chr1:5224447-5226526 FORWARD
AT1G15190					AT1G15190.1 | Symbols: | Identical to Fasciclin-like arabinogalactan protein AT1G15190.1 | Symbols: | Identical to Fasciclin-like arabinogalactan protein 19 precursor (FLA19) [Arabidopsis Thaliana] (GB:Q5Q0H2;GB:Q9XI50); similar to AT1G15190.1 | Symbols: | Identical to Fasciclin-like arabinogalactan protein AT1G15190.1 | Symbols: | Identical to Fasciclin-like arabinogalactan protein 19 precursor …
AT1G15200					AT1G15200.1 | Symbols: | protein-protein interaction regulator family AT1G15200.1 | Symbols: | protein-protein interaction regulator family protein | chr1:5228472-5231012 REVERSE
AT1G15210	30.9189				AT1G15210.1 | Symbols: PDR7, ATPDR7 | ATPDR7/PDR7 (PLEIOTROPIC DRUG AT1G15210.1 | Symbols: PDR7, ATPDR7 | ATPDR7/PDR7 (PLEIOTROPIC DRUG RESISTANCE 7); ATPase, coupled to transmembrane movement of substances | AT1G15210.1 | Symbols: PDR7, ATPDR7 | ATPDR7/PDR7 (PLEIOTROPIC DRUG AT1G15210.1 | Symbols: PDR7, ATPDR7 | ATPDR7/PDR7 (PLEIOTROPIC DRUG RESISTANCE 7); ATPase, coupled to transmembrane moveme…
AT1G15215					AT1G15215.2 | Symbols: | similar to DNA binding / sequence-specific DNA AT1G15215.2 | Symbols: | similar to DNA binding / sequence-specific DNA binding / transcription factor [Arabidopsis thaliana] (TAIR:AT3G18380.1); AT1G15215.2 | Symbols: | similar to DNA binding / sequence-specific DNA AT1G15215.2 | Symbols: | similar to DNA binding / sequence-specific DNA binding / transcription factor [Arabi…
AT1G15215					AT1G15215.3 | Symbols: | similar to sequence-specific DNA binding / AT1G15215.3 | Symbols: | similar to sequence-specific DNA binding / transcription factor [Arabidopsis thaliana] (TAIR:AT3G18380.2); similar to AT1G15215.3 | Symbols: | similar to sequence-specific DNA binding / AT1G15215.3 | Symbols: | similar to sequence-specific DNA binding / transcription factor [Arabidopsis thaliana] (TAIR:AT…
AT1G15220					AT1G15220.2 | Symbols: ATCCMH | ATCCMH | chr1:5240466-5241112 REVERSE
AT1G15230	82.4504		79.4187		AT1G15230.1 | Symbols: | similar to Os09g0344700 [Oryza sativa (japonica AT1G15230.1 | Symbols: | similar to Os09g0344700 [Oryza sativa (japonica cultivar-group)] (GB:NP.001062932.1) | chr1:5242724-5243191 REVERSE
AT1G15240					AT1G15240.1 | Symbols: | phox (PX) domain-containing protein | AT1G15240.1 | Symbols: | phox (PX) domain-containing protein | chr1:5243794-5246490 FORWARD
AT1G15250					AT1G15250.1 | Symbols: | 60S ribosomal protein L37 (RPL37A) | AT1G15250.1 | Symbols: | 60S ribosomal protein L37 (RPL37A) | chr1:5248820-5249376 REVERSE
AT1G15260					AT1G15260.1 | Symbols: | similar to unknown protein [Arabidopsis thaliana] AT1G15260.1 | Symbols: | similar to unknown protein [Arabidopsis thaliana] (TAIR:AT3G16070.1) | chr1:5249829-5250365 FORWARD
AT1G15270	515.315	103.063	516.221	39.7093	AT1G15270.1 | Symbols: | similar to unknown protein [Arabidopsis thaliana] AT1G15270.1 | Symbols: | similar to unknown protein [Arabidopsis thaliana] (TAIR:AT3G16040.1); similar to conserved hypothetical protein [Medicago AT1G15270.1 | Symbols: | similar to unknown protein [Arabidopsis thaliana] AT1G15270.1 | Symbols: | similar to unknown protein [Arabidopsis thaliana] (TAIR:AT3G16040.1); similar…
AT1G15280					AT1G15280.1 | Symbols: | glycine-rich protein | chr1:5252533-5256209 AT1G15280.1 | Symbols: | glycine-rich protein | chr1:5252533-5256209 FORWARD
AT1G15280					AT1G15280.2 | Symbols: | glycine-rich protein | chr1:5252533-5256209 AT1G15280.2 | Symbols: | glycine-rich protein | chr1:5252533-5256209 FORWARD
AT1G15290					AT1G15290.1 | Symbols: | binding | chr1:5257322-5264809 REVERSE
AT1G15320					AT1G15320.1 | Symbols: | unknown protein | chr1:5272463-5273694 REVERSE
AT1G15330					AT1G15330.1 | Symbols: | CBS domain-containing protein | AT1G15330.1 | Symbols: | CBS domain-containing protein | chr1:5274363-5275494 FORWARD
AT1G15340					AT1G15340.1 | Symbols: MBD10 | MBD10 (methyl-CpG-binding domain 10); DNA AT1G15340.1 | Symbols: MBD10 | MBD10 (methyl-CpG-binding domain 10); DNA binding | chr1:5275890-5277469 REVERSE
AT1G15350					AT1G15350.1 | Symbols: | similar to unknown protein [Arabidopsis thaliana] AT1G15350.1 | Symbols: | similar to unknown protein [Arabidopsis thaliana] (TAIR:AT5G25360.1); similar to hypothetical protein [Glycine max] AT1G15350.1 | Symbols: | similar to unknown protein [Arabidopsis thaliana] AT1G15350.1 | Symbols: | similar to unknown protein [Arabidopsis thaliana] (TAIR:AT5G25360.1); similar to hy…
AT1G15350					AT1G15350.3 | Symbols: | similar to unknown protein [Arabidopsis thaliana] AT1G15350.3 | Symbols: | similar to unknown protein [Arabidopsis thaliana] (TAIR:AT3G15770.2); similar to hypothetical protein [Glycine max] AT1G15350.3 | Symbols: | similar to unknown protein [Arabidopsis thaliana] AT1G15350.3 | Symbols: | similar to unknown protein [Arabidopsis thaliana] (TAIR:AT3G15770.2); similar to hy…
AT1G15360					AT1G15360.1 | Symbols: SHN1, WIN1 | SHN1/WIN1 (SHINE1); DNA binding / AT1G15360.1 | Symbols: SHN1, WIN1 | SHN1/WIN1 (SHINE1); DNA binding / transcription factor | chr1:5283604-5284501 FORWARD
AT1G15370	41.2252		39.7093		AT1G15370.1 | Symbols: | similar to Lon (GB:ABD28727.1); contains InterPro AT1G15370.1 | Symbols: | similar to Lon (GB:ABD28727.1); contains InterPro domain Longin-like; (InterPro:IPR011012) | chr1:5287130-5288370 FORWARD
AT1G15380					AT1G15380.2 | Symbols: | lactoylglutathione lyase | chr1:5290950-5292282 AT1G15380.2 | Symbols: | lactoylglutathione lyase | chr1:5290950-5292282 FORWARD
AT1G15390					AT1G15390.1 | Symbols: PDF1A | PDF1A (PEPTIDE DEFORMYLASE 1A); peptide AT1G15390.1 | Symbols: PDF1A | PDF1A (PEPTIDE DEFORMYLASE 1A); peptide deformylase | chr1:5294648-5295620 FORWARD
AT1G15400	20.6126		119.128	39.7093	AT1G15400.3 | Symbols: | similar to unknown protein [Arabidopsis thaliana] AT1G15400.3 | Symbols: | similar to unknown protein [Arabidopsis thaliana] (TAIR:AT1G80180.1); similar to Os06g0601100 [Oryza sativa (japonica AT1G15400.3 | Symbols: | similar to unknown protein [Arabidopsis thaliana] AT1G15400.3 | Symbols: | similar to unknown protein [Arabidopsis thaliana] (TAIR:AT1G80180.1); similar to …
AT1G15410	41.2252		39.7093		AT1G15410.1 | Symbols: | aspartate-glutamate racemase family | AT1G15410.1 | Symbols: | aspartate-glutamate racemase family | chr1:5299572-5300676 FORWARD
AT1G15415		61.8378			AT1G15415.1 | Symbols: | unknown protein | chr1:5300926-5301407 REVERSE
AT1G15420			39.7093		AT1G15420.1 | Symbols: | similar to transducin family protein / WD-40 repeat AT1G15420.1 | Symbols: | similar to transducin family protein / WD-40 repeat family protein [Arabidopsis thaliana] (TAIR:AT5G11240.1); similar to AT1G15420.1 | Symbols: | similar to transducin family protein / WD-40 repeat AT1G15420.1 | Symbols: | similar to transducin family protein / WD-40 repeat family protein [Arabid…
AT1G15430					AT1G15430.2 | Symbols: | similar to unknown protein [Arabidopsis thaliana] AT1G15430.2 | Symbols: | similar to unknown protein [Arabidopsis thaliana] (TAIR:AT1G80220.1); similar to Os01g0612600 [Oryza sativa (japonica AT1G15430.2 | Symbols: | similar to unknown protein [Arabidopsis thaliana] AT1G15430.2 | Symbols: | similar to unknown protein [Arabidopsis thaliana] (TAIR:AT1G80220.1); similar to …
AT1G15440					AT1G15440.2 | Symbols: | transducin family protein / WD-40 repeat family AT1G15440.2 | Symbols: | transducin family protein / WD-40 repeat family protein | chr1:5306154-5309455 REVERSE
AT1G15470					AT1G15470.1 | Symbols: | transducin family protein / WD-40 repeat family AT1G15470.1 | Symbols: | transducin family protein / WD-40 repeat family protein | chr1:5315833-5317691 FORWARD
AT1G15480					AT1G15480.1 | Symbols: | DNA binding | chr1:5318302-5320417 FORWARD
AT1G15490					AT1G15490.1 | Symbols: | hydrolase, alpha/beta fold family protein | AT1G15490.1 | Symbols: | hydrolase, alpha/beta fold family protein | chr1:5320854-5323417 REVERSE
AT1G15500					AT1G15500.1 | Symbols: | chloroplast ADP, ATP carrier protein, putative / AT1G15500.1 | Symbols: | chloroplast ADP, ATP carrier protein, putative / ADP, ATP translocase, putative / adenine nucleotide translocase, putative | AT1G15500.1 | Symbols: | chloroplast ADP, ATP carrier protein, putative / AT1G15500.1 | Symbols: | chloroplast ADP, ATP carrier protein, putative / ADP, ATP translocase, putat…
AT1G15510					AT1G15510.1 | Symbols: | pentatricopeptide (PPR) repeat-containing protein | AT1G15510.1 | Symbols: | pentatricopeptide (PPR) repeat-containing protein | chr1:5329106-5331706 FORWARD
AT1G15520					AT1G15520.1 | Symbols: PDR12, ATPDR12 | ATPDR12/PDR12 (PLEIOTROPIC DRUG AT1G15520.1 | Symbols: PDR12, ATPDR12 | ATPDR12/PDR12 (PLEIOTROPIC DRUG RESISTANCE 12); ATPase, coupled to transmembrane movement of substances | AT1G15520.1 | Symbols: PDR12, ATPDR12 | ATPDR12/PDR12 (PLEIOTROPIC DRUG AT1G15520.1 | Symbols: PDR12, ATPDR12 | ATPDR12/PDR12 (PLEIOTROPIC DRUG RESISTANCE 12); ATPase, coupled to tr…
AT1G15530					AT1G15530.1 | Symbols: | receptor lectin kinase, putative | AT1G15530.1 | Symbols: | receptor lectin kinase, putative | chr1:5339956-5341926 REVERSE
AT1G15550					AT1G15550.1 | Symbols: ATGA3OX1, GA4 | GA4 (GA REQUIRING 4); gibberellin AT1G15550.1 | Symbols: ATGA3OX1, GA4 | GA4 (GA REQUIRING 4); gibberellin 3-beta-dioxygenase | chr1:5344564-5346073 REVERSE
AT1G15570					AT1G15570.1 | Symbols: CYCA2;3 | CYCA2;3 (CYCLIN A2;3); cyclin-dependent AT1G15570.1 | Symbols: CYCA2;3 | CYCA2;3 (CYCLIN A2;3); cyclin-dependent protein kinase regulator | chr1:5363029-5365213 FORWARD
AT1G15580					AT1G15580.1 | Symbols: ATAUX2-27, AUX2-27, IAA5 | IAA5 (indoleacetic AT1G15580.1 | Symbols: ATAUX2-27, AUX2-27, IAA5 | IAA5 (indoleacetic acid-induced protein 5); transcription factor | chr1:5365759-5366455 AT1G15580.1 | Symbols: ATAUX2-27, AUX2-27, IAA5 | IAA5 (indoleacetic AT1G15580.1 | Symbols: ATAUX2-27, AUX2-27, IAA5 | IAA5 (indoleacetic acid-induced protein 5); transcription factor | chr1:5…
AT1G15660					AT1G15660.1 | Symbols: | similar to CENP-C [Medicago truncatula] AT1G15660.1 | Symbols: | similar to CENP-C [Medicago truncatula] (GB:AAU04617.1); contains domain CENTROMERE PROTEIN C (PTHR16684); contains AT1G15660.1 | Symbols: | similar to CENP-C [Medicago truncatula] AT1G15660.1 | Symbols: | similar to CENP-C [Medicago truncatula] (GB:AAU04617.1); contains domain CENTROMERE PROTEIN C (PTHR1668…
AT1G15670					AT1G15670.1 | Symbols: | kelch repeat-containing F-box family protein | AT1G15670.1 | Symbols: | kelch repeat-containing F-box family protein | chr1:5390114-5391193 FORWARD
AT1G15690	494.703	61.8378	277.965	79.4187	AT1G15690.1 | Symbols: ATAVP3, AVP-3, AVP1 | AVP1 (vacuolar-type H+-pumping AT1G15690.1 | Symbols: ATAVP3, AVP-3, AVP1 | AVP1 (vacuolar-type H+-pumping pyrophosphatase 1); ATPase | chr1:5399110-5402180 FORWARD
AT1G15690	494.703	61.8378	277.965	79.4187	AT1G15690.2 | Symbols: ATAVP3, AVP-3, AVP1 | AVP1 (vacuolar-type H+-pumping AT1G15690.2 | Symbols: ATAVP3, AVP-3, AVP1 | AVP1 (vacuolar-type H+-pumping pyrophosphatase 1) | chr1:5399110-5402180 FORWARD
AT1G15700					AT1G15700.1 | Symbols: ATPC2 | ATPC2 (ATP synthase gamma chain 2) | AT1G15700.1 | Symbols: ATPC2 | ATPC2 (ATP synthase gamma chain 2) | chr1:5402624-5403784 REVERSE
AT1G15710					AT1G15710.1 | Symbols: | prephenate dehydrogenase family protein | AT1G15710.1 | Symbols: | prephenate dehydrogenase family protein | chr1:5404500-5405576 FORWARD
AT1G15720					AT1G15720.1 | Symbols: TRFL5 | TRFL5 (TRF-LIKE 5); DNA binding / AT1G15720.1 | Symbols: TRFL5 | TRFL5 (TRF-LIKE 5); DNA binding / transcription factor | chr1:5406133-5407305 FORWARD
AT1G15730					AT1G15730.1 | Symbols: | PRLI-interacting factor L, putative | AT1G15730.1 | Symbols: | PRLI-interacting factor L, putative | chr1:5407530-5409932 REVERSE
AT1G15740					AT1G15740.1 | Symbols: | leucine-rich repeat family protein | AT1G15740.1 | Symbols: | leucine-rich repeat family protein | chr1:5411504-5414539 FORWARD
AT1G15750			79.4187		AT1G15750.4 | Symbols: WSIP1, TPL | TPL/WSIP1 (WUS-INTERACTING PROTEIN 1) | AT1G15750.4 | Symbols: WSIP1, TPL | TPL/WSIP1 (WUS-INTERACTING PROTEIN 1) | chr1:5415081-5420354 REVERSE
AT1G15757	515.315	61.8378	79.4187		AT1G15757.1 | Symbols: | Encodes a defensin-like (DEFL) family protein. | AT1G15757.1 | Symbols: | Encodes a defensin-like (DEFL) family protein. | chr1:5424237-5424571 REVERSE
AT1G15760					AT1G15760.1 | Symbols: | similar to unknown protein [Arabidopsis thaliana] AT1G15760.1 | Symbols: | similar to unknown protein [Arabidopsis thaliana] (TAIR:AT1G80520.1); similar to Jp18 [Poncirus trifoliata] (GB:AAN62342.1); AT1G15760.1 | Symbols: | similar to unknown protein [Arabidopsis thaliana] AT1G15760.1 | Symbols: | similar to unknown protein [Arabidopsis thaliana] (TAIR:AT1G80520.1); simi…
AT1G15780					AT1G15780.1 | Symbols: | similar to unknown protein [Arabidopsis thaliana] AT1G15780.1 | Symbols: | similar to unknown protein [Arabidopsis thaliana] (TAIR:AT2G10440.1); similar to Globin-like [Medicago truncatula] AT1G15780.1 | Symbols: | similar to unknown protein [Arabidopsis thaliana] AT1G15780.1 | Symbols: | similar to unknown protein [Arabidopsis thaliana] (TAIR:AT2G10440.1); similar to Glo…
AT1G15790					AT1G15790.2 | Symbols: | similar to unknown protein [Arabidopsis thaliana] AT1G15790.2 | Symbols: | similar to unknown protein [Arabidopsis thaliana] (TAIR:AT1G15780.1); similar to Os08g0564800 [Oryza sativa (japonica AT1G15790.2 | Symbols: | similar to unknown protein [Arabidopsis thaliana] AT1G15790.2 | Symbols: | similar to unknown protein [Arabidopsis thaliana] (TAIR:AT1G15780.1); similar to …
AT1G15800					AT1G15800.1 | Symbols: | similar to unknown protein [Arabidopsis thaliana] AT1G15800.1 | Symbols: | similar to unknown protein [Arabidopsis thaliana] (TAIR:AT1G80610.1); similar to Os02g0182700 [Oryza sativa (japonica AT1G15800.1 | Symbols: | similar to unknown protein [Arabidopsis thaliana] AT1G15800.1 | Symbols: | similar to unknown protein [Arabidopsis thaliana] (TAIR:AT1G80610.1); similar to …
AT1G15810					AT1G15810.1 | Symbols: | ribosomal protein S15 family protein | AT1G15810.1 | Symbols: | ribosomal protein S15 family protein | chr1:5444491-5446266 FORWARD
AT1G15820	206.126	20.6126	198.547	79.4187	AT1G15820.1 | Symbols: CP24, LHCB6 | LHCB6 (LIGHT HARVESTING COMPLEX PSII); AT1G15820.1 | Symbols: CP24, LHCB6 | LHCB6 (LIGHT HARVESTING COMPLEX PSII); chlorophyll binding | chr1:5446680-5447671 REVERSE
AT1G15825					AT1G15825.1 | Symbols: | hydroxyproline-rich glycoprotein family protein | AT1G15825.1 | Symbols: | hydroxyproline-rich glycoprotein family protein | chr1:5448144-5448524 REVERSE
AT1G15830					AT1G15830.1 | Symbols: | similar to unknown protein [Arabidopsis thaliana] AT1G15830.1 | Symbols: | similar to unknown protein [Arabidopsis thaliana] (TAIR:AT4G01985.1); similar to PE-PGRS FAMILY PROTEIN [Mycobacterium AT1G15830.1 | Symbols: | similar to unknown protein [Arabidopsis thaliana] AT1G15830.1 | Symbols: | similar to unknown protein [Arabidopsis thaliana] (TAIR:AT4G01985.1); similar to…
AT1G15860	61.8378		119.128		AT1G15860.1 | Symbols: | calcium ion binding | chr1:5455050-5456735 AT1G15860.1 | Symbols: | calcium ion binding | chr1:5455050-5456735 FORWARD
AT1G15870					AT1G15870.1 | Symbols: | mitochondrial glycoprotein family protein / MAM33 AT1G15870.1 | Symbols: | mitochondrial glycoprotein family protein / MAM33 family protein | chr1:5457147-5458239 FORWARD
AT1G15880					AT1G15880.1 | Symbols: ATGOS11, GOS11 | GOS11 (GOLGI SNARE 11); SNARE binding AT1G15880.1 | Symbols: ATGOS11, GOS11 | GOS11 (GOLGI SNARE 11); SNARE binding | chr1:5458712-5460083 REVERSE
AT1G15890					AT1G15890.1 | Symbols: | disease resistance protein (CC-NBS-LRR class), AT1G15890.1 | Symbols: | disease resistance protein (CC-NBS-LRR class), putative | chr1:5461400-5463955 FORWARD
AT1G15900					AT1G15900.1 | Symbols: | similar to hypothetical protein [Oryza sativa AT1G15900.1 | Symbols: | similar to hypothetical protein [Oryza sativa (japonica cultivar-group)] (GB:BAD45781.1) | chr1:5464350-5464691 FORWARD
AT1G15910	20.6126				AT1G15910.1 | Symbols: | XH/XS domain-containing protein / XS zinc finger AT1G15910.1 | Symbols: | XH/XS domain-containing protein / XS zinc finger domain-containing protein | chr1:5465945-5468717 FORWARD
AT1G15920					AT1G15920.1 | Symbols: | CCR4-NOT transcription complex protein, putative | AT1G15920.1 | Symbols: | CCR4-NOT transcription complex protein, putative | chr1:5469956-5470816 FORWARD
AT1G15930	10.3063				AT1G15930.1 | Symbols: | 40S ribosomal protein S12 (RPS12A) | AT1G15930.1 | Symbols: | 40S ribosomal protein S12 (RPS12A) | chr1:5471696-5472735 FORWARD
AT1G15940	20.6126		39.7093		AT1G15940.1 | Symbols: | similar to binding [Arabidopsis thaliana] AT1G15940.1 | Symbols: | similar to binding [Arabidopsis thaliana] (TAIR:AT1G80810.1); similar to Tudor [Medicago truncatula] (GB:ABE86625.1); AT1G15940.1 | Symbols: | similar to binding [Arabidopsis thaliana] AT1G15940.1 | Symbols: | similar to binding [Arabidopsis thaliana] (TAIR:AT1G80810.1); similar to Tudor [Medicago truncatu…
AT1G15950			39.7093		AT1G15950.1 | Symbols: IRX4, ATCCR1, CCR1 | CCR1 (CINNAMOYL COA REDUCTASE 1) AT1G15950.1 | Symbols: IRX4, ATCCR1, CCR1 | CCR1 (CINNAMOYL COA REDUCTASE 1) | chr1:5478849-5481909 FORWARD
AT1G15950			39.7093		AT1G15950.2 | Symbols: IRX4, ATCCR1, CCR1 | CCR1 (CINNAMOYL COA REDUCTASE 1) AT1G15950.2 | Symbols: IRX4, ATCCR1, CCR1 | CCR1 (CINNAMOYL COA REDUCTASE 1) | chr1:5478849-5481943 FORWARD
AT1G15960					AT1G15960.1 | Symbols: ATNRAMP6, NRAMP6 | NRAMP6 (NRAMP metal ion transporter AT1G15960.1 | Symbols: ATNRAMP6, NRAMP6 | NRAMP6 (NRAMP metal ion transporter 6); metal ion transporter | chr1:5482196-5485060 REVERSE
AT1G15970					AT1G15970.1 | Symbols: | methyladenine glycosylase family protein | AT1G15970.1 | Symbols: | methyladenine glycosylase family protein | chr1:5486538-5488488 REVERSE
AT1G15980					AT1G15980.1 | Symbols: | similar to Os08g0276100 [Oryza sativa (japonica AT1G15980.1 | Symbols: | similar to Os08g0276100 [Oryza sativa (japonica cultivar-group)] (GB:NP.001061432.1); similar to COG0859: ADP-heptose:LPS AT1G15980.1 | Symbols: | similar to Os08g0276100 [Oryza sativa (japonica AT1G15980.1 | Symbols: | similar to Os08g0276100 [Oryza sativa (japonica cultivar-group)] (GB:NP.001061432…
AT1G16000	10.3063				AT1G16000.1 | Symbols: | similar to unknown protein [Arabidopsis thaliana] AT1G16000.1 | Symbols: | similar to unknown protein [Arabidopsis thaliana] (TAIR:AT1G80890.1); similar to Os12g0556400 [Oryza sativa (japonica AT1G16000.1 | Symbols: | similar to unknown protein [Arabidopsis thaliana] AT1G16000.1 | Symbols: | similar to unknown protein [Arabidopsis thaliana] (TAIR:AT1G80890.1); similar to …
AT1G16010	61.8378				AT1G16010.1 | Symbols: | magnesium transporter CorA-like family protein AT1G16010.1 | Symbols: | magnesium transporter CorA-like family protein (MRS2-1) | chr1:5495456-5497076 REVERSE
AT1G16020					AT1G16020.1 | Symbols: | similar to unknown protein [Arabidopsis thaliana] AT1G16020.1 | Symbols: | similar to unknown protein [Arabidopsis thaliana] (TAIR:AT1G80910.1); similar to Os08g0427300 [Oryza sativa (japonica AT1G16020.1 | Symbols: | similar to unknown protein [Arabidopsis thaliana] AT1G16020.1 | Symbols: | similar to unknown protein [Arabidopsis thaliana] (TAIR:AT1G80910.1); similar to …
AT1G16020					AT1G16020.2 | Symbols: | similar to unknown protein [Arabidopsis thaliana] AT1G16020.2 | Symbols: | similar to unknown protein [Arabidopsis thaliana] (TAIR:AT1G80910.1); similar to Os08g0427300 [Oryza sativa (japonica AT1G16020.2 | Symbols: | similar to unknown protein [Arabidopsis thaliana] AT1G16020.2 | Symbols: | similar to unknown protein [Arabidopsis thaliana] (TAIR:AT1G80910.1); similar to …
AT1G16030					AT1G16030.1 | Symbols: HSP70B | HSP70B (heat shock protein 70B); ATP binding AT1G16030.1 | Symbols: HSP70B | HSP70B (heat shock protein 70B); ATP binding | chr1:5502380-5504320 REVERSE
AT1G16040					AT1G16040.1 | Symbols: | similar to phosphatidylinositol glycan synthesis AT1G16040.1 | Symbols: | similar to phosphatidylinositol glycan synthesis class F protein [Oryza sativa (japonica cultivar-group)] (GB:ABH07430.1); AT1G16040.1 | Symbols: | similar to phosphatidylinositol glycan synthesis AT1G16040.1 | Symbols: | similar to phosphatidylinositol glycan synthesis class F protein [Oryza sativa…
AT1G16060					AT1G16060.1 | Symbols: | ovule development protein, putative | AT1G16060.1 | Symbols: | ovule development protein, putative | chr1:5508557-5511603 FORWARD
AT1G16080			39.7093		AT1G16080.1 | Symbols: | similar to unnamed protein product [Ostreococcus AT1G16080.1 | Symbols: | similar to unnamed protein product [Ostreococcus tauri] (GB:CAL54676.1); similar to Os08g0266300 [Oryza sativa (japonica AT1G16080.1 | Symbols: | similar to unnamed protein product [Ostreococcus AT1G16080.1 | Symbols: | similar to unnamed protein product [Ostreococcus tauri] (GB:CAL54676.1); similar…
AT1G16110					AT1G16110.1 | Symbols: WAKL6 | WAKL6 (WALL ASSOCIATED KINASE-LIKE 6); kinase AT1G16110.1 | Symbols: WAKL6 | WAKL6 (WALL ASSOCIATED KINASE-LIKE 6); kinase | chr1:5518375-5520464 FORWARD
AT1G16130					AT1G16130.1 | Symbols: WAKL2 | WAKL2 (WALL ASSOCIATED KINASE-LIKE 2); kinase AT1G16130.1 | Symbols: WAKL2 | WAKL2 (WALL ASSOCIATED KINASE-LIKE 2); kinase | chr1:5525628-5528041 FORWARD
AT1G16150					AT1G16150.1 | Symbols: WAKL4 | WAKL4 (WALL ASSOCIATED KINASE-LIKE 4); kinase AT1G16150.1 | Symbols: WAKL4 | WAKL4 (WALL ASSOCIATED KINASE-LIKE 4); kinase | chr1:5532409-5534871 FORWARD
AT1G16160					AT1G16160.1 | Symbols: WAKL5 | WAKL5 (WALL ASSOCIATED KINASE-LIKE 5); kinase AT1G16160.1 | Symbols: WAKL5 | WAKL5 (WALL ASSOCIATED KINASE-LIKE 5); kinase | chr1:5535967-5538263 FORWARD
AT1G16170					AT1G16170.1 | Symbols: | similar to unknown protein [Arabidopsis thaliana] AT1G16170.1 | Symbols: | similar to unknown protein [Arabidopsis thaliana] (TAIR:AT1G79660.1); similar to Os08g0266200 [Oryza sativa (japonica AT1G16170.1 | Symbols: | similar to unknown protein [Arabidopsis thaliana] AT1G16170.1 | Symbols: | similar to unknown protein [Arabidopsis thaliana] (TAIR:AT1G79660.1); similar to …
AT1G16180	267.964	20.6126	238.256	39.7093	AT1G16180.1 | Symbols: | TMS membrane family protein / tumour differentially AT1G16180.1 | Symbols: | TMS membrane family protein / tumour differentially expressed (TDE) family protein | chr1:5540899-5542664 FORWARD
AT1G16190					AT1G16190.1 | Symbols: | DNA repair protein RAD23, putative | AT1G16190.1 | Symbols: | DNA repair protein RAD23, putative | chr1:5543261-5545886 FORWARD
AT1G16210	20.6126			39.7093	AT1G16210.1 | Symbols: | similar to cupin family protein [Arabidopsis AT1G16210.1 | Symbols: | similar to cupin family protein [Arabidopsis thaliana] (TAIR:AT2G18540.1); similar to H0211B05.1 [Oryza sativa (indica AT1G16210.1 | Symbols: | similar to cupin family protein [Arabidopsis AT1G16210.1 | Symbols: | similar to cupin family protein [Arabidopsis thaliana] (TAIR:AT2G18540.1); similar to H021…
AT1G16220					AT1G16220.1 | Symbols: | protein phosphatase 2C family protein / PP2C family AT1G16220.1 | Symbols: | protein phosphatase 2C family protein / PP2C family protein | chr1:5548647-5550547 FORWARD
AT1G16240	20.6126	20.6126	39.7093		AT1G16240.2 | Symbols: ATSYP51, SYP51 | SYP51 (SYNTAXIN OF PLANTS 51) | AT1G16240.2 | Symbols: ATSYP51, SYP51 | SYP51 (SYNTAXIN OF PLANTS 51) | chr1:5555177-5556334 REVERSE
AT1G16240	20.6126	20.6126	39.7093		AT1G16240.3 | Symbols: ATSYP51, SYP51 | SYP51 (SYNTAXIN OF PLANTS 51) | AT1G16240.3 | Symbols: ATSYP51, SYP51 | SYP51 (SYNTAXIN OF PLANTS 51) | chr1:5555187-5556334 REVERSE
AT1G16250					AT1G16250.1 | Symbols: | kelch repeat-containing F-box family protein | AT1G16250.1 | Symbols: | kelch repeat-containing F-box family protein | chr1:5557208-5558691 FORWARD
AT1G16260					AT1G16260.1 | Symbols: | protein kinase family protein | AT1G16260.1 | Symbols: | protein kinase family protein | chr1:5559702-5562012 REVERSE
AT1G16270	20.6126				AT1G16270.1 | Symbols: | protein kinase family protein | AT1G16270.1 | Symbols: | protein kinase family protein | chr1:5563884-5568139 FORWARD
AT1G16280					AT1G16280.1 | Symbols: | DEAD/DEAH box helicase, putative | AT1G16280.1 | Symbols: | DEAD/DEAH box helicase, putative | chr1:5568476-5570481 REVERSE
AT1G16290					AT1G16290.1 | Symbols: | similar to Os02g0170900 [Oryza sativa (japonica AT1G16290.1 | Symbols: | similar to Os02g0170900 [Oryza sativa (japonica cultivar-group)] (GB:NP.001046030.1); contains InterPro domain Lytic AT1G16290.1 | Symbols: | similar to Os02g0170900 [Oryza sativa (japonica AT1G16290.1 | Symbols: | similar to Os02g0170900 [Oryza sativa (japonica cultivar-group)] (GB:NP.001046030.1); …
AT1G16300					AT1G16300.1 | Symbols: GAPCP-2 | GAPCP-2; glyceraldehyde-3-phosphate AT1G16300.1 | Symbols: GAPCP-2 | GAPCP-2; glyceraldehyde-3-phosphate dehydrogenase | chr1:5574427-5577400 FORWARD
AT1G16310					AT1G16310.1 | Symbols: | cation efflux family protein | chr1:5578429-5580579 AT1G16310.1 | Symbols: | cation efflux family protein | chr1:5578429-5580579 FORWARD
AT1G16320					AT1G16320.1 | Symbols: | similar to unknown protein [Arabidopsis thaliana] AT1G16320.1 | Symbols: | similar to unknown protein [Arabidopsis thaliana] (TAIR:AT1G79510.2); similar to hypothetical protein Npun02005080 [Nostoc AT1G16320.1 | Symbols: | similar to unknown protein [Arabidopsis thaliana] AT1G16320.1 | Symbols: | similar to unknown protein [Arabidopsis thaliana] (TAIR:AT1G79510.2); simila…
AT1G16330					AT1G16330.1 | Symbols: CYCB3;1 | CYCB3;1 (CYCLIN B3;1); cyclin-dependent AT1G16330.1 | Symbols: CYCB3;1 | CYCB3;1 (CYCLIN B3;1); cyclin-dependent protein kinase | chr1:5582381-5584451 REVERSE
AT1G16340					AT1G16340.3 | Symbols: ATKDSA2, ATKSDA | ATKDSA2/ATKSDA | AT1G16340.3 | Symbols: ATKDSA2, ATKSDA | ATKDSA2/ATKSDA | chr1:5588117-5590463 REVERSE
AT1G16350			39.7093		AT1G16350.1 | Symbols: | inosine-5'-monophosphate dehydrogenase, putative | AT1G16350.1 | Symbols: | inosine-5'-monophosphate dehydrogenase, putative | chr1:5590945-5592866 FORWARD
AT1G16360					AT1G16360.1 | Symbols: | LEM3 (ligand-effect modulator 3) family protein / AT1G16360.1 | Symbols: | LEM3 (ligand-effect modulator 3) family protein / CDC50 family protein | chr1:5593487-5595173 REVERSE
AT1G16380					AT1G16380.1 | Symbols: CHX1, ATCHX1 | ATCHX1 (CATION/H+ EXCHANGER 1); AT1G16380.1 | Symbols: CHX1, ATCHX1 | ATCHX1 (CATION/H+ EXCHANGER 1); monovalent cation:proton antiporter | chr1:5598447-5601361 REVERSE
AT1G16390					AT1G16390.1 | Symbols: | organic cation transporter-related | AT1G16390.1 | Symbols: | organic cation transporter-related | chr1:5602915-5604471 FORWARD
AT1G16410					AT1G16410.1 | Symbols: BUS1, SPS1, CYP79F1 | CYP79F1 (SUPERSHOOT 1) | AT1G16410.1 | Symbols: BUS1, SPS1, CYP79F1 | CYP79F1 (SUPERSHOOT 1) | chr1:5608856-5611112 FORWARD
AT1G16440					AT1G16440.1 | Symbols: | protein kinase, putative | chr1:5616259-5617626 AT1G16440.1 | Symbols: | protein kinase, putative | chr1:5616259-5617626 FORWARD
AT1G16445					AT1G16445.1 | Symbols: | methylase-related | chr1:5617805-5619297 FORWARD
AT1G16460					AT1G16460.2 | Symbols: ATMST2, MST2, ATRDH2 | ATRDH2 (ARABIDOPSIS THALIANA AT1G16460.2 | Symbols: ATMST2, MST2, ATRDH2 | ATRDH2 (ARABIDOPSIS THALIANA RHODANESE HOMOLOGUE 2); thiosulfate sulfurtransferase | chr1:5619842-5622475 AT1G16460.2 | Symbols: ATMST2, MST2, ATRDH2 | ATRDH2 (ARABIDOPSIS THALIANA AT1G16460.2 | Symbols: ATMST2, MST2, ATRDH2 | ATRDH2 (ARABIDOPSIS THALIANA RHODANESE HOMOLOGUE 2)…
AT1G16460					AT1G16460.3 | Symbols: ATMST2, MST2, ATRDH2 | ATRDH2 (ARABIDOPSIS THALIANA AT1G16460.3 | Symbols: ATMST2, MST2, ATRDH2 | ATRDH2 (ARABIDOPSIS THALIANA RHODANESE HOMOLOGUE 2); thiosulfate sulfurtransferase | chr1:5619842-5621975 AT1G16460.3 | Symbols: ATMST2, MST2, ATRDH2 | ATRDH2 (ARABIDOPSIS THALIANA AT1G16460.3 | Symbols: ATMST2, MST2, ATRDH2 | ATRDH2 (ARABIDOPSIS THALIANA RHODANESE HOMOLOGUE 2)…
AT1G16470	103.063		39.7093		AT1G16470.2 | Symbols: PAB1 | PAB1 (20S proteasome alpha subunit B1); AT1G16470.2 | Symbols: PAB1 | PAB1 (20S proteasome alpha subunit B1); peptidase | chr1:5623116-5625433 FORWARD
AT1G16490					AT1G16490.1 | Symbols: AtMYB58 | AtMYB58 (myb domain protein 58); DNA binding AT1G16490.1 | Symbols: AtMYB58 | AtMYB58 (myb domain protein 58); DNA binding / transcription factor | chr1:5629852-5630837 REVERSE
AT1G16500					AT1G16500.1 | Symbols: | similar to unknown protein [Arabidopsis thaliana] AT1G16500.1 | Symbols: | similar to unknown protein [Arabidopsis thaliana] (TAIR:AT1G79160.1); similar to H0313F03.6 [Oryza sativa (indica AT1G16500.1 | Symbols: | similar to unknown protein [Arabidopsis thaliana] AT1G16500.1 | Symbols: | similar to unknown protein [Arabidopsis thaliana] (TAIR:AT1G79160.1); similar to H031…
AT1G16510					AT1G16510.1 | Symbols: | auxin-responsive family protein | AT1G16510.1 | Symbols: | auxin-responsive family protein | chr1:5644777-5645220 REVERSE
AT1G16520	20.6126				AT1G16520.1 | Symbols: | similar to unknown protein [Arabidopsis thaliana] AT1G16520.1 | Symbols: | similar to unknown protein [Arabidopsis thaliana] (TAIR:AT1G56080.1); similar to putative protein [Avicennia marina] AT1G16520.1 | Symbols: | similar to unknown protein [Arabidopsis thaliana] AT1G16520.1 | Symbols: | similar to unknown protein [Arabidopsis thaliana] (TAIR:AT1G56080.1); similar to p…
AT1G16540					AT1G16540.1 | Symbols: SIR3, LOS5, ABA3, ATABA3 | ABA3/ATABA3/LOS5/SIR3 (ABA AT1G16540.1 | Symbols: SIR3, LOS5, ABA3, ATABA3 | ABA3/ATABA3/LOS5/SIR3 (ABA DEFICIENT 3); Mo-molybdopterin cofactor sulfurase/ selenocysteine lyase | AT1G16540.1 | Symbols: SIR3, LOS5, ABA3, ATABA3 | ABA3/ATABA3/LOS5/SIR3 (ABA AT1G16540.1 | Symbols: SIR3, LOS5, ABA3, ATABA3 | ABA3/ATABA3/LOS5/SIR3 (ABA DEFICIENT 3); Mo-…
AT1G16560	20.6126				AT1G16560.4 | Symbols: | Per1-like family protein | chr1:5669227-5670336 AT1G16560.4 | Symbols: | Per1-like family protein | chr1:5669227-5670336 FORWARD
AT1G16560	20.6126				AT1G16560.3 | Symbols: | Per1-like family protein | chr1:5668938-5670336 AT1G16560.3 | Symbols: | Per1-like family protein | chr1:5668938-5670336 FORWARD
AT1G16570					AT1G16570.1 | Symbols: | glycosyl transferase family 1 protein | AT1G16570.1 | Symbols: | glycosyl transferase family 1 protein | chr1:5670756-5673416 REVERSE
AT1G16590					AT1G16590.1 | Symbols: REV7 | REV7 (Reversionless 7); DNA binding | AT1G16590.1 | Symbols: REV7 | REV7 (Reversionless 7); DNA binding | chr1:5673879-5674883 FORWARD
AT1G16610					AT1G16610.1 | Symbols: SR45 | SR45 (arginine/serine-rich 45); RNA binding | AT1G16610.1 | Symbols: SR45 | SR45 (arginine/serine-rich 45); RNA binding | chr1:5675918-5678679 REVERSE
AT1G16610					AT1G16610.2 | Symbols: SR45 | SR45 (arginine/serine-rich 45); RNA binding | AT1G16610.2 | Symbols: SR45 | SR45 (arginine/serine-rich 45); RNA binding | chr1:5675918-5678679 REVERSE
AT1G16630					AT1G16630.1 | Symbols: | similar to unknown protein [Arabidopsis thaliana] AT1G16630.1 | Symbols: | similar to unknown protein [Arabidopsis thaliana] (TAIR:AT2G16270.1); similar to retinitis pigmentosa GTPase regulator-like AT1G16630.1 | Symbols: | similar to unknown protein [Arabidopsis thaliana] AT1G16630.1 | Symbols: | similar to unknown protein [Arabidopsis thaliana] (TAIR:AT2G16270.1); simil…
AT1G16650					AT1G16650.1 | Symbols: | similar to Os12g0610500 [Oryza sativa (japonica AT1G16650.1 | Symbols: | similar to Os12g0610500 [Oryza sativa (japonica cultivar-group)] (GB:NP.001067247.1); similar to PREDICTED: similar to AT1G16650.1 | Symbols: | similar to Os12g0610500 [Oryza sativa (japonica AT1G16650.1 | Symbols: | similar to Os12g0610500 [Oryza sativa (japonica cultivar-group)] (GB:NP.001067247.1)…
AT1G16670					AT1G16670.1 | Symbols: | protein kinase family protein | AT1G16670.1 | Symbols: | protein kinase family protein | chr1:5697839-5699485 FORWARD
AT1G16680					AT1G16680.1 | Symbols: | DNAJ heat shock N-terminal domain-containing AT1G16680.1 | Symbols: | DNAJ heat shock N-terminal domain-containing protein / S-locus protein, putative | chr1:5702806-5705530 FORWARD
AT1G16700					AT1G16700.1 | Symbols: ATMLO14 | ATMLO14 (ARABIDOPSIS THALIANA MILDEW AT1G16700.1 | Symbols: ATMLO14 | ATMLO14 (ARABIDOPSIS THALIANA MILDEW RESISTANCE LOCUS O 14); NADH dehydrogenase (ubiquinone) | AT1G16700.1 | Symbols: ATMLO14 | ATMLO14 (ARABIDOPSIS THALIANA MILDEW AT1G16700.1 | Symbols: ATMLO14 | ATMLO14 (ARABIDOPSIS THALIANA MILDEW RESISTANCE LOCUS O 14); NADH dehydrogenase (ubiquinone) | chr…
AT1G16710					AT1G16710.1 | Symbols: | TAZ zinc finger family protein / zinc finger (ZZ AT1G16710.1 | Symbols: | TAZ zinc finger family protein / zinc finger (ZZ type) family protein | chr1:5714685-5721775 FORWARD
AT1G16720			39.7093		AT1G16720.1 | Symbols: | oxidoreductase/ transcriptional repressor | AT1G16720.1 | Symbols: | oxidoreductase/ transcriptional repressor | chr1:5723154-5726241 FORWARD
AT1G16730					AT1G16730.1 | Symbols: | unknown protein | chr1:5726610-5727305 REVERSE
AT1G16740	144.288	20.6126	39.7093		AT1G16740.1 | Symbols: | ribosomal protein L20 family protein | AT1G16740.1 | Symbols: | ribosomal protein L20 family protein | chr1:5727766-5728943 FORWARD
AT1G16750					AT1G16750.1 | Symbols: | similar to transcription factor [Arabidopsis AT1G16750.1 | Symbols: | similar to transcription factor [Arabidopsis thaliana] (TAIR:AT3G13000.1); similar to Os06g0704100 [Oryza sativa (japonica AT1G16750.1 | Symbols: | similar to transcription factor [Arabidopsis AT1G16750.1 | Symbols: | similar to transcription factor [Arabidopsis thaliana] (TAIR:AT3G13000.1); similar to …
AT1G16760					AT1G16760.1 | Symbols: | protein kinase family protein | AT1G16760.1 | Symbols: | protein kinase family protein | chr1:5734227-5737300 FORWARD
AT1G16770					AT1G16770.1 | Symbols: | similar to hypothetical protein [Oryza sativa AT1G16770.1 | Symbols: | similar to hypothetical protein [Oryza sativa (japonica cultivar-group)] (GB:BAD10260.1) | chr1:5737893-5739103 FORWARD
AT1G16770					AT1G16770.2 | Symbols: | similar to hypothetical protein [Oryza sativa AT1G16770.2 | Symbols: | similar to hypothetical protein [Oryza sativa (japonica cultivar-group)] (GB:BAD10260.1) | chr1:5738128-5739103 FORWARD
AT1G16780					AT1G16780.1 | Symbols: | vacuolar-type H+-translocating inorganic AT1G16780.1 | Symbols: | vacuolar-type H+-translocating inorganic pyrophosphatase, putative | chr1:5739461-5743562 REVERSE
AT1G16790					AT1G16790.1 | Symbols: | ribosomal protein-related | chr1:5744631-5745065 AT1G16790.1 | Symbols: | ribosomal protein-related | chr1:5744631-5745065 FORWARD
AT1G16800					AT1G16800.1 | Symbols: | tRNA-splicing endonuclease positive AT1G16800.1 | Symbols: | tRNA-splicing endonuclease positive effector-related | chr1:5745516-5755256 REVERSE
AT1G16810	103.063		79.4187		AT1G16810.2 | Symbols: | similar to CGI-144-like protein [Solanum AT1G16810.2 | Symbols: | similar to CGI-144-like protein [Solanum lycopersicum] (GB:CAC81814.1); similar to Os02g0727500 [Oryza sativa AT1G16810.2 | Symbols: | similar to CGI-144-like protein [Solanum AT1G16810.2 | Symbols: | similar to CGI-144-like protein [Solanum lycopersicum] (GB:CAC81814.1); similar to Os02g0727500 [Oryza sati…
AT1G16830					AT1G16830.1 | Symbols: | pentatricopeptide (PPR) repeat-containing protein | AT1G16830.1 | Symbols: | pentatricopeptide (PPR) repeat-containing protein | chr1:5758870-5762612 FORWARD
AT1G16840	61.8378	20.6126			AT1G16840.1 | Symbols: | similar to unknown protein [Arabidopsis thaliana] AT1G16840.1 | Symbols: | similar to unknown protein [Arabidopsis thaliana] (TAIR:AT1G78890.1); similar to At1g16840/F17F16.27-related [Medicago AT1G16840.1 | Symbols: | similar to unknown protein [Arabidopsis thaliana] AT1G16840.1 | Symbols: | similar to unknown protein [Arabidopsis thaliana] (TAIR:AT1G78890.1); similar to…
AT1G16840	61.8378	20.6126			AT1G16840.2 | Symbols: | similar to unknown protein [Arabidopsis thaliana] AT1G16840.2 | Symbols: | similar to unknown protein [Arabidopsis thaliana] (TAIR:AT1G78890.1); similar to At1g16840/F17F16.27-related [Medicago AT1G16840.2 | Symbols: | similar to unknown protein [Arabidopsis thaliana] AT1G16840.2 | Symbols: | similar to unknown protein [Arabidopsis thaliana] (TAIR:AT1G78890.1); similar to…
AT1G16850					AT1G16850.1 | Symbols: | similar to unknown protein [Arabidopsis thaliana] AT1G16850.1 | Symbols: | similar to unknown protein [Arabidopsis thaliana] (TAIR:AT5G64820.1); similar to 80C09.13 [Brassica rapa subsp. pekinensis] AT1G16850.1 | Symbols: | similar to unknown protein [Arabidopsis thaliana] AT1G16850.1 | Symbols: | similar to unknown protein [Arabidopsis thaliana] (TAIR:AT5G64820.1); simil…
AT1G16860					AT1G16860.1 | Symbols: | merozoite surface protein-related | AT1G16860.1 | Symbols: | merozoite surface protein-related | chr1:5768273-5770176 FORWARD
AT1G16870					AT1G16870.1 | Symbols: | mitochondrial 28S ribosomal protein S29-related | AT1G16870.1 | Symbols: | mitochondrial 28S ribosomal protein S29-related | chr1:5770957-5773150 REVERSE
AT1G16880					AT1G16880.2 | Symbols: | uridylyltransferase-related | chr1:5773789-5775265 AT1G16880.2 | Symbols: | uridylyltransferase-related | chr1:5773789-5775265 FORWARD
AT1G16880					AT1G16880.1 | Symbols: | uridylyltransferase-related | chr1:5773789-5776118 AT1G16880.1 | Symbols: | uridylyltransferase-related | chr1:5773789-5776118 FORWARD
AT1G16890	103.063		59.564		AT1G16890.2 | Symbols: UBC36 | UBC36; ubiquitin-protein ligase | AT1G16890.2 | Symbols: UBC36 | UBC36; ubiquitin-protein ligase | chr1:5776543-5778320 REVERSE
AT1G16900	20.6126				AT1G16900.1 | Symbols: | sugar binding / transferase, transferring glycosyl AT1G16900.1 | Symbols: | sugar binding / transferase, transferring glycosyl groups | chr1:5779255-5782296 REVERSE
AT1G16920	123.676		79.4187	39.7093	AT1G16920.1 | Symbols: ATRABA4B, ATRABA1B, RAB11 | RAB11 (ARABIDOPSIS RAB AT1G16920.1 | Symbols: ATRABA4B, ATRABA1B, RAB11 | RAB11 (ARABIDOPSIS RAB GTPASE HOMOLOG A1B); GTP binding | chr1:5787482-5789140 REVERSE
AT1G16930					AT1G16930.1 | Symbols: | F-box family protein | chr1:5789980-5791527 AT1G16930.1 | Symbols: | F-box family protein | chr1:5789980-5791527 FORWARD
AT1G16950					AT1G16950.1 | Symbols: | unknown protein | chr1:5796076-5796357 FORWARD
AT1G16960	41.2252				AT1G16960.1 | Symbols: | similar to unknown protein [Arabidopsis thaliana] AT1G16960.1 | Symbols: | similar to unknown protein [Arabidopsis thaliana] (TAIR:AT1G53400.1); similar to unknown protein [Oryza sativa (japonica AT1G16960.1 | Symbols: | similar to unknown protein [Arabidopsis thaliana] AT1G16960.1 | Symbols: | similar to unknown protein [Arabidopsis thaliana] (TAIR:AT1G53400.1); similar …
AT1G16970					AT1G16970.1 | Symbols: KU70, ATKU70 | ATKU70/KU70 (Arabidopsis thaliana Ku70 AT1G16970.1 | Symbols: KU70, ATKU70 | ATKU70/KU70 (Arabidopsis thaliana Ku70 homolog); double-stranded DNA binding / protein binding | AT1G16970.1 | Symbols: KU70, ATKU70 | ATKU70/KU70 (Arabidopsis thaliana Ku70 AT1G16970.1 | Symbols: KU70, ATKU70 | ATKU70/KU70 (Arabidopsis thaliana Ku70 homolog); double-stranded DNA bin…
AT1G17000					AT1G17000.1 | Symbols: TPS3, ATTPS3 | ATTPS3 (Arabidopsis thaliana AT1G17000.1 | Symbols: TPS3, ATTPS3 | ATTPS3 (Arabidopsis thaliana trehalose-phosphatase/synthase 3); alpha,alpha-trehalose-phosphate synthase AT1G17000.1 | Symbols: TPS3, ATTPS3 | ATTPS3 (Arabidopsis thaliana AT1G17000.1 | Symbols: TPS3, ATTPS3 | ATTPS3 (Arabidopsis thaliana trehalose-phosphatase/synthase 3); alpha,alpha-trehalos…
AT1G17010					AT1G17010.1 | Symbols: | oxidoreductase, 2OG-Fe(II) oxygenase family protein AT1G17010.1 | Symbols: | oxidoreductase, 2OG-Fe(II) oxygenase family protein | chr1:5817660-5819176 FORWARD
AT1G17020					AT1G17020.1 | Symbols: ATSRG1, SRG1 | SRG1 (SENESCENCE-RELATED GENE 1); AT1G17020.1 | Symbols: ATSRG1, SRG1 | SRG1 (SENESCENCE-RELATED GENE 1); oxidoreductase, acting on paired donors, with incorporation or reduction of AT1G17020.1 | Symbols: ATSRG1, SRG1 | SRG1 (SENESCENCE-RELATED GENE 1); AT1G17020.1 | Symbols: ATSRG1, SRG1 | SRG1 (SENESCENCE-RELATED GENE 1); oxidoreductase, acting on paired do…
AT1G17030					AT1G17030.1 | Symbols: | similar to unknown protein [Arabidopsis thaliana] AT1G17030.1 | Symbols: | similar to unknown protein [Arabidopsis thaliana] (TAIR:AT2G47010.2); similar to Os05g0272800 [Oryza sativa (japonica AT1G17030.1 | Symbols: | similar to unknown protein [Arabidopsis thaliana] AT1G17030.1 | Symbols: | similar to unknown protein [Arabidopsis thaliana] (TAIR:AT2G47010.2); similar to …
AT1G17040					AT1G17040.1 | Symbols: | transcription factor-related | chr1:5825102-5828049 AT1G17040.1 | Symbols: | transcription factor-related | chr1:5825102-5828049 FORWARD
AT1G17050					AT1G17050.1 | Symbols: SPS2 | SPS2 (Solanesyl diphosphate synthase 2); AT1G17050.1 | Symbols: SPS2 | SPS2 (Solanesyl diphosphate synthase 2); dimethylallyltranstransferase | chr1:5829282-5831208 FORWARD
AT1G17060	659.603	20.6126	476.512		AT1G17060.1 | Symbols: SOB7, CYP72C1 | CYP72C1 (cytochrome P450, family 72, AT1G17060.1 | Symbols: SOB7, CYP72C1 | CYP72C1 (cytochrome P450, family 72, subfamily C, polypeptide 1); oxygen binding | chr1:5832275-5835248 REVERSE
AT1G17070	20.6126				AT1G17070.1 | Symbols: | D111/G-patch domain-containing protein | AT1G17070.1 | Symbols: | D111/G-patch domain-containing protein | chr1:5837646-5840195 FORWARD
AT1G17080	20.6126				AT1G17080.1 | Symbols: | similar to unknown protein [Arabidopsis thaliana] AT1G17080.1 | Symbols: | similar to unknown protein [Arabidopsis thaliana] (TAIR:AT1G53560.1); similar to Os01g0667100 [Oryza sativa (japonica AT1G17080.1 | Symbols: | similar to unknown protein [Arabidopsis thaliana] AT1G17080.1 | Symbols: | similar to unknown protein [Arabidopsis thaliana] (TAIR:AT1G53560.1); similar to …
AT1G17090					AT1G17090.1 | Symbols: | unknown protein | chr1:5842457-5842738 REVERSE
AT1G17100			79.4187	39.7093	AT1G17100.1 | Symbols: | SOUL heme-binding family protein | AT1G17100.1 | Symbols: | SOUL heme-binding family protein | chr1:5844759-5845532 FORWARD
AT1G17110					AT1G17110.1 | Symbols: UBP15 | UBP15 (UBIQUITIN-SPECIFIC PROTEASE 15); AT1G17110.1 | Symbols: UBP15 | UBP15 (UBIQUITIN-SPECIFIC PROTEASE 15); ubiquitin-specific protease | chr1:5845809-5849882 REVERSE
AT1G17120					AT1G17120.1 | Symbols: CAT8 | CAT8 (CATIONIC AMINO ACID TRANSPORTER 8); AT1G17120.1 | Symbols: CAT8 | CAT8 (CATIONIC AMINO ACID TRANSPORTER 8); cationic amino acid transporter | chr1:5851957-5853729 FORWARD
AT1G17130	20.6126	20.6126			AT1G17130.1 | Symbols: | cell cycle control protein-related | AT1G17130.1 | Symbols: | cell cycle control protein-related | chr1:5854257-5856465 FORWARD
AT1G17130	20.6126	20.6126			AT1G17130.2 | Symbols: | cell cycle control protein-related | AT1G17130.2 | Symbols: | cell cycle control protein-related | chr1:5854257-5856465 FORWARD
AT1G17140					AT1G17140.2 | Symbols: | tropomyosin-related | chr1:5856733-5857854 AT1G17140.2 | Symbols: | tropomyosin-related | chr1:5856733-5857854 REVERSE
AT1G17145					AT1G17145.1 | Symbols: | protein binding / zinc ion binding | AT1G17145.1 | Symbols: | protein binding / zinc ion binding | chr1:5860344-5862234 REVERSE
AT1G17160	20.6126				AT1G17160.1 | Symbols: | pfkB-type carbohydrate kinase family protein | AT1G17160.1 | Symbols: | pfkB-type carbohydrate kinase family protein | chr1:5867671-5869208 FORWARD
AT1G17160	20.6126				AT1G17160.2 | Symbols: | pfkB-type carbohydrate kinase family protein | AT1G17160.2 | Symbols: | pfkB-type carbohydrate kinase family protein | chr1:5867671-5869168 FORWARD
AT1G17170					AT1G17170.1 | Symbols: ATGSTU24 | ATGSTU24 (Arabidopsis thaliana Glutathione AT1G17170.1 | Symbols: ATGSTU24 | ATGSTU24 (Arabidopsis thaliana Glutathione S-transferase (class tau) 24); glutathione transferase | chr1:5869888-5870684 AT1G17170.1 | Symbols: ATGSTU24 | ATGSTU24 (Arabidopsis thaliana Glutathione AT1G17170.1 | Symbols: ATGSTU24 | ATGSTU24 (Arabidopsis thaliana Glutathione S-transferase…
AT1G17180			158.837		AT1G17180.1 | Symbols: ATGSTU25 | ATGSTU25 (Arabidopsis thaliana Glutathione AT1G17180.1 | Symbols: ATGSTU25 | ATGSTU25 (Arabidopsis thaliana Glutathione S-transferase (class tau) 25); glutathione transferase | chr1:5872201-5872951 AT1G17180.1 | Symbols: ATGSTU25 | ATGSTU25 (Arabidopsis thaliana Glutathione AT1G17180.1 | Symbols: ATGSTU25 | ATGSTU25 (Arabidopsis thaliana Glutathione S-transferase…
AT1G17190				39.7093	AT1G17190.1 | Symbols: ATGSTU26 | ATGSTU26 (Arabidopsis thaliana Glutathione AT1G17190.1 | Symbols: ATGSTU26 | ATGSTU26 (Arabidopsis thaliana Glutathione S-transferase (class tau) 26); glutathione transferase | chr1:5875445-5876368 AT1G17190.1 | Symbols: ATGSTU26 | ATGSTU26 (Arabidopsis thaliana Glutathione AT1G17190.1 | Symbols: ATGSTU26 | ATGSTU26 (Arabidopsis thaliana Glutathione S-transferase…
AT1G17200				39.7093	AT1G17200.1 | Symbols: | integral membrane family protein | AT1G17200.1 | Symbols: | integral membrane family protein | chr1:5878486-5879864 FORWARD
AT1G17210	20.6126		39.7093		AT1G17210.1 | Symbols: | zinc ion binding | chr1:5880495-5884650 REVERSE
AT1G17220	41.2252				AT1G17220.1 | Symbols: | translation initiation factor IF-2, chloroplast, AT1G17220.1 | Symbols: | translation initiation factor IF-2, chloroplast, putative | chr1:5885376-5890158 FORWARD
AT1G17250					AT1G17250.1 | Symbols: | leucine-rich repeat family protein | AT1G17250.1 | Symbols: | leucine-rich repeat family protein | chr1:5901162-5903432 REVERSE
AT1G17260					AT1G17260.1 | Symbols: AHA10 | AHA10 (AUTOINHIBITED H(+)-ATPASE ISOFORM 10); AT1G17260.1 | Symbols: AHA10 | AHA10 (AUTOINHIBITED H(+)-ATPASE ISOFORM 10); ATPase | chr1:5904051-5908891 FORWARD
AT1G17270					AT1G17270.1 | Symbols: | similar to unknown protein [Arabidopsis thaliana] AT1G17270.1 | Symbols: | similar to unknown protein [Arabidopsis thaliana] (TAIR:AT1G53770.1); similar to unknown protein [Arabidopsis thaliana] AT1G17270.1 | Symbols: | similar to unknown protein [Arabidopsis thaliana] AT1G17270.1 | Symbols: | similar to unknown protein [Arabidopsis thaliana] (TAIR:AT1G53770.1); similar t…
AT1G17280	20.6126				AT1G17280.2 | Symbols: UBC34 | UBC34 (ubiquitin-conjugating enzyme 32) | AT1G17280.2 | Symbols: UBC34 | UBC34 (ubiquitin-conjugating enzyme 32) | chr1:5917139-5919155 REVERSE
AT1G17290	123.676		39.7093	39.7093	AT1G17290.1 | Symbols: ALAAT1 | ALAAT1 (ALANINE AMINOTRANSFERAS); alanine AT1G17290.1 | Symbols: ALAAT1 | ALAAT1 (ALANINE AMINOTRANSFERAS); alanine transaminase | chr1:5922764-5926086 FORWARD
AT1G17330					AT1G17330.1 | Symbols: | metal-dependent phosphohydrolase HD AT1G17330.1 | Symbols: | metal-dependent phosphohydrolase HD domain-containing protein-related | chr1:5929959-5931588 FORWARD
AT1G17340					AT1G17340.1 | Symbols: | phosphoinositide phosphatase family protein | AT1G17340.1 | Symbols: | phosphoinositide phosphatase family protein | chr1:5934122-5938384 FORWARD
AT1G17350					AT1G17350.1 | Symbols: | auxin-induced-related / indole-3-acetic acid AT1G17350.1 | Symbols: | auxin-induced-related / indole-3-acetic acid induced-related | chr1:5942384-5944265 FORWARD
AT1G17360					AT1G17360.1 | Symbols: | COP1-interacting protein-related | AT1G17360.1 | Symbols: | COP1-interacting protein-related | chr1:5947434-5951210 FORWARD
AT1G17370	61.8378	20.6126			AT1G17370.1 | Symbols: UBP1B | UBP1B (OLIGOURIDYLATE BINDING PROTEIN 1B); AT1G17370.1 | Symbols: UBP1B | UBP1B (OLIGOURIDYLATE BINDING PROTEIN 1B); mRNA 3'-UTR binding | chr1:5951835-5954818 REVERSE
AT1G17380					AT1G17380.1 | Symbols: | similar to unknown protein [Arabidopsis thaliana] AT1G17380.1 | Symbols: | similar to unknown protein [Arabidopsis thaliana] (TAIR:AT1G72450.1); similar to PnFL-2 [Ipomoea nil] (GB:AAG49896.1); similar AT1G17380.1 | Symbols: | similar to unknown protein [Arabidopsis thaliana] AT1G17380.1 | Symbols: | similar to unknown protein [Arabidopsis thaliana] (TAIR:AT1G72450.1); si…
AT1G17400					AT1G17400.1 | Symbols: | similar to unknown protein [Arabidopsis thaliana] AT1G17400.1 | Symbols: | similar to unknown protein [Arabidopsis thaliana] (TAIR:AT1G72490.1); similar to Os07g0614400 [Oryza sativa (japonica AT1G17400.1 | Symbols: | similar to unknown protein [Arabidopsis thaliana] AT1G17400.1 | Symbols: | similar to unknown protein [Arabidopsis thaliana] (TAIR:AT1G72490.1); similar to …
AT1G17410					AT1G17410.1 | Symbols: | nucleoside diphosphate kinase family protein | AT1G17410.1 | Symbols: | nucleoside diphosphate kinase family protein | chr1:5968620-5969773 REVERSE
AT1G17420					AT1G17420.1 | Symbols: LOX3 | LOX3 (Lipoxygenase 3); iron ion binding / AT1G17420.1 | Symbols: LOX3 | LOX3 (Lipoxygenase 3); iron ion binding / lipoxygenase | chr1:5977505-5981377 FORWARD
AT1G17430	41.2252				AT1G17430.1 | Symbols: | hydrolase, alpha/beta fold family protein | AT1G17430.1 | Symbols: | hydrolase, alpha/beta fold family protein | chr1:5982303-5983912 FORWARD
AT1G17440					AT1G17440.2 | Symbols: | transcription initiation factor IID (TFIID) subunit AT1G17440.2 | Symbols: | transcription initiation factor IID (TFIID) subunit A family protein | chr1:5984400-5987656 REVERSE
AT1G17450					AT1G17450.1 | Symbols: | ATP phosphoribosyltransferase -related | AT1G17450.1 | Symbols: | ATP phosphoribosyltransferase -related | chr1:5988636-5995038 REVERSE
AT1G17455					AT1G17455.1 | Symbols: ELF4-L4 | similar to unknown protein [Arabidopsis AT1G17455.1 | Symbols: ELF4-L4 | similar to unknown protein [Arabidopsis thaliana] (TAIR:AT1G72630.1); similar to Os11g0621500 [Oryza sativa (japonica AT1G17455.1 | Symbols: ELF4-L4 | similar to unknown protein [Arabidopsis AT1G17455.1 | Symbols: ELF4-L4 | similar to unknown protein [Arabidopsis thaliana] (TAIR:AT1G72630.1);…
AT1G17460					AT1G17460.1 | Symbols: TRFL3 | TRFL3 (TRF-LIKE 3); DNA binding / AT1G17460.1 | Symbols: TRFL3 | TRFL3 (TRF-LIKE 3); DNA binding / transcription factor | chr1:5999512-6002539 FORWARD
AT1G17470			39.7093		AT1G17470.2 | Symbols: ATDRG, ATDRG1 | ATDRG1 (ARABIDOPSIS THALIANA AT1G17470.2 | Symbols: ATDRG, ATDRG1 | ATDRG1 (ARABIDOPSIS THALIANA DEVELOPMENTALLY REGULATED G-PROTEIN 1) | chr1:6003435-6006148 FORWARD
AT1G17480					AT1G17480.1 | Symbols: IQD7 | IQD7 (IQ-domain 7); calmodulin binding | AT1G17480.1 | Symbols: IQD7 | IQD7 (IQ-domain 7); calmodulin binding | chr1:6006668-6008125 REVERSE
AT1G17490					AT1G17490.1 | Symbols: | similar to unknown protein [Arabidopsis thaliana] AT1G17490.1 | Symbols: | similar to unknown protein [Arabidopsis thaliana] (TAIR:AT1G72690.1); similar to Os09g0363700 [Oryza sativa (japonica AT1G17490.1 | Symbols: | similar to unknown protein [Arabidopsis thaliana] AT1G17490.1 | Symbols: | similar to unknown protein [Arabidopsis thaliana] (TAIR:AT1G72690.1); similar to …
AT1G17500					AT1G17500.1 | Symbols: | haloacid dehalogenase-like hydrolase family protein AT1G17500.1 | Symbols: | haloacid dehalogenase-like hydrolase family protein | chr1:6018750-6023194 FORWARD
AT1G17510					AT1G17510.1 | Symbols: | unknown protein | chr1:6023697-6024204 REVERSE
AT1G17520					AT1G17520.1 | Symbols: | DNA-binding protein, putative | AT1G17520.1 | Symbols: | DNA-binding protein, putative | chr1:6024952-6027217 REVERSE
AT1G17530					AT1G17530.1 | Symbols: ATTIM23-1 | ATTIM23-1 (TRANSLOCASE OF INNER AT1G17530.1 | Symbols: ATTIM23-1 | ATTIM23-1 (TRANSLOCASE OF INNER MITOCHONDRIAL MEMBRANE 23); protein translocase | chr1:6027716-6028279 AT1G17530.1 | Symbols: ATTIM23-1 | ATTIM23-1 (TRANSLOCASE OF INNER AT1G17530.1 | Symbols: ATTIM23-1 | ATTIM23-1 (TRANSLOCASE OF INNER MITOCHONDRIAL MEMBRANE 23); protein translocase | chr1:60277…
AT1G17550					AT1G17550.1 | Symbols: HAB2 | HAB2 (Homology to ABI2); protein phosphatase AT1G17550.1 | Symbols: HAB2 | HAB2 (Homology to ABI2); protein phosphatase type 2C | chr1:6034910-6036932 FORWARD
AT1G17560					AT1G17560.1 | Symbols: HLL | HLL (HUELLENLOS); structural constituent of AT1G17560.1 | Symbols: HLL | HLL (HUELLENLOS); structural constituent of ribosome | chr1:6037628-6038567 REVERSE
AT1G17580					AT1G17580.1 | Symbols: ATMYA1, MYA1 | MYA1 (ARABIDOPSIS MYOSIN); motor/ AT1G17580.1 | Symbols: ATMYA1, MYA1 | MYA1 (ARABIDOPSIS MYOSIN); motor/ protein binding | chr1:6039446-6049302 FORWARD
AT1G17590					AT1G17590.3 | Symbols: | CCAAT-binding transcription factor (CBF-B/NF-YA) AT1G17590.3 | Symbols: | CCAAT-binding transcription factor (CBF-B/NF-YA) family protein | chr1:6050474-6051977 REVERSE
AT1G17610					AT1G17610.1 | Symbols: | disease resistance protein-related | AT1G17610.1 | Symbols: | disease resistance protein-related | chr1:6056888-6058150 FORWARD
AT1G17620	41.2252				AT1G17620.1 | Symbols: | similar to unknown protein [Arabidopsis thaliana] AT1G17620.1 | Symbols: | similar to unknown protein [Arabidopsis thaliana] (TAIR:AT5G11890.1); similar to Heavy metal transport/detoxification protein; AT1G17620.1 | Symbols: | similar to unknown protein [Arabidopsis thaliana] AT1G17620.1 | Symbols: | similar to unknown protein [Arabidopsis thaliana] (TAIR:AT5G11890.1); si…
AT1G17640					AT1G17640.1 | Symbols: | RNA recognition motif (RRM)-containing protein | AT1G17640.1 | Symbols: | RNA recognition motif (RRM)-containing protein | chr1:6067387-6069091 REVERSE
AT1G17650					AT1G17650.1 | Symbols: | phosphogluconate dehydrogenase (decarboxylating) | AT1G17650.1 | Symbols: | phosphogluconate dehydrogenase (decarboxylating) | chr1:6069587-6071957 REVERSE
AT1G17665					AT1G17665.1 | Symbols: | similar to Os01g0197400 [Oryza sativa (japonica AT1G17665.1 | Symbols: | similar to Os01g0197400 [Oryza sativa (japonica cultivar-group)] (GB:NP.001042299.1) | chr1:6072591-6074477 REVERSE
AT1G17680					AT1G17680.2 | Symbols: | transcription factor-related | chr1:6076381-6082153 AT1G17680.2 | Symbols: | transcription factor-related | chr1:6076381-6082153 FORWARD
AT1G17690					AT1G17690.1 | Symbols: | similar to zinc finger protein-related [Arabidopsis AT1G17690.1 | Symbols: | similar to zinc finger protein-related [Arabidopsis thaliana] (TAIR:AT5G63740.1); similar to Os05g0295100 [Oryza sativa (japonica AT1G17690.1 | Symbols: | similar to zinc finger protein-related [Arabidopsis AT1G17690.1 | Symbols: | similar to zinc finger protein-related [Arabidopsis thaliana] (TA…
AT1G17700					AT1G17700.1 | Symbols: | prenylated rab acceptor (PRA1) family protein | AT1G17700.1 | Symbols: | prenylated rab acceptor (PRA1) family protein | chr1:6089581-6090123 FORWARD
AT1G17710	20.6126				AT1G17710.1 | Symbols: | phosphoric monoester hydrolase | AT1G17710.1 | Symbols: | phosphoric monoester hydrolase | chr1:6090756-6091968 REVERSE
AT1G17710	20.6126				AT1G17710.2 | Symbols: | similar to phosphoric monoester hydrolase AT1G17710.2 | Symbols: | similar to phosphoric monoester hydrolase [Arabidopsis thaliana] (TAIR:AT1G73010.1); similar to putative phosphatase AT1G17710.2 | Symbols: | similar to phosphoric monoester hydrolase AT1G17710.2 | Symbols: | similar to phosphoric monoester hydrolase [Arabidopsis thaliana] (TAIR:AT1G73010.1); similar to pu…
AT1G17720	20.6126				AT1G17720.2 | Symbols: | ATB BETA (Arabidopsis thaliana serine/threonine AT1G17720.2 | Symbols: | ATB BETA (Arabidopsis thaliana serine/threonine protein phosphatase 2A 55 kDa regulatory subunit B beta isofor); nucleotide AT1G17720.2 | Symbols: | ATB BETA (Arabidopsis thaliana serine/threonine AT1G17720.2 | Symbols: | ATB BETA (Arabidopsis thaliana serine/threonine protein phosphatase 2A 55 kDa r…
AT1G17720	20.6126				AT1G17720.1 | Symbols: | ATB BETA (Arabidopsis thaliana serine/threonine AT1G17720.1 | Symbols: | ATB BETA (Arabidopsis thaliana serine/threonine protein phosphatase 2A 55 kDa regulatory subunit B beta isofor); nucleotide AT1G17720.1 | Symbols: | ATB BETA (Arabidopsis thaliana serine/threonine AT1G17720.1 | Symbols: | ATB BETA (Arabidopsis thaliana serine/threonine protein phosphatase 2A 55 kDa r…
AT1G17745					AT1G17745.1 | Symbols: PGDH | PGDH (3-PHOSPHOGLYCERATE DEHYDROGENASE); AT1G17745.1 | Symbols: PGDH | PGDH (3-PHOSPHOGLYCERATE DEHYDROGENASE); phosphoglycerate dehydrogenase | chr1:6101150-6104972 FORWARD
AT1G17750					AT1G17750.1 | Symbols: | leucine-rich repeat transmembrane protein kinase, AT1G17750.1 | Symbols: | leucine-rich repeat transmembrane protein kinase, putative | chr1:6106649-6110001 FORWARD
AT1G17760					AT1G17760.1 | Symbols: CSTF77, ATCSTF77 | ATCSTF77/CSTF77 (Cleavage AT1G17760.1 | Symbols: CSTF77, ATCSTF77 | ATCSTF77/CSTF77 (Cleavage stimulation factor 77); binding | chr1:6110201-6116264 REVERSE
AT1G17780					AT1G17780.2 | Symbols: | similar to unknown protein [Arabidopsis thaliana] AT1G17780.2 | Symbols: | similar to unknown protein [Arabidopsis thaliana] (TAIR:AT2G16575.1); similar to fiber protein Fb32 [Gossypium barbadense] AT1G17780.2 | Symbols: | similar to unknown protein [Arabidopsis thaliana] AT1G17780.2 | Symbols: | similar to unknown protein [Arabidopsis thaliana] (TAIR:AT2G16575.1); simila…
AT1G17790					AT1G17790.1 | Symbols: | DNA-binding bromodomain-containing protein | AT1G17790.1 | Symbols: | DNA-binding bromodomain-containing protein | chr1:6125525-6127269 REVERSE
AT1G17810			357.384	39.7093	AT1G17810.1 | Symbols: BETA-TIP | BETA-TIP (BETA-TONOPLAST INTRINSIC AT1G17810.1 | Symbols: BETA-TIP | BETA-TIP (BETA-TONOPLAST INTRINSIC PROTEIN); water channel | chr1:6130202-6131435 FORWARD
AT1G17820					AT1G17820.1 | Symbols: | similar to unknown protein [Arabidopsis thaliana] AT1G17820.1 | Symbols: | similar to unknown protein [Arabidopsis thaliana] (TAIR:AT1G73200.1); similar to unknown protein [Oryza sativa (japonica AT1G17820.1 | Symbols: | similar to unknown protein [Arabidopsis thaliana] AT1G17820.1 | Symbols: | similar to unknown protein [Arabidopsis thaliana] (TAIR:AT1G73200.1); similar …
AT1G17830					AT1G17830.1 | Symbols: | similar to unknown protein [Arabidopsis thaliana] AT1G17830.1 | Symbols: | similar to unknown protein [Arabidopsis thaliana] (TAIR:AT1G73210.1); similar to hypothetical protein [Oryza sativa (japonica AT1G17830.1 | Symbols: | similar to unknown protein [Arabidopsis thaliana] AT1G17830.1 | Symbols: | similar to unknown protein [Arabidopsis thaliana] (TAIR:AT1G73210.1); sim…
AT1G17840	20.6126				AT1G17840.1 | Symbols: | ABC transporter family protein | AT1G17840.1 | Symbols: | ABC transporter family protein | chr1:6142863-6145887 FORWARD
AT1G17850					AT1G17850.1 | Symbols: | similar to rhodanese-like domain-containing protein AT1G17850.1 | Symbols: | similar to rhodanese-like domain-containing protein [Arabidopsis thaliana] (TAIR:AT2G40760.1); similar to Os03g0861700 [Oryza AT1G17850.1 | Symbols: | similar to rhodanese-like domain-containing protein AT1G17850.1 | Symbols: | similar to rhodanese-like domain-containing protein [Arabidopsis thal…
AT1G17860					AT1G17860.1 | Symbols: | trypsin and protease inhibitor family protein / AT1G17860.1 | Symbols: | trypsin and protease inhibitor family protein / Kunitz family protein | chr1:6149336-6149926 FORWARD
AT1G17870					AT1G17870.1 | Symbols: | S2P-like putative metalloprotease, also contain AT1G17870.1 | Symbols: | S2P-like putative metalloprotease, also contain transmembrane helices near their C-termini and many of them, five of seven, AT1G17870.1 | Symbols: | S2P-like putative metalloprotease, also contain AT1G17870.1 | Symbols: | S2P-like putative metalloprotease, also contain transmembrane helices near thei…
AT1G17880	72.1441	10.3063	119.128		AT1G17880.1 | Symbols: | nascent polypeptide-associated complex (NAC) AT1G17880.1 | Symbols: | nascent polypeptide-associated complex (NAC) domain-containing protein / BTF3b-like transcription factor, putative | AT1G17880.1 | Symbols: | nascent polypeptide-associated complex (NAC) AT1G17880.1 | Symbols: | nascent polypeptide-associated complex (NAC) domain-containing protein / BTF3b-like transcri…
AT1G17890					AT1G17890.1 | Symbols: GER2 | GER2; catalytic | chr1:6154471-6155589 AT1G17890.1 | Symbols: GER2 | GER2; catalytic | chr1:6154471-6155589 REVERSE
AT1G17920					AT1G17920.1 | Symbols: HDG12 | HDG12 (HOMEODOMAIN GLABROUS12); transcription AT1G17920.1 | Symbols: HDG12 | HDG12 (HOMEODOMAIN GLABROUS12); transcription factor | chr1:6162207-6165026 REVERSE
AT1G17930					AT1G17930.1 | Symbols: | similar to unknown protein [Arabidopsis thaliana] AT1G17930.1 | Symbols: | similar to unknown protein [Arabidopsis thaliana] (TAIR:AT2G25010.1); similar to Os01g0738500 [Oryza sativa (japonica AT1G17930.1 | Symbols: | similar to unknown protein [Arabidopsis thaliana] AT1G17930.1 | Symbols: | similar to unknown protein [Arabidopsis thaliana] (TAIR:AT2G25010.1); similar to …
AT1G17940					AT1G17940.1 | Symbols: | similar to unknown protein [Arabidopsis thaliana] AT1G17940.1 | Symbols: | similar to unknown protein [Arabidopsis thaliana] (TAIR:AT1G73390.3); similar to unknown protein [Oryza sativa (japonica AT1G17940.1 | Symbols: | similar to unknown protein [Arabidopsis thaliana] AT1G17940.1 | Symbols: | similar to unknown protein [Arabidopsis thaliana] (TAIR:AT1G73390.3); similar …
AT1G17970	41.2252	20.6126			AT1G17970.1 | Symbols: | zinc finger (C3HC4-type RING finger) family protein AT1G17970.1 | Symbols: | zinc finger (C3HC4-type RING finger) family protein | chr1:6185025-6187195 FORWARD
AT1G17980					AT1G17980.1 | Symbols: | nucleotidyltransferase family protein | AT1G17980.1 | Symbols: | nucleotidyltransferase family protein | chr1:6187735-6191411 REVERSE
AT1G18010					AT1G18010.1 | Symbols: | similar to unknown protein [Arabidopsis thaliana] AT1G18010.1 | Symbols: | similar to unknown protein [Arabidopsis thaliana] (TAIR:AT1G18000.1); similar to B0616E02-H0507E05.3 [Oryza sativa (indica AT1G18010.1 | Symbols: | similar to unknown protein [Arabidopsis thaliana] AT1G18010.1 | Symbols: | similar to unknown protein [Arabidopsis thaliana] (TAIR:AT1G18000.1); simila…
AT1G18020					AT1G18020.1 | Symbols: | 12-oxophytodienoate reductase, putative | AT1G18020.1 | Symbols: | 12-oxophytodienoate reductase, putative | chr1:6202265-6203565 FORWARD
AT1G18030					AT1G18030.2 | Symbols: | protein phosphatase 2C, putative / PP2C, putative | AT1G18030.2 | Symbols: | protein phosphatase 2C, putative / PP2C, putative | chr1:6204393-6206329 FORWARD
AT1G18040					AT1G18040.1 | Symbols: CDKD1;3, AT;CDCKD;3, CAK2AT | AT1G18040.1 | Symbols: CDKD1;3, AT;CDCKD;3, CAK2AT | AT;CDCKD;3/CAK2AT/CDKD1;3 (CYCLIN-DEPENDENT KINASE D1;3); kinase/ protein AT1G18040.1 | Symbols: CDKD1;3, AT;CDCKD;3, CAK2AT | AT1G18040.1 | Symbols: CDKD1;3, AT;CDCKD;3, CAK2AT | AT;CDCKD;3/CAK2AT/CDKD1;3 (CYCLIN-DEPENDENT KINASE D1;3); kinase/ protein kinase | chr1:6207121-6209292 REVERSE
AT1G18060	41.2252		39.7093		AT1G18060.1 | Symbols: | similar to unnamed protein product [Ostreococcus AT1G18060.1 | Symbols: | similar to unnamed protein product [Ostreococcus tauri] (GB:CAL52789.1); similar to Os01g0120500 [Oryza sativa (japonica AT1G18060.1 | Symbols: | similar to unnamed protein product [Ostreococcus AT1G18060.1 | Symbols: | similar to unnamed protein product [Ostreococcus tauri] (GB:CAL52789.1); similar…
AT1G18070	20.6126	20.6126			AT1G18070.2 | Symbols: | translation factor, nucleic acid binding | AT1G18070.2 | Symbols: | translation factor, nucleic acid binding | chr1:6214229-6218204 REVERSE
AT1G18080	288.577	41.2252	450.039		AT1G18080.1 | Symbols: ATARCA | ATARCA (Arabidopsis thaliana Homolog of the AT1G18080.1 | Symbols: ATARCA | ATARCA (Arabidopsis thaliana Homolog of the Tobacco ArcA); nucleotide binding | chr1:6222318-6223894 FORWARD
AT1G18090					AT1G18090.2 | Symbols: | exonuclease, putative | chr1:6224532-6227708 AT1G18090.2 | Symbols: | exonuclease, putative | chr1:6224532-6227708 FORWARD
AT1G18100			198.547	119.128	AT1G18100.1 | Symbols: E12A11 | E12A11; phosphatidylethanolamine binding | AT1G18100.1 | Symbols: E12A11 | E12A11; phosphatidylethanolamine binding | chr1:6228042-6230103 REVERSE
AT1G18130					AT1G18130.1 | Symbols: | tRNA synthetase-related / tRNA ligase-related | AT1G18130.1 | Symbols: | tRNA synthetase-related / tRNA ligase-related | chr1:6235888-6238792 FORWARD
AT1G18140					AT1G18140.1 | Symbols: LAC1 | LAC1 (Laccase 1); copper ion binding / AT1G18140.1 | Symbols: LAC1 | LAC1 (Laccase 1); copper ion binding / oxidoreductase | chr1:6238979-6241386 REVERSE
AT1G18150	20.6126				AT1G18150.1 | Symbols: ATMPK8 | ATMPK8 (Arabidopsis thaliana MAP kinase 21); AT1G18150.1 | Symbols: ATMPK8 | ATMPK8 (Arabidopsis thaliana MAP kinase 21); MAP kinase | chr1:6244634-6247575 REVERSE
AT1G18160					AT1G18160.1 | Symbols: | protein kinase family protein | AT1G18160.1 | Symbols: | protein kinase family protein | chr1:6249119-6253828 FORWARD
AT1G18170					AT1G18170.1 | Symbols: | immunophilin / FKBP-type peptidyl-prolyl cis-trans AT1G18170.1 | Symbols: | immunophilin / FKBP-type peptidyl-prolyl cis-trans isomerase family protein | chr1:6254284-6255500 FORWARD
AT1G18180					AT1G18180.1 | Symbols: | similar to unknown protein [Arabidopsis thaliana] AT1G18180.1 | Symbols: | similar to unknown protein [Arabidopsis thaliana] (TAIR:AT1G73650.3); similar to hypothetical protein MtrDRAFT.AC139526g26v1 AT1G18180.1 | Symbols: | similar to unknown protein [Arabidopsis thaliana] AT1G18180.1 | Symbols: | similar to unknown protein [Arabidopsis thaliana] (TAIR:AT1G73650.3); simi…
AT1G18190					AT1G18190.1 | Symbols: | similar to unknown protein [Arabidopsis thaliana] AT1G18190.1 | Symbols: | similar to unknown protein [Arabidopsis thaliana] (TAIR:AT2G19950.1); similar to Os04g0652500 [Oryza sativa (japonica AT1G18190.1 | Symbols: | similar to unknown protein [Arabidopsis thaliana] AT1G18190.1 | Symbols: | similar to unknown protein [Arabidopsis thaliana] (TAIR:AT2G19950.1); similar to …
AT1G18200					AT1G18200.1 | Symbols: AtRABA6b | AtRABA6b (Arabidopsis Rab GTPase homolog AT1G18200.1 | Symbols: AtRABA6b | AtRABA6b (Arabidopsis Rab GTPase homolog A6b); GTP binding | chr1:6265409-6266652 REVERSE
AT1G18210	20.6126				AT1G18210.2 | Symbols: | calcium-binding protein, putative | AT1G18210.2 | Symbols: | calcium-binding protein, putative | chr1:6268266-6268778 REVERSE
AT1G18250					AT1G18250.2 | Symbols: ATLP-1 | ATLP-1 (Arabidopsis thaumatin-like protein 1) AT1G18250.2 | Symbols: ATLP-1 | ATLP-1 (Arabidopsis thaumatin-like protein 1) | chr1:6277017-6277998 REVERSE
AT1G18250					AT1G18250.1 | Symbols: ATLP-1 | ATLP-1 (Arabidopsis thaumatin-like protein 1) AT1G18250.1 | Symbols: ATLP-1 | ATLP-1 (Arabidopsis thaumatin-like protein 1) | chr1:6277017-6277998 REVERSE
AT1G18260					AT1G18260.1 | Symbols: | suppressor of lin-12-like protein-related / sel-1 AT1G18260.1 | Symbols: | suppressor of lin-12-like protein-related / sel-1 protein-related | chr1:6279040-6282001 REVERSE
AT1G18265					AT1G18265.1 | Symbols: | similar to unknown protein [Arabidopsis thaliana] AT1G18265.1 | Symbols: | similar to unknown protein [Arabidopsis thaliana] (TAIR:AT4G13160.1); similar to Protein of unknown function DUF593 [Medicago AT1G18265.1 | Symbols: | similar to unknown protein [Arabidopsis thaliana] AT1G18265.1 | Symbols: | similar to unknown protein [Arabidopsis thaliana] (TAIR:AT4G13160.1); sim…
AT1G18270	20.6126		39.7093		AT1G18270.1 | Symbols: | ketose-bisphosphate aldolase class-II family AT1G18270.1 | Symbols: | ketose-bisphosphate aldolase class-II family protein | chr1:6283627-6293765 REVERSE
AT1G18280					AT1G18280.1 | Symbols: | protease inhibitor/seed storage/lipid transfer AT1G18280.1 | Symbols: | protease inhibitor/seed storage/lipid transfer protein (LTP) family protein | chr1:6294396-6295200 FORWARD
AT1G18300					AT1G18300.1 | Symbols: ATNUDT4 | ATNUDT4 (Arabidopsis thaliana Nudix AT1G18300.1 | Symbols: ATNUDT4 | ATNUDT4 (Arabidopsis thaliana Nudix hydrolase homolog 4); hydrolase | chr1:6299834-6300792 FORWARD
AT1G18330					AT1G18330.1 | Symbols: EPR1 | EPR1 (EARLY-PHYTOCHROME-RESPONSIVE1); DNA AT1G18330.1 | Symbols: EPR1 | EPR1 (EARLY-PHYTOCHROME-RESPONSIVE1); DNA binding / transcription factor | chr1:6306189-6307633 REVERSE
AT1G18335					AT1G18335.1 | Symbols: | GCN5-related N-acetyltransferase (GNAT) family AT1G18335.1 | Symbols: | GCN5-related N-acetyltransferase (GNAT) family protein | chr1:6309421-6311319 REVERSE
AT1G18340					AT1G18340.1 | Symbols: | basal transcription factor complex subunit-related AT1G18340.1 | Symbols: | basal transcription factor complex subunit-related | chr1:6311605-6313727 REVERSE
AT1G18360					AT1G18360.1 | Symbols: | hydrolase, alpha/beta fold family protein | AT1G18360.1 | Symbols: | hydrolase, alpha/beta fold family protein | chr1:6316989-6319197 REVERSE
AT1G18370					AT1G18370.1 | Symbols: HIK | HIK (HINKEL); microtubule motor | AT1G18370.1 | Symbols: HIK | HIK (HINKEL); microtubule motor | chr1:6319725-6323813 REVERSE
AT1G18380					AT1G18380.1 | Symbols: | similar to unknown protein [Arabidopsis thaliana] AT1G18380.1 | Symbols: | similar to unknown protein [Arabidopsis thaliana] (TAIR:AT1G67025.1); similar to Ser/Thr protein kinase [Lotus japonicus] AT1G18380.1 | Symbols: | similar to unknown protein [Arabidopsis thaliana] AT1G18380.1 | Symbols: | similar to unknown protein [Arabidopsis thaliana] (TAIR:AT1G67025.1); similar…
AT1G18390					AT1G18390.1 | Symbols: | protein kinase family protein | AT1G18390.1 | Symbols: | protein kinase family protein | chr1:6327456-6329928 FORWARD
AT1G18400					AT1G18400.1 | Symbols: BEE1 | BEE1 (BR ENHANCED EXPRESSION 1); transcription AT1G18400.1 | Symbols: BEE1 | BEE1 (BR ENHANCED EXPRESSION 1); transcription factor | chr1:6331457-6333569 FORWARD
[truncated: 20,625 more rows]
